# Supplementary material for: Hippocampal DNA Methylation in a Mouse Model of Fetal Alcohol Spectrum Disorder That Includes Maternal Separation Stress Only Partially Explains Changes in Gene Expression
Source: Front Genet. 2020 Feb 27;11:70. doi: 10.3389/fgene.2020.00070 (PMC7056727; doi:10.3389/fgene.2020.00070)
Supplement: Supplementary Table 1 — Hypo- and hypermethylated promoter DMRs from adult hippocampus following prenatal ethanol exposure compared to untreated controls filtered by significance (p < 0.01). [file Table_1.xlsx]

## Sheet: Ethanol (Hypo)
Column legend
GeneName	gene symbol for the DMR-associated gene
DMR_To_TSS	distance from middle position of DMR to transcription start site
DMR_Locus	genomic location of DMR
DMR_Length	bp length of DMR
Ethanol_Count	normalized tag counts in DMR for each Ethanol sample
Control_Count	normalized tag counts in DMR for each Control sample
log2FC	fold change (log2 transformed) of normalized tag counts between Ethanol and Control groups
p-value	p-value of the DMR
q-value	BH FDR-corrected p-value of the DMR
Genechrom	chromosome of DMR-associated gene
GeneTSS	transcription start site of DMR-associated gene
GeneTTS	transcription termination site of DMR-associated gene
Strand	transcriptional direction of DMR-associated gene
Accession	DMR-associated gene accession number
ProteinName	name of DMR-associated gene product
ProteinID	protein identifier of DMR-associated gene product
GeneName	DMR_To_TSS	DMR_Locus	DMR_Length	Ethanol_Count	Control_Count	log2FC	p-value	q-value	Genechrom	GeneTSS	GeneTTS	Strand	Accession	ProteinName	ProteinID
Krtap5-3	177	chr7:142201101-142201980	879	2.91;1.06	14.47;25.98	-3.35	1.79658e-06	0.0282246	chr7	142201363	142203015	+	NM_023860	keratin-associated protein 5-3	NP_076349
Hbegf	-1695	chr18:36516941-36518060	1119	9.71;12.69	31.17;34.64	-1.55	2.02254e-06	0.0300429	chr18	36515805	36504926	-	NM_010415	proheparin-binding EGF-like growth factor precursor	NP_034545
2310034C09Rik	1764	chr16:88760301-88760920	619	1.94;2.11	16.70;13.86	-2.91	3.23578e-06	0.0391025	chr16	88758846	88759789	+	NM_054100	RIKEN cDNA 2310034C09	NP_473441
Sprr2a2	1176	chr3:92216441-92217580	1139	4.85;3.17	17.81;26.85	-2.48	6.69242e-06	0.0609078	chr3	92215834	92222491	+	NM_001164787	small proline-rich protein 2A2	NP_001158259
Sprr2a1	1176	chr3:92216441-92217580	1139	4.85;3.17	17.81;26.85	-2.48	6.69242e-06	0.0609078	chr3	92215834	92222491	+	NM_011468	small proline-rich protein 2A	NP_035598
Plac9a	843	chr14:25901441-25902660	1219	85.45;7.40	99.08;105.66	-1.14	9.26008e-06	0.0731421	chr14	25902893	25888402	-	NM_207229	placenta-specific protein 9 precursor	NP_997112
Olr1	-1805	chr6:129508581-129509360	779	1.94;1.06	14.47;11.26	-3.1	1.32886e-05	0.0853067	chr6	129507165	129485246	-	NM_138648	oxidized low-density lipoprotein receptor 1	NP_619589
Hcrt	-1349	chr11:100763781-100764780	999	2.91;2.11	13.36;15.59	-2.53	2.05758e-05	0.103404	chr11	100762931	100761692	-	NM_010410	orexin precursor	NP_034540
2410131K14Rik	264	chr5:118245121-118245860	739	8.74;13.75	28.94;39.84	-1.61	2.18545e-05	0.107701	chr5	118245226	118263114	+	NM_001081236	UPF0454 protein C12orf49 homolog precursor	NP_001074705
Gm4307	1443	chr10:100341961-100342600	639	3.88;0.00	12.25;14.72	-2.8	2.32462e-05	0.111465	chr10	100340837	100341762	+	NM_001166641	uncharacterized protein LOC100043239	NP_001160113
Gm4305	1443	chr10:100341961-100342600	639	3.88;0.00	12.25;14.72	-2.8	2.32462e-05	0.111465	chr10	100340837	100341762	+	NM_001166639	uncharacterized protein LOC100043235	NP_001160111
Gm4303	1443	chr10:100341961-100342600	639	3.88;0.00	12.25;14.72	-2.8	2.32462e-05	0.111465	chr10	100340837	100341762	+	NM_001166638	uncharacterized protein LOC100043231	NP_001160110
Hmgcs2	1010	chr3:98281161-98281720	559	0.97;1.06	16.70;10.39	-3.74	2.36108e-05	0.112696	chr3	98280430	98310738	+	NM_008256	hydroxymethylglutaryl-CoA synthase, mitochondrial precursor	NP_032282
Tet3	818	chr6:83440621-83441100	479	0.00;0.00	6.68;8.66	-inf	2.80717e-05	0.117038	chr6	83441678	83362373	-	NM_183138	methylcytosine dioxygenase TET3	NP_898961
Cbx4	-1583	chr11:119087561-119088080	519	0.00;0.00	6.68;7.79	-inf	5.42745e-05	0.15629	chr11	119086237	119077570	-	NM_007625	E3 SUMO-protein ligase CBX4	NP_031651
AU018829	-1573	chr5:95180361-95181740	1379	15.54;13.75	30.06;51.96	-1.49	5.53387e-05	0.156347	chr5	95182623	95195342	+	NM_001200055	expressed sequence AU018829	NP_001186984
Naca	-1575	chr10:128033081-128034460	1379	6.80;7.40	21.15;23.38	-1.65	5.61405e-05	0.156347	chr10	128035345	128048637	+	NM_013608	nascent polypeptide-associated complex subunit alpha isoform b	NP_038636
Gm3139	-1853	chr5:94524061-94524800	739	8.74;11.63	25.61;28.58	-1.41	6.13978e-05	0.158077	chr5	94526283	94538367	+	NM_001243938	uncharacterized protein LOC100041102	NP_001230867
Abtb1	35	chr6:88841581-88842220	639	0.00;0.00	8.91;6.06	-inf	7.22082e-05	0.169845	chr6	88841935	88835913	-	NM_030251	ankyrin repeat and BTB/POZ domain-containing protein 1	NP_084527
Pdk1	-1911	chr2:71871061-71871660	599	0.00;0.00	11.13;5.20	-inf	9.56157e-05	0.191532	chr2	71873271	71903858	+	NM_172665	pyruvate dehydrogenase kinase, isozyme 1 precursor	NP_766253
Gm7609	250	chr1:85199541-85200180	639	4.85;3.17	20.04;14.72	-2.11	0.000110139	0.195404	chr1	85199610	85213762	+	NM_001081746	component of Sp100-rs-like	NP_001075215
Dmbt1	505	chr7:131032161-131033000	839	13.59;12.69	33.40;29.44	-1.26	0.000110797	0.195404	chr7	131032075	131121628	+	NM_007769	deleted in malignant brain tumors 1 protein precursor	NP_031795
Stat5a	-1790	chr11:100857321-100857800	479	0.00;0.00	5.57;7.79	-inf	0.000111053	0.195404	chr11	100859350	100885169	+	NM_011488	signal transducer and activator of transcription 5A isoform 1	NP_035618
Kcnk12	1344	chr17:87796481-87796820	339	0.00;0.00	5.57;7.79	-inf	0.000111053	0.195404	chr17	87797994	87745820	-	NM_199251	potassium channel subfamily K member 12	NP_954859
Zfpm1	-800	chr8:122280941-122281740	799	9.71;14.80	26.72;33.77	-1.3	0.000118227	0.203429	chr8	122282140	122337247	+	NM_009569	zinc finger protein ZFPM1	NP_033595
Fgf3	-331	chr7:144838081-144838480	399	0.00;0.00	5.57;8.66	-inf	0.000142629	0.220154	chr7	144838611	144843348	+	NM_008007	fibroblast growth factor 3 precursor	NP_032033
Wdr63	1996	chr3:146105781-146106300	519	1.94;0.00	13.36;8.66	-3.5	0.000145218	0.222249	chr3	146108036	146040525	-	NM_172864	WD repeat domain 63	NP_766452
Gjb5	-1446	chr4:127359141-127360080	939	5.83;4.23	18.93;16.45	-1.81	0.000191393	0.230496	chr4	127358164	127354808	-	NM_010291	gap junction beta-5 protein	NP_034421
Zfp846	-667	chr9:20580361-20580960	599	0.00;2.11	10.02;8.66	-3.14	0.000195309	0.230496	chr9	20581327	20595193	+	NM_172919	zinc finger protein 846	NP_766507
Cst10	-298	chr2:149404681-149405220	539	0.97;0.00	8.91;7.79	-4.1	0.000212566	0.230496	chr2	149405248	149410278	+	NM_021405	cystatin-D precursor	NP_067380
Rabgap1	347	chr2:37452401-37452800	399	0.00;0.00	6.68;6.06	-inf	0.000213671	0.230496	chr2	37452253	37544962	+	NM_001033960	rab GTPase-activating protein 1 isoform b	NP_001029132
Gm4477	768	chr6:85706681-85707500	819	7.77;5.29	18.93;20.78	-1.6	0.000220259	0.235658	chr6	85707858	85707172	-	NM_001253910	uncharacterized protein LOC100043497	NP_001240839
Kcnj1	1003	chr9:32373221-32373620	399	0.00;0.00	7.79;5.20	-inf	0.000244776	0.250602	chr9	32372417	32399194	+	NM_019659	ATP-sensitive inward rectifier potassium channel 1 isoform 2	NP_062633
LOC100502924	-443	chr4:73604761-73605440	679	25.25;19.03	64.57;37.24	-1.2	0.000249855	0.253813	chr4	73605543	73611922	+	NM_001256481	uncharacterized protein LOC100502924	NP_001243410
Sprr2a2	-954	chr3:92214321-92215440	1119	13.59;3.17	27.83;46.77	-2.15	0.000285164	0.265233	chr3	92215834	92222491	+	NM_001164787	small proline-rich protein 2A2	NP_001158259
Sprr2a1	-954	chr3:92214321-92215440	1119	13.59;3.17	27.83;46.77	-2.15	0.000285164	0.265233	chr3	92215834	92222491	+	NM_011468	small proline-rich protein 2A	NP_035598
Spata13	-698	chr14:60633661-60634400	739	2.91;5.29	13.36;20.78	-2.06	0.000324114	0.26671	chr14	60634728	60764556	+	NM_001033272	spermatogenesis-associated protein 13	NP_001028444
Gm21119	175	chr8:19729301-19730200	899	1.94;2.11	13.36;9.53	-2.5	0.000342169	0.271992	chr8	19729575	20063170	+	NM_001270553	ankyrin repeat domain-containing protein 7-like	NP_001257482
4930467E23Rik	175	chr8:19729301-19730200	899	1.94;2.11	13.36;9.53	-2.5	0.000342169	0.271992	chr8	19729575	19753602	+	NM_001039553	testis-specific gene with ankyrin repeats and PEST domain	NP_001034642
Zfp799	-1612	chr17:32831621-32832100	479	0.00;0.00	4.45;8.66	-inf	0.000353435	0.273875	chr17	32830248	32817203	-	NM_177359	zinc finger protein 799	NP_796333
Olfr670	-1040	chr7:104961581-104961960	379	0.00;0.00	4.45;8.66	-inf	0.000353435	0.273875	chr7	104960730	104959791	-	NM_207146	olfactory receptor 670	NP_997029
Ascc2	-1952	chr11:4635541-4636140	599	4.85;2.11	14.47;13.86	-2.02	0.000362141	0.275507	chr11	4637792	4683386	+	NM_029291	activating signal cointegrator 1 complex subunit 2	NP_083567
Zscan2	1343	chr7:80863201-80863700	499	0.97;1.06	15.59;5.20	-3.36	0.000389028	0.287434	chr7	80862107	80876513	+	NM_009553	zinc finger and SCAN domain-containing protein 2	NP_033579
Mob1b	760	chr5:88721441-88721820	379	0.97;2.11	8.91;10.39	-2.64	0.000392668	0.287434	chr5	88720870	88758455	+	NM_026735	MOB kinase activator 1B	NP_081011
Olfr312	-1225	chr11:58829701-58830160	459	0.97;2.11	11.13;8.66	-2.68	0.000392668	0.287434	chr11	58831155	58832082	+	NM_001011819	olfactory receptor 312	NP_001011819
Msc	1786	chr1:14753821-14754540	719	2.91;2.11	10.02;13.86	-2.25	0.000402846	0.288559	chr1	14755966	14753345	-	NM_010827	musculin	NP_034957
Rhox3e	1013	chrX:37255621-37256160	539	0.00;0.00	4.45;7.79	-inf	0.000406997	0.288559	chrX	37254877	37258798	+	NM_001184969	reproductive homeobox 3E	NP_001171898
Gucy1a2	-668	chr9:3531461-3531900	439	0.00;0.00	4.45;7.79	-inf	0.000406997	0.288559	chr9	3532348	3905787	+	NM_001033322	guanylate cyclase 1, soluble, alpha 2	NP_001028494
Gm13247	-669	chr4:146513781-146514720	939	3.88;3.17	12.25;17.32	-2.07	0.000417479	0.288559	chr4	146514919	146539395	+	NM_001243139	uncharacterized protein LOC100041433	NP_001230068
Chdh	48	chr14:30022221-30023140	919	5.83;5.29	15.59;22.52	-1.78	0.000439604	0.288559	chr14	30022632	30040466	+	NM_175343	choline dehydrogenase, mitochondrial	NP_780552
Tmem100	-1927	chr11:90028241-90028600	359	0.00;0.00	5.57;6.06	-inf	0.000439997	0.288559	chr11	90030347	90036505	+	NM_026433	transmembrane protein 100	NP_080709
Tdpoz4	1953	chr3:93798141-93798560	419	0.97;1.06	8.91;8.66	-3.11	0.000448862	0.288559	chr3	93796397	93797510	+	NM_207272	TD and POZ domain-containing protein 4	NP_997155
Zfand2b	-1745	chr1:75166661-75167140	479	2.91;3.17	11.13;17.32	-2.23	0.000469044	0.294546	chr1	75168645	75171626	+	NM_001159906	AN1-type zinc finger protein 2B	NP_001153378
F13a1	194	chr13:37049781-37050320	539	3.88;1.06	18.93;10.39	-2.57	0.000477694	0.297932	chr13	37050244	36867177	-	NM_001166391	coagulation factor XIII A chain precursor	NP_001159863
Fgfrl1	1462	chr5:108695481-108695900	419	0.97;0.00	10.02;6.06	-4.05	0.000491063	0.303643	chr5	108694228	108706950	+	NM_001164259	fibroblast growth factor receptor-like 1 isoform 2 precursor	NP_001157731
LOC100502924	267	chr4:73605681-73605940	259	0.97;0.00	11.13;6.06	-4.15	0.000552294	0.313394	chr4	73605543	73611922	+	NM_001256481	uncharacterized protein LOC100502924	NP_001243410
Wdtc1	265	chr4:133338861-133339240	379	0.00;0.00	4.45;6.93	-inf	0.000553003	0.313394	chr4	133339315	133292465	-	NM_199306	WD and tetratricopeptide repeats protein 1	NP_955010
Gm4724	-1718	chr2:175339721-175340140	419	0.00;0.00	4.45;6.93	-inf	0.000553003	0.313394	chr2	175338212	175321833	-	NM_001256480	uncharacterized protein LOC100043915	NP_001243409
Gm14434	-1718	chr2:175339721-175340140	419	0.00;0.00	4.45;6.93	-inf	0.000553003	0.313394	chr2	175338212	175321833	-	NM_001101804	predicted gene 14434	NP_001095274
Gm14430	-1718	chr2:175339721-175340140	419	0.00;0.00	4.45;6.93	-inf	0.000553003	0.313394	chr2	175338212	175321833	-	NM_001100415	KRAB box and zinc finger, C2H2 type domain containing	NP_001093885
Elavl4	644	chr4:110286001-110286380	379	0.00;0.00	4.45;6.93	-inf	0.000553003	0.313394	chr4	110286834	110203736	-	NM_010488	ELAV-like protein 4 isoform a	NP_034618
0610010B08Rik	-1718	chr2:175339721-175340140	419	0.00;0.00	4.45;6.93	-inf	0.000553003	0.313394	chr2	175338212	175192004	-	NM_001177543	KRAB box and zinc finger, C2H2 type domain containing	NP_001171014
Eif2ak1	969	chr5:143872481-143873180	699	4.85;5.29	14.47;17.32	-1.65	0.000578668	0.322948	chr5	143871861	143902717	+	NM_013557	eukaryotic translation initiation factor 2-alpha kinase 1	NP_038585
Atp6ap1l	-1495	chr13:90906581-90907120	539	0.97;3.17	10.02;11.26	-2.36	0.000586815	0.323182	chr13	90905355	90883448	-	NM_001145879	predicted gene, EG435376 precursor	NP_001139351
Csf1	219	chr3:107760001-107760500	499	0.00;0.00	7.79;4.33	-inf	0.000621938	0.326293	chr3	107760469	107741047	-	NM_007778	macrophage colony-stimulating factor 1 isoform 1 precursor	NP_031804
Gm4307	1559	chr10:100347341-100347720	379	1.94;0.00	8.91;7.79	-3.1	0.000628727	0.326293	chr10	100345971	100346881	+	NM_001166641	uncharacterized protein LOC100043239	NP_001160113
Gm4305	1559	chr10:100347341-100347720	379	1.94;0.00	8.91;7.79	-3.1	0.000628727	0.326293	chr10	100345971	100346881	+	NM_001166639	uncharacterized protein LOC100043235	NP_001160111
Gm4303	1559	chr10:100347341-100347720	379	1.94;0.00	8.91;7.79	-3.1	0.000628727	0.326293	chr10	100345971	100346881	+	NM_001166638	uncharacterized protein LOC100043231	NP_001160110
Myoz1	1490	chr14:20654721-20655380	659	0.97;1.06	8.91;7.79	-3.04	0.000628727	0.326293	chr14	20656540	20649101	-	NM_021508	myozenin-1	NP_067483
Crygc	1982	chr1:65071321-65071780	459	0.00;1.06	5.57;10.39	-3.92	0.000634388	0.326293	chr1	65073532	65071524	-	NM_007775	gamma-crystallin C isoform 1	NP_031801
Tnip1	-1320	chr11:54964121-54964400	279	0.00;0.00	10.02;2.60	-inf	0.000672444	0.326293	chr11	54962940	54910786	-	NM_001199276	TNFAIP3-interacting protein 1 isoform 2	NP_001186205
Necab1	-1919	chr4:15150601-15151500	899	23.30;14.80	35.62;46.77	-1.11	0.000691809	0.326293	chr4	15149131	14952244	-	NM_178617	N-terminal EF-hand calcium-binding protein 1	NP_848732
Las1l	-1951	chrX:95958561-95959260	699	5.83;2.11	12.25;17.32	-1.9	0.000702919	0.326293	chrX	95956959	95935312	-	NM_152822	ribosomal biogenesis protein LAS1L	NP_690035
Rnf138	-400	chr18:21000701-21001180	479	0.00;1.06	6.68;7.79	-3.77	0.000741638	0.326293	chr18	21001340	21028223	+	NM_019706	E3 ubiquitin-protein ligase RNF138 isoform 2	NP_062680
Zfp109	-1902	chr7:24239241-24239760	519	0.97;0.00	7.79;6.93	-3.92	0.000741638	0.326293	chr7	24237598	24227794	-	NM_020262	zinc finger protein 109	NP_064658
Aspscr1	860	chr11:120677281-120677760	479	0.00;1.06	4.45;11.26	-3.89	0.000779793	0.326293	chr11	120676660	120709446	+	NM_001164224	tether containing UBX domain for GLUT4 isoform 3	NP_001157696
Ppbp	663	chr5:90768841-90769520	679	1.94;1.06	16.70;5.20	-2.87	0.000780893	0.326293	chr5	90768517	90770060	+	NM_023785	platelet basic protein precursor	NP_076274
Gm17019	-1883	chr5:15034701-15035080	379	0.00;0.00	3.34;8.66	-inf	0.000809538	0.326293	chr5	15033007	15028949	-	NM_182957	spermatogenesis associated glutamate (E)-rich protein 4-like	NP_892002
Fut8	1547	chr12:77390221-77390600	379	0.00;0.00	3.34;8.66	-inf	0.000809538	0.326293	chr12	77388863	77475996	+	NM_001252615	alpha-(1,6)-fucosyltransferase isoform 2	NP_001239544
Dcdc2b	-1973	chr4:129616041-129616420	379	0.00;0.00	3.34;8.66	-inf	0.000809538	0.326293	chr4	129614257	129608330	-	NM_001195730	doublecortin domain-containing protein 2B	NP_001182659
Tmem5	-158	chr10:122096821-122097700	879	8.74;13.75	22.27;27.71	-1.15	0.000834346	0.326293	chr10	122097102	122081259	-	NM_153059	transmembrane protein 5	NP_694699
Tenm3	-1300	chr8:48675641-48676340	699	11.65;10.57	22.27;27.71	-1.17	0.000834346	0.326293	chr8	48674690	48225664	-	NM_001145937	teneurin-3 isoform 2	NP_001139409
Vps11	-760	chr9:44362241-44362620	379	0.00;0.00	4.45;6.06	-inf	0.000840307	0.326293	chr9	44361670	44348104	-	NM_027889	vacuolar protein sorting-associated protein 11 homolog	NP_082165
Areg	-864	chr5:91138541-91138960	419	0.00;0.00	4.45;6.06	-inf	0.000840307	0.326293	chr5	91139614	91148432	+	NM_009704	amphiregulin preproprotein	NP_033834
Anks4b	-547	chr7:120173121-120173500	379	0.00;0.00	4.45;6.06	-inf	0.000840307	0.326293	chr7	120173857	120183716	+	NM_028085	ankyrin repeat and SAM domain-containing protein 4B	NP_082361
Rnf34	1043	chr5:122851001-122851460	459	0.00;0.00	5.57;5.20	-inf	0.000840307	0.326293	chr5	122850187	122868945	+	NM_030564	E3 ubiquitin-protein ligase RNF34	NP_085041
Gm4307	439	chr10:100346281-100346540	259	0.00;0.00	5.57;5.20	-inf	0.000840307	0.326293	chr10	100345971	100346881	+	NM_001166641	uncharacterized protein LOC100043239	NP_001160113
Gm4305	439	chr10:100346281-100346540	259	0.00;0.00	5.57;5.20	-inf	0.000840307	0.326293	chr10	100345971	100346881	+	NM_001166639	uncharacterized protein LOC100043235	NP_001160111
Gm4303	439	chr10:100346281-100346540	259	0.00;0.00	5.57;5.20	-inf	0.000840307	0.326293	chr10	100345971	100346881	+	NM_001166638	uncharacterized protein LOC100043231	NP_001160110
Lin37	806	chr7:30558641-30559040	399	0.00;0.00	6.68;4.33	-inf	0.000867214	0.326293	chr7	30559646	30555440	-	NM_029377	protein lin-37 homolog	NP_083653
Asb2	61	chr12:103355741-103356140	399	0.00;0.00	6.68;4.33	-inf	0.000867214	0.326293	chr12	103356001	103321141	-	NM_023049	ankyrin repeat and SOCS box protein 2	NP_075536
Gm20738	701	chrY:37958221-37958820	599	12.62;15.86	37.85;27.71	-1.2	0.000893654	0.329843	chrY	37957819	37960138	+	NM_207162	Ssty1 family member	NP_997045
Tbc1d24	387	chr17:24199261-24199880	619	1.94;1.06	7.79;10.39	-2.6	0.000920455	0.329843	chr17	24199957	24175430	-	NM_001163853	TBC1 domain family member 24 isoform b	NP_001157325
Phldb3	663	chr7:24611721-24612260	539	0.97;2.11	7.79;10.39	-2.56	0.000920455	0.329843	chr7	24611327	24629297	+	NM_001102613	pleckstrin homology-like domain family B member 3	NP_001096083
Cldn18	277	chr9:99716801-99717180	379	0.00;1.06	5.57;8.66	-3.75	0.000948132	0.335562	chr9	99717267	99690796	-	NM_001194923	claudin-18 isoform A2.2	NP_001181852
Gpx8	-1582	chr13:113047621-113048320	699	8.74;10.57	23.38;22.52	-1.25	0.000954031	0.337093	chr13	113046388	113042762	-	NM_027127	probable glutathione peroxidase 8	NP_081403
Nlgn1	1459	chr3:26330261-26330640	379	0.97;0.00	5.57;7.79	-3.78	0.00103206	0.345361	chr3	26331909	25431840	-	NM_138666	neuroligin-1 isoform 1 precursor	NP_619607
Ppfia1	849	chr7:144552621-144553140	519	0.00;1.06	5.57;7.79	-3.66	0.00103206	0.345361	chr7	144553729	144476754	-	NM_001033319	liprin-alpha-1 isoform B	NP_001028491
Gm17252	-1179	chr9:35688281-35688820	539	0.00;1.06	6.68;6.93	-3.69	0.00103206	0.345361	chr9	35687371	35685078	-	NM_001199953	prostate and testis expressed precursor	NP_001186882
Gm21002	1420	chr8:21393041-21393420	379	0.00;0.00	2.23;9.53	-inf	0.00104539	0.348211	chr8	21391810	21392792	+	NM_001270555	alpha-defensin 20-like precursor	NP_001257484
Mrgbp	1987	chr2:180583101-180583480	379	0.00;0.00	8.91;2.60	-inf	0.00114421	0.368494	chr2	180581303	180585634	+	NM_028479	MRG-binding protein	NP_082755
Aldh3a2	1757	chr11:61265181-61265560	379	0.00;0.00	8.91;2.60	-inf	0.00114421	0.368494	chr11	61267127	61244754	-	NM_007437	fatty aldehyde dehydrogenase	NP_031463
Gm7978	1275	chr5:94068881-94069660	779	5.83;8.46	16.70;23.38	-1.49	0.00115496	0.368494	chr5	94070545	94066453	-	NM_001270457	uncharacterized protein LOC666203	NP_001257386
BC061212	1275	chr5:94068881-94069660	779	5.83;8.46	16.70;23.38	-1.49	0.00115496	0.368494	chr5	94070545	94066453	-	NM_198667	uncharacterized protein LOC381724	NP_941069
Ntmt1	-686	chr2:30807021-30807560	539	1.94;5.29	11.13;13.86	-1.79	0.00115662	0.368494	chr2	30807976	30823014	+	NM_170592	N-terminal Xaa-Pro-Lys N-methyltransferase 1	NP_733480
S100a5	1449	chr3:90609721-90610220	499	1.94;1.06	8.91;8.66	-2.55	0.00117072	0.368494	chr3	90608521	90611780	+	NM_011312	protein S100-A5	NP_035442
Olfr98	-868	chr17:37264341-37264720	379	0.00;0.00	3.34;7.79	-inf	0.00118757	0.36935	chr17	37263662	37262732	-	NM_146510	olfactory receptor 98	NP_666721
Sla2	878	chr2:156885961-156886440	479	0.00;0.00	7.79;3.46	-inf	0.00122295	0.36935	chr2	156887078	156872921	-	NM_029983	src-like-adapter 2	NP_084259
Panx3	-1248	chr9:37670281-37670660	379	0.00;0.00	7.79;3.46	-inf	0.00122295	0.36935	chr9	37669222	37659901	-	NM_172454	pannexin-3	NP_766042
Olfr1016	-1142	chr2:85801221-85801600	379	0.00;0.00	7.79;3.46	-inf	0.00122295	0.36935	chr2	85800268	85799338	-	NM_001011758	olfactory receptor 1016	NP_001011758
Cntnap5a	-1826	chr1:115683121-115683500	379	0.00;0.00	7.79;3.46	-inf	0.00122295	0.36935	chr1	115685136	116580674	+	NM_001077425	contactin-associated protein like 5-1 precursor	NP_001070893
Clec11a	-731	chr7:44307341-44308040	699	2.91;2.11	12.25;9.53	-2.11	0.00125293	0.36935	chr7	44306959	44303765	-	NM_009131	C-type lectin domain family 11 member A precursor	NP_033157
Trim38	580	chr13:23782841-23783400	559	1.94;1.06	15.59;6.06	-2.85	0.00126347	0.36935	chr13	23782540	23791528	+	NM_001029935	tripartite motif-containing protein 38	NP_001025106
Gm13057	997	chr4:143536581-143537320	739	2.91;3.17	10.02;16.45	-2.12	0.00126821	0.36935	chr4	143535953	143542471	+	NM_001113735	pramel family member	NP_001107207
Gm13040	997	chr4:143536581-143537320	739	2.91;3.17	10.02;16.45	-2.12	0.00126821	0.36935	chr4	143535953	143542471	+	NM_001113736	pramel family member	NP_001107208
Btrc	367	chr19:45363821-45364380	559	1.94;3.17	8.91;15.59	-2.26	0.00127271	0.36935	chr19	45363733	45533343	+	NM_009771	F-box/WD repeat-containing protein 1A isoform b	NP_033901
Lce1b	-1544	chr3:92658141-92658800	659	3.88;0.00	10.02;10.39	-2.39	0.00129471	0.36935	chr3	92656926	92655649	-	NM_026822	late cornified envelope 1B	NP_081098
Sgms2	1083	chr3:131343461-131344220	759	3.88;0.00	8.91;11.26	-2.38	0.00132549	0.36935	chr3	131344923	131318985	-	NM_028943	phosphatidylcholine:ceramide cholinephosphotransferase 2	NP_083219
Syt4	1825	chr18:31445341-31445840	499	0.97;2.11	13.36;7.79	-2.78	0.00132553	0.36935	chr18	31447415	31437807	-	NM_009308	synaptotagmin-4	NP_033334
Sapcd1	-934	chr17:35028621-35029280	659	2.91;5.29	14.47;12.99	-1.74	0.0013445	0.36935	chr17	35028016	35025972	-	NM_023893	suppressor APC domain-containing protein 1	NP_076382
Kcnc2	-142	chr10:112270781-112271180	399	0.97;1.06	6.68;11.26	-3.14	0.00134797	0.36935	chr10	112271122	112466304	+	NM_001025581	potassium voltage-gated channel subfamily C member 2	NP_001020752
Rab1b	1616	chr19:5105161-5105600	439	0.00;1.06	8.91;5.20	-3.74	0.00136489	0.36935	chr19	5106996	5099206	-	NM_029576	ras-related protein Rab-1B	NP_083852
Olfr1238	-1503	chr2:89408401-89408760	359	0.97;1.06	6.68;8.66	-2.92	0.00142601	0.370429	chr2	89407077	89406129	-	NM_146790	olfactory receptor 1238	NP_667001
Xaf1	1412	chr11:72302781-72303300	519	0.97;1.06	7.79;7.79	-2.94	0.00142601	0.370429	chr11	72301628	72313733	+	NM_001037713	XIAP-associated factor 1	NP_001032802
Edn1	1861	chr13:42302881-42303380	499	0.97;1.06	7.79;7.79	-2.94	0.00142601	0.370429	chr13	42301269	42307989	+	NM_010104	endothelin-1 precursor	NP_034234
Cyp2c69	-1011	chr19:39887461-39888100	639	0.97;1.06	8.91;6.93	-2.96	0.00142601	0.370429	chr19	39886769	39842659	-	NM_001104525	cytochrome P450, family 2, subfamily c, polypeptide 69 precursor	NP_001097995
Cacnb2	195	chr2:14604301-14604700	399	0.97;1.06	8.91;6.93	-2.96	0.00142601	0.370429	chr2	14604305	14987908	+	NM_023116	voltage-dependent L-type calcium channel subunit beta-2 isoform 1	NP_075605
Atp10a	-1091	chr7:58656921-58657300	379	0.97;0.00	11.13;3.46	-3.91	0.00151028	0.379728	chr7	58658201	58829426	+	NM_009728	probable phospholipid-transporting ATPase VA	NP_033858
Hs3st2	-1805	chr7:121390181-121390800	619	1.94;5.29	16.70;11.26	-1.95	0.00154083	0.379728	chr7	121392295	121501768	+	NM_001081327	heparan sulfate glucosamine 3-O-sulfotransferase 2	NP_001074796
Ldhb	-1617	chr6:142508901-142510220	1319	22.33;13.75	33.40;47.63	-1.17	0.00155113	0.379728	chr6	142507943	142490248	-	NM_008492	L-lactate dehydrogenase B chain	NP_032518
Marveld1	-548	chr19:42146401-42147280	879	2.91;3.17	10.02;12.99	-1.92	0.0015687	0.379728	chr19	42147388	42151703	+	NM_183195	MARVEL domain-containing protein 1	NP_899018
Serpinb12	-1306	chr1:106937361-106937940	579	2.91;3.17	13.36;10.39	-1.96	0.00156871	0.379728	chr1	106938956	106957080	+	NM_001199213	serpin B12	NP_001186142
Prrc2a	1287	chr17:35163421-35163760	339	0.00;0.00	3.34;6.93	-inf	0.00159121	0.379728	chr17	35164877	35149085	-	NM_020027	protein PRRC2A isoform 1	NP_064411
Mum1	873	chr10:80227321-80227620	299	0.00;0.00	3.34;6.93	-inf	0.00159121	0.379728	chr10	80226597	80245144	+	NM_023431	PWWP domain-containing protein MUM1	NP_075920
Gm21637	1000	chrX:32651481-32651860	379	0.00;0.00	3.34;6.93	-inf	0.00159121	0.379728	chrX	32650670	32651448	+	NM_001270685	spindlin family, member 2-like	NP_001257614
BC048507	-1385	chr13:67861781-67862100	319	0.00;0.00	2.23;8.66	-inf	0.00159367	0.379728	chr13	67863325	67863923	+	NM_001001185	dynein light chain LC8-type 1-like	NP_001001185
Cacnb1	1937	chr11:98020301-98021080	779	1.94;2.11	8.91;10.39	-2.25	0.00165002	0.384188	chr11	98022627	98004924	-	NM_031173	voltage-dependent L-type calcium channel subunit beta-1 isoform A	NP_112450
H2afb1	1236	chr2:17995341-17996080	739	1.94;2.11	10.02;9.53	-2.27	0.00165002	0.384188	chr2	17996946	17996421	-	NM_026627	histone H2A-Bbd type 1	NP_080903
Zfp59	757	chr7:27839101-27839580	479	0.97;3.17	10.02;9.53	-2.24	0.00165002	0.384188	chr7	27838583	27856774	+	NM_011762	zinc finger protein 59	NP_035892
Crybb1	1650	chr5:112257161-112257780	619	3.88;8.46	14.47;20.78	-1.51	0.00168772	0.384188	chr5	112255820	112269582	+	NM_023695	beta-crystallin B1	NP_076184
Nfyc	-1179	chr4:120826741-120827100	359	0.00;0.00	8.91;1.73	-inf	0.00169846	0.384188	chr4	120825741	120757434	-	NM_001277095	nuclear transcription factor Y subunit gamma isoform 2	NP_001264024
Smarcc2	-1855	chr10:128457201-128457560	359	0.00;0.00	4.45;5.20	-inf	0.00174286	0.384188	chr10	128459235	128490174	+	NM_198160	SWI/SNF complex subunit SMARCC2 isoform 3	NP_937803
Mroh2a	-1869	chr1:88225021-88225280	259	0.00;0.00	4.45;5.20	-inf	0.00174286	0.384188	chr1	88227019	88262289	+	NM_001177364	HEAT repeat-containing protein 7B1	NP_001170835
Gm9839	989	chr1:32519861-32520160	299	0.00;0.00	4.45;5.20	-inf	0.00174286	0.384188	chr1	32520999	32519562	-	NM_001199956	sentrin 15	NP_001186885
Epha8	1556	chr4:136955081-136955440	359	0.00;0.00	4.45;5.20	-inf	0.00174286	0.384188	chr4	136956816	136929418	-	NM_007939	ephrin type-A receptor 8 precursor	NP_031965
Csn1s2a	1664	chr5:87776021-87776440	419	0.00;0.00	4.45;5.20	-inf	0.00174286	0.384188	chr5	87774566	87788797	+	NM_007785	alpha-S2-casein-like A precursor	NP_031811
Aldoc	1873	chr11:78325881-78326260	379	0.00;0.00	4.45;5.20	-inf	0.00174286	0.384188	chr11	78324197	78326760	+	NM_009657	fructose-bisphosphate aldolase C	NP_033787
Zc3h14	593	chr12:98747321-98747800	479	0.00;0.00	5.57;4.33	-inf	0.00174286	0.384188	chr12	98746967	98787774	+	NM_001160107	zinc finger CCCH domain-containing protein 14 isoform c	NP_001153579
Slc28a3	377	chr13:58610281-58610720	439	0.00;0.00	5.57;4.33	-inf	0.00174286	0.384188	chr13	58610877	58553307	-	NM_022317	solute carrier family 28 member 3	NP_071712
Prmt3	-1787	chr7:49776301-49776840	539	0.00;0.00	5.57;4.33	-inf	0.00174286	0.384188	chr7	49778357	49858265	+	NM_133740	protein arginine N-methyltransferase 3	NP_598501
Plaur	-1929	chr7:24460381-24460760	379	0.00;0.00	5.57;4.33	-inf	0.00174286	0.384188	chr7	24462499	24475873	+	NM_011113	urokinase plasminogen activator surface receptor precursor	NP_035243
Pbld1	-56	chr10:63061341-63061780	439	0.00;0.00	5.57;4.33	-inf	0.00174286	0.384188	chr10	63061616	63077536	+	NM_026701	phenazine biosynthesis-like domain-containing protein 1	NP_080977
Olfr522	1208	chr7:140161461-140162020	559	0.00;0.00	5.57;4.33	-inf	0.00174286	0.384188	chr7	140162948	140162009	-	NM_146952	olfactory receptor 522	NP_667163
Ofcc1	-1459	chr13:40289261-40289680	419	0.00;0.00	5.57;4.33	-inf	0.00174286	0.384188	chr13	40288011	40001881	-	NM_172143	orofacial cleft 1 candidate gene 1 protein homolog	NP_742155
Gnb1l	490	chr16:18499221-18499500	279	0.00;0.00	5.57;4.33	-inf	0.00174286	0.384188	chr16	18498870	18566679	+	NM_023120	guanine nucleotide-binding protein subunit beta-like protein 1	NP_075609
Gm4187	875	chr7:20333041-20333340	299	0.00;0.00	5.57;4.33	-inf	0.00174286	0.384188	chr7	20334065	20333141	-	NM_001167159	vomeronasal 1 receptor Vmn1r146	NP_001160631
Gm4133	875	chr7:20333041-20333340	299	0.00;0.00	5.57;4.33	-inf	0.00174286	0.384188	chr7	20334065	20333141	-	NM_001167158	vomernasal 1 receptor Vmn1r98	NP_001160630
Afap1l2	1925	chr19:57006461-57006840	379	0.00;0.00	5.57;4.33	-inf	0.00174286	0.384188	chr19	57008575	56912353	-	NM_146102	actin filament-associated protein 1-like 2 isoform 3	NP_666214
Hormad2	702	chr11:4439921-4440840	919	5.83;5.29	15.59;15.59	-1.49	0.00180292	0.392939	chr11	4441082	4346382	-	NM_029458	HORMA domain-containing protein 2	NP_083734
Pcgf6	1735	chr19:47048821-47049400	579	2.91;6.34	15.59;12.99	-1.63	0.0018691	0.397579	chr19	47050845	47033618	-	NM_027654	polycomb group RING finger protein 6	NP_081930
Olfr769	563	chr10:129111681-129112040	359	0.00;0.00	6.68;3.46	-inf	0.0019389	0.397579	chr10	129112423	129111484	-	NM_146267	olfactory receptor 769	NP_666379
Lilra5	-1183	chr7:4236381-4236760	379	0.00;0.00	6.68;3.46	-inf	0.0019389	0.397579	chr7	4237753	4243463	+	NM_001081239	leukocyte immunoglobulin-like receptor precursor	NP_001074708
G6pd2	1478	chr5:61810121-61810520	399	0.00;0.00	6.68;3.46	-inf	0.0019389	0.397579	chr5	61808842	61810477	+	NM_019468	glucose-6-phosphate 1-dehydrogenase 2	NP_062341
Cpt1c	221	chr7:44974441-44974820	379	0.00;0.00	6.68;3.46	-inf	0.0019389	0.397579	chr7	44974851	44959371	-	NM_153679	carnitine O-palmitoyltransferase 1, brain isoform	NP_710146
Bdkrb1	530	chr12:105604421-105604820	399	0.00;0.00	6.68;3.46	-inf	0.0019389	0.397579	chr12	105604090	105605428	+	NM_007539	B1 bradykinin receptor	NP_031565
Slc13a1	172	chr6:24167541-24168300	759	2.91;3.17	11.13;11.26	-1.88	0.00195287	0.397579	chr6	24168092	24088282	-	NM_019481	solute carrier family 13 member 1	NP_062354
Ensa	-1419	chr3:95623161-95623960	799	3.88;2.11	12.25;10.39	-1.92	0.00195287	0.397579	chr3	95624979	95630493	+	NM_001026212	alpha-endosulfine isoform b	NP_001021383
Dynlt1a	-686	chr17:6317861-6318460	599	0.00;2.11	13.36;3.46	-2.99	0.00195921	0.397579	chr17	6317474	6306343	-	NM_001166629	dynein light chain Tctex-type 1A	NP_001160101
Zfp92	1778	chrX:73412741-73413020	279	0.00;0.00	3.34;6.06	-inf	0.00198561	0.397579	chrX	73411102	73426987	+	NM_009566	zinc finger protein 92	NP_033592
Tmem101	457	chr11:102155761-102156140	379	0.00;0.00	3.34;6.06	-inf	0.00198561	0.397579	chr11	102156407	102152546	-	NM_029649	transmembrane protein 101	NP_083925
Oprm1	-1480	chr10:6786961-6787280	319	0.00;0.00	3.34;6.06	-inf	0.00198561	0.397579	chr10	6788600	7038209	+	NM_001039652	mu-type opioid receptor	NP_001034741
Hexdc	-1322	chr11:121206181-121206460	279	0.00;0.00	3.34;6.06	-inf	0.00198561	0.397579	chr11	121207642	121222656	+	NM_001146073	hexosaminidase D isoform 1	NP_001139545
Gsdmcl1	1142	chr15:63848261-63848640	379	0.00;0.00	3.34;6.06	-inf	0.00198561	0.397579	chr15	63847308	63850942	+	NM_001167581	gasdermin C-like 1	NP_001161053
Cdyl	1329	chr13:35661001-35661380	379	0.00;0.00	3.34;6.06	-inf	0.00198561	0.397579	chr13	35659861	35874064	+	NM_009881	chromodomain Y-like protein isoform 1	NP_034011
Tnfsf10	-596	chr3:27316241-27316720	479	1.94;0.00	8.91;6.06	-2.95	0.00198847	0.397579	chr3	27317076	27339665	+	NM_009425	tumor necrosis factor ligand superfamily member 10	NP_033451
Lmo2	1986	chr2:103959761-103960200	439	1.94;0.00	8.91;6.06	-2.95	0.00198847	0.397579	chr2	103957994	103981878	+	NM_001142337	rhombotin-2 isoform 3	NP_001135809
Rad54l2	-1817	chr9:106790701-106791360	659	0.97;1.06	8.91;6.06	-2.88	0.00198847	0.397579	chr9	106789213	106688079	-	NM_030730	helicase ARIP4	NP_109655
Adamts19	-1843	chr18:58834721-58835120	399	0.97;0.00	4.45;10.39	-3.93	0.00200438	0.399733	chr18	58836763	59053678	+	NM_175506	A disintegrin and metalloproteinase with thrombospondin motifs 19 precursor	NP_780715
Sgca	-853	chr11:94977021-94977340	319	0.97;1.06	13.36;3.46	-3.05	0.00202718	0.402275	chr11	94976327	94962776	-	NM_009161	alpha-sarcoglycan precursor	NP_033187
Lpp	-1384	chr16:24720281-24720660	379	0.00;0.00	7.79;2.60	-inf	0.00204044	0.402275	chr16	24721854	24992578	+	NM_001145954	lipoma-preferred partner homolog isoform 2	NP_001139426
Ak2	1067	chr4:128994001-128994580	579	1.94;2.11	7.79;10.39	-2.16	0.00206157	0.402456	chr4	128993223	129008723	+	NM_001033966	adenylate kinase 2, mitochondrial isoform a	NP_001029138
Mgarp	-1783	chr3:51398081-51398580	499	0.97;3.17	8.91;9.53	-2.15	0.00206157	0.402456	chr3	51396547	51388412	-	NM_026358	protein MGARP	NP_080634
Gltscr2	-1012	chr7:15946841-15947400	559	0.97;3.17	10.02;8.66	-2.17	0.00206157	0.402456	chr7	15946108	15937835	-	NM_133831	glioma tumor suppressor candidate region gene 2	NP_598592
Katnb1	-80	chr8:95080781-95081460	679	3.88;4.23	11.13;16.45	-1.77	0.00207924	0.404434	chr8	95081200	95099874	+	NM_028805	katanin p80 WD40 repeat-containing subunit B1	NP_083081
Rasd1	-1888	chr11:59966541-59967120	579	1.94;7.40	14.47;15.59	-1.69	0.00217763	0.406291	chr11	59964942	59963180	-	NM_009026	dexamethasone-induced Ras-related protein 1 precursor	NP_033052
Ccr6	748	chr17:8236461-8237120	659	8.74;3.17	15.59;18.19	-1.5	0.00221477	0.406291	chr17	8236042	8257129	+	NM_001190333	C-C chemokine receptor type 6 isoform A	NP_001177262
Npbwr1	-712	chr1:5917901-5918320	419	0.97;0.00	4.45;9.53	-3.85	0.0022567	0.406291	chr1	5917398	5913706	-	NM_010342	neuropeptides B/W receptor type 1	NP_034472
Grid2ip	-787	chr5:143362721-143363520	799	3.88;3.17	10.02;13.86	-1.76	0.00230495	0.406291	chr5	143363907	143391798	+	NM_133355	delphilin isoform 2	NP_579933
Cyp3a41b	1800	chr5:145582761-145583100	339	0.00;0.00	2.23;7.79	-inf	0.00233737	0.406291	chr5	145584730	145558663	-	NM_001105159	cytochrome P450 3A41	NP_001098629
Cyp3a41a	1800	chr5:145582761-145583100	339	0.00;0.00	2.23;7.79	-inf	0.00233737	0.406291	chr5	145584730	145558663	-	NM_017396	cytochrome P450 3A41	NP_059092
Arhgef2	-636	chr3:88615361-88615780	419	1.94;0.00	12.25;5.20	-3.17	0.00239521	0.406291	chr3	88616206	88648052	+	NM_001198911	rho guanine nucleotide exchange factor 2 isoform 2	NP_001185840
Hnrnpul2	640	chr19:8819841-8820240	399	0.00;2.11	11.13;6.06	-3.02	0.0024235	0.406291	chr19	8819400	8834142	+	NM_001081196	heterogeneous nuclear ribonucleoprotein U-like protein 2	NP_001074665
Aldoart1	-1476	chr4:72853721-72854500	779	0.97;1.06	11.13;6.06	-3.08	0.00248565	0.406291	chr4	72852634	72850582	-	NM_001199270	aldolase 1 A retrogene 1	NP_001186199
Scube1	979	chr15:83723781-83724340	559	5.83;3.17	7.79;25.98	-1.91	0.00252865	0.406291	chr15	83725039	83602582	-	NM_001271473	signal peptide, CUB and EGF-like domain-containing protein 1 isoform c precursor	NP_001258402
Trpv1	1342	chr11:73239301-73239900	599	3.88;6.34	12.25;17.32	-1.53	0.00252965	0.406291	chr11	73238258	73260507	+	NM_001001445	transient receptor potential cation channel subfamily V member 1	NP_001001445
Lpp	931	chr16:24393981-24394580	599	4.85;3.17	16.70;11.26	-1.8	0.0025348	0.406291	chr16	24393349	24992578	+	NM_178665	lipoma-preferred partner homolog isoform 1	NP_848780
Tmsb10	-1972	chr6:72960481-72960960	479	0.97;0.00	5.57;6.93	-3.69	0.00255604	0.406291	chr6	72958748	72957346	-	NM_001190327	thymosin beta-10	NP_001177256
Crx	-1105	chr7:15880841-15881280	439	0.97;0.00	5.57;6.93	-3.69	0.00255604	0.406291	chr7	15879955	15865946	-	NM_007770	cone-rod homeobox protein isoform 1	NP_031796
Tsn	-1838	chr1:118312641-118313300	659	0.00;1.06	5.57;6.93	-3.56	0.00255604	0.406291	chr1	118311132	118298517	-	NM_011650	translin	NP_035780
Slc35c1	1294	chr2:92458301-92458700	399	0.97;0.00	6.68;6.06	-3.71	0.00255604	0.406291	chr2	92459794	92452764	-	NM_211358	GDP-fucose transporter 1 isoform 1	NP_997597
Pde4c	1887	chr8:70725741-70726160	419	0.97;0.00	6.68;6.06	-3.71	0.00255604	0.406291	chr8	70724063	70751176	+	NM_201607	cAMP-specific 3',5'-cyclic phosphodiesterase 4C	NP_963901
Gm11596	-428	chr11:99793521-99793920	399	0.97;0.00	6.68;6.06	-3.71	0.00255604	0.406291	chr11	99793292	99792674	-	NM_001099311	keratin-associated protein 4-2	NP_001092781
E030019B06Rik	1519	chr7:139614541-139615080	539	0.97;0.00	6.68;6.06	-3.71	0.00255604	0.406291	chr7	139616329	139600950	-	NM_001243018	uncharacterized protein LOC212124	NP_001229947
Gm4477	38	chr6:85707521-85708120	599	0.00;1.06	6.68;6.06	-3.59	0.00255604	0.406291	chr6	85707858	85707172	-	NM_001253910	uncharacterized protein LOC100043497	NP_001240839
Hck	-1277	chr2:153106941-153107440	499	0.97;0.00	7.79;5.20	-3.74	0.00255604	0.406291	chr2	153108467	153151441	+	NM_001172117	tyrosine-protein kinase HCK isoform p56Hck	NP_001165588
Tnfrsf21	1646	chr17:43018001-43018400	399	0.00;1.06	7.79;5.20	-3.62	0.00255604	0.406291	chr17	43016554	43089188	+	NM_178589	tumor necrosis factor receptor superfamily member 21 precursor	NP_848704
Gpr83	1907	chr9:14861841-14862480	639	0.97;0.00	4.45;7.79	-3.66	0.00255971	0.406291	chr9	14860253	14869499	+	NM_010287	probable G-protein coupled receptor 83 precursor	NP_034417
Gm13283	-703	chr4:88759881-88760260	379	0.97;0.00	4.45;7.79	-3.66	0.00255971	0.406291	chr4	88760773	88761584	+	NM_001085531	uncharacterized protein LOC545645 precursor	NP_001079000
Mroh5	-999	chr15:73840341-73841000	659	10.68;8.46	18.93;26.85	-1.26	0.00263045	0.406291	chr15	73839671	73786935	-	NM_001033365	uncharacterized protein LOC268816	NP_001028537
Trim67	1882	chr8:124794661-124795140	479	1.94;2.11	12.25;7.79	-2.3	0.00264537	0.406291	chr8	124793018	124834704	+	NM_198632	tripartite motif-containing protein 67	NP_941034
Fxyd1	-94	chr7:31055481-31056020	539	1.94;3.17	12.25;8.66	-2.03	0.00266093	0.406291	chr7	31055656	31051677	-	NM_052992	phospholemman isoform b precursor	NP_443718
Muc4	-1765	chr16:32733881-32734360	479	2.91;0.00	6.68;9.53	-2.48	0.00269613	0.406291	chr16	32735885	32782390	+	NM_080457	mucin-4 precursor	NP_536705
Ccdc85a	606	chr11:28583461-28583920	459	0.97;2.11	7.79;8.66	-2.41	0.00269613	0.406291	chr11	28584296	28575196	-	NM_001166662	coiled-coil domain-containing protein 85A isoform 3	NP_001160134
Inpp4b	431	chr8:81715361-81715900	539	2.91;0.00	8.91;7.79	-2.52	0.00269613	0.406291	chr8	81715199	82122561	+	NM_001024617	type II inositol 3,4-bisphosphate 4-phosphatase	NP_001019788
Cdh12	-1571	chr15:21109581-21110180	599	1.94;1.06	10.02;6.93	-2.5	0.00269613	0.406291	chr15	21111451	21589533	+	NM_001008420	cadherin-12 precursor	NP_001008420
1700066B19Rik	1122	chr18:35727861-35728360	499	9.71;4.23	15.59;20.78	-1.38	0.00269753	0.406291	chr18	35726988	35730869	+	NM_001033168	uncharacterized protein LOC73449	NP_001028340
Slc9b2	1471	chr3:135308901-135309440	539	7.77;4.23	13.36;18.19	-1.39	0.00282009	0.406291	chr3	135307699	135342767	+	NM_178877	mitochondrial sodium/hydrogen exchanger 9B2	NP_849208
Nlrc4	-192	chr17:74459041-74459560	519	1.94;0.00	11.13;5.20	-3.07	0.00285035	0.406291	chr17	74459108	74426294	-	NM_001033367	NLR family CARD domain-containing protein 4	NP_001028539
Fbxo24	438	chr5:137624381-137624900	519	3.88;3.17	11.13;12.12	-1.72	0.00285282	0.406291	chr5	137625078	137612504	-	NM_027708	F-box only protein 24	NP_081984
Kctd19	-43	chr8:105413341-105413720	379	0.00;1.06	3.34;9.53	-3.61	0.00286207	0.406291	chr8	105413487	105382811	-	NM_177791	BTB/POZ domain-containing protein KCTD19	NP_808459
Ube4b	1901	chr4:149424541-149424920	379	0.00;0.00	7.79;1.73	-inf	0.00290557	0.406291	chr4	149426631	149328415	-	NM_022022	ubiquitin conjugation factor E4 B	NP_071305
Pno1	1109	chr11:17210341-17210620	279	0.00;0.00	7.79;1.73	-inf	0.00290557	0.406291	chr11	17211589	17203199	-	NM_025443	RNA-binding protein PNO1	NP_079719
Mtpap	1209	chr18:4376621-4376980	359	0.00;0.00	7.79;1.73	-inf	0.00290557	0.406291	chr18	4375591	4397330	+	NM_026157	poly(A) RNA polymerase, mitochondrial precursor	NP_080433
Rbmy	1218	chrY:3772541-3773240	699	6.80;4.23	30.06;7.79	-1.78	0.00291203	0.406291	chrY	3771672	3783271	+	NM_001166384	RNA-binding motif protein, Y chromosome, family 1 member A1	NP_001159856
Gm3376	1218	chrY:3772541-3773240	699	6.80;4.23	30.06;7.79	-1.78	0.00291203	0.406291	chrY	3771672	3783271	+	NM_001270512	RNA-binding motif protein, Y chromosome, family 1 member B	NP_001257441
Gm21708	1218	chrY:3772541-3773240	699	6.80;4.23	30.06;7.79	-1.78	0.00291203	0.406291	chrY	3771672	3783271	+	NM_001270516	predicted gene, 21708	NP_001257445
Gm14479	926	chrX:11319021-11319480	459	0.00;2.11	5.57;9.53	-2.84	0.0029269	0.407334	chrX	11318324	11318642	+	NM_001242951	histone cluster 2 family member	NP_001229880
Gm14477	926	chrX:11319021-11319480	459	0.00;2.11	5.57;9.53	-2.84	0.0029269	0.407334	chrX	11318324	11318642	+	NM_001242949	histone cluster 2 family member	NP_001229878
Gm14476	926	chrX:11319021-11319480	459	0.00;2.11	5.57;9.53	-2.84	0.0029269	0.407334	chrX	11318324	11318642	+	NM_001242950	histone cluster 2 family member	NP_001229879
Gm14475	926	chrX:11319021-11319480	459	0.00;2.11	5.57;9.53	-2.84	0.0029269	0.407334	chrX	11318324	11318642	+	NM_001242954	histone cluster 2 family member	NP_001229883
Krt82	609	chr15:101549721-101550380	659	5.83;7.40	14.47;18.19	-1.3	0.00296226	0.41052	chr15	101550659	101541220	-	NM_053249	keratin, type II cuticular Hb2	NP_444479
Sez6	-1862	chr11:77928821-77929340	519	0.97;1.06	5.57;8.66	-2.81	0.00296346	0.41052	chr11	77930942	77979042	+	NM_021286	seizure protein 6 precursor	NP_067261
Nup85	-1493	chr11:115562761-115563140	379	0.97;0.00	3.34;9.53	-3.73	0.00296949	0.41052	chr11	115564443	115583924	+	NM_001002929	nuclear pore complex protein Nup85	NP_001002929
Olfr1274-ps	-279	chr2:90400161-90400560	399	0.97;1.06	12.25;3.46	-2.95	0.00313633	0.412389	chr2	90400639	90401674	+	NM_146263	olfactory receptor 1274	NP_666375
BC100451	-1596	chr11:118343881-118344380	499	0.97;1.06	5.57;11.26	-3.05	0.00326203	0.412389	chr11	118342534	118332359	-	NM_021440	differential display clone 8	NP_067415
Zfp438	-1431	chr18:5335681-5336060	379	0.00;0.00	3.34;5.20	-inf	0.00328581	0.412389	chr18	5334439	5210030	-	NM_178722	zinc finger protein 438	NP_848837
Ube2h	-1671	chr6:30306021-30306400	379	0.00;0.00	3.34;5.20	-inf	0.00328581	0.412389	chr6	30304539	30211289	-	NM_001169576	ubiquitin-conjugating enzyme E2 H isoform 2	NP_001163047
Stat1	629	chr1:52120061-52120440	379	0.00;0.00	3.34;5.20	-inf	0.00328581	0.412389	chr1	52119621	52161865	+	NM_001205313	signal transducer and activator of transcription 1 isoform 1	NP_001192242
Pkp3	1512	chr7:141081101-141081460	359	0.00;0.00	3.34;5.20	-inf	0.00328581	0.412389	chr7	141079768	141090510	+	NM_019762	plakophilin-3 isoform 1	NP_062736
Mfap3l	-893	chr8:60654021-60654400	379	0.00;0.00	3.34;5.20	-inf	0.00328581	0.412389	chr8	60655103	60676731	+	NM_001177881	microfibrillar-associated protein 3-like precursor	NP_001171352
Iqcc	-1537	chr4:129620441-129620820	379	0.00;0.00	3.34;5.20	-inf	0.00328581	0.412389	chr4	129619093	129615616	-	NM_198026	IQ domain-containing protein C	NP_932143
Hist1h2bc	1662	chr13:23685721-23686000	279	0.00;0.00	3.34;5.20	-inf	0.00328581	0.412389	chr13	23684198	23692480	+	NM_023422	histone H2B type 1-C/E/G	NP_075911
Gfm1	-1964	chr3:67427961-67428340	379	0.00;0.00	3.34;5.20	-inf	0.00328581	0.412389	chr3	67430114	67475068	+	NM_138591	elongation factor G, mitochondrial	NP_613057
Ankrd66	-251	chr17:43543701-43544080	379	0.00;0.00	3.34;5.20	-inf	0.00328581	0.412389	chr17	43543639	43534173	-	NM_001254953	predicted gene 4368	NP_001241882
Tdpoz5	324	chr3:94072141-94072500	359	0.00;0.00	4.45;4.33	-inf	0.00328581	0.412389	chr3	94072644	94071621	-	NM_207273	TD and POZ domain-containing protein 5	NP_997156
Rmdn3	-866	chr2:119157701-119158100	399	0.00;0.00	4.45;4.33	-inf	0.00328581	0.412389	chr2	119157034	119136997	-	NM_001033136	regulator of microtubule dynamics protein 3	NP_001028308
Pkib	-970	chr10:57649841-57650180	339	0.00;0.00	4.45;4.33	-inf	0.00328581	0.412389	chr10	57650980	57741112	+	NM_001190402	cAMP-dependent protein kinase inhibitor beta isoform 2	NP_001177331
Pax4	400	chr6:28448761-28449120	359	0.00;0.00	4.45;4.33	-inf	0.00328581	0.412389	chr6	28449340	28442333	-	NM_011038	paired box protein Pax-4 isoform 1	NP_035168
Olfr432	1046	chr1:174051201-174051640	439	0.00;0.00	4.45;4.33	-inf	0.00328581	0.412389	chr1	174050374	174051313	+	NM_146716	olfactory receptor 432	NP_666927
Olfr331	1004	chr11:58501361-58501740	379	0.00;0.00	4.45;4.33	-inf	0.00328581	0.412389	chr11	58502554	58501597	-	NM_001011861	olfactory receptor 331	NP_001011861
Golt1a	1828	chr1:133311401-133311900	499	0.00;0.00	4.45;4.33	-inf	0.00328581	0.412389	chr1	133309822	133323026	+	NM_026680	vesicle transport protein GOT1A	NP_080956
Gm10697	324	chr3:94072141-94072500	359	0.00;0.00	4.45;4.33	-inf	0.00328581	0.412389	chr3	94072644	94071621	-	NM_001163731	predicted gene 10697	NP_001157203
Fam83c	-1066	chr2:155835781-155836060	279	0.00;0.00	4.45;4.33	-inf	0.00328581	0.412389	chr2	155834854	155829182	-	NM_027788	family with sequence similarity 83, member C	NP_082064
Bcl6	-1448	chr16:23989961-23990160	199	0.00;0.00	4.45;4.33	-inf	0.00328581	0.412389	chr16	23988612	23965051	-	NM_009744	B-cell lymphoma 6 protein homolog	NP_033874
Arhgap25	1600	chr6:87494521-87494880	359	0.00;0.00	4.45;4.33	-inf	0.00328581	0.412389	chr6	87496300	87459384	-	NM_175476	rho GTPase-activating protein 25 isoform b	NP_780685
Zscan4f	36	chr7:11397801-11398100	299	0.00;0.00	5.57;3.46	-inf	0.00328581	0.412389	chr7	11397914	11402318	+	NM_001110316	zinc finger and SCAN domain containing protein 4F	NP_001103786
Trim16	-732	chr11:62819341-62819700	359	0.00;0.00	5.57;3.46	-inf	0.00328581	0.412389	chr11	62820252	62842948	+	NM_053169	tripartite motif-containing protein 16	NP_444399
Rnf10	475	chr5:115272201-115272640	439	0.00;0.00	5.57;3.46	-inf	0.00328581	0.412389	chr5	115272895	115241769	-	NM_016698	RING finger protein 10	NP_057907
Pcnxl2	1783	chr8:125896321-125896700	379	0.00;0.00	5.57;3.46	-inf	0.00328581	0.412389	chr8	125898293	125751507	-	NM_175561	pecanex-like protein 2 isoform 2	NP_780770
Nlrp4c	-40	chr7:6044961-6045280	319	0.00;0.00	5.57;3.46	-inf	0.00328581	0.412389	chr7	6045160	6105149	+	NM_031389	NACHT, LRR and PYD domains-containing protein 4C	NP_113566
Nlrp2	1885	chr7:5348961-5349340	379	0.00;0.00	5.57;3.46	-inf	0.00328581	0.412389	chr7	5351035	5298546	-	NM_177690	NACHT, leucine rich repeat and PYD containing 2	NP_808358
Krt27	-1526	chr11:99352421-99352820	399	0.00;0.00	5.57;3.46	-inf	0.00328581	0.412389	chr11	99351094	99345565	-	NM_010666	keratin, type I cytoskeletal 27	NP_034796
Hnrnpa2b1	1294	chr6:51468381-51468820	439	0.00;0.00	5.57;3.46	-inf	0.00328581	0.412389	chr6	51469894	51460931	-	NM_182650	heterogeneous nuclear ribonucleoproteins A2/B1 isoform 2	NP_872591
Hmgxb3	-1500	chr18:61178361-61178740	379	0.00;0.00	5.57;3.46	-inf	0.00328581	0.412389	chr18	61177050	61131276	-	NM_134134	HMG box domain containing 3 isoform 2	NP_598895
Gtf2a2	1901	chr9:70014281-70014620	339	0.00;0.00	5.57;3.46	-inf	0.00328581	0.412389	chr9	70012549	70022847	+	NM_001039519	transcription initiation factor IIA subunit 2	NP_001034608
Galc	-843	chr12:98260061-98260300	239	0.00;0.00	5.57;3.46	-inf	0.00328581	0.412389	chr12	98259337	98202299	-	NM_008079	galactocerebrosidase precursor	NP_032105
Ezh1	-1200	chr11:101227441-101227860	419	0.00;0.00	5.57;3.46	-inf	0.00328581	0.412389	chr11	101226450	101191114	-	NM_007970	histone-lysine N-methyltransferase EZH1	NP_031996
Tmprss7	1008	chr16:45692361-45692940	579	1.94;1.06	6.68;12.12	-2.65	0.0032865	0.412389	chr16	45693658	45656316	-	NM_172455	transmembrane protease serine 7 isoform 2	NP_766043
Fam26f	1272	chr10:34126441-34126960	519	2.91;2.11	8.91;10.39	-1.94	0.00330014	0.412389	chr10	34127972	34126066	-	NM_175449	protein FAM26F	NP_780658
Taf11	1014	chr17:27906501-27906920	419	0.97;2.11	11.13;6.93	-2.55	0.00333376	0.412389	chr17	27907724	27901127	-	NM_026836	transcription initiation factor TFIID subunit 11	NP_081112
Slc6a19	-755	chr13:73701221-73701680	459	1.94;1.06	6.68;8.66	-2.35	0.00340874	0.412389	chr13	73700695	73681156	-	NM_028878	sodium-dependent neutral amino acid transporter B(0)AT1	NP_083154
4933405O20Rik	-529	chr7:50598321-50599000	679	1.94;1.06	6.68;8.66	-2.35	0.00340874	0.412389	chr7	50599189	50600528	+	NM_172901	probable isocitrate dehydrogenase [NAD] gamma 2, mitochondrial	NP_766489
Egr1	1284	chr18:34862261-34862720	459	1.94;1.06	7.79;7.79	-2.38	0.00340874	0.412389	chr18	34861206	34864956	+	NM_007913	early growth response protein 1	NP_031939
Rnd2	-37	chr11:101468061-101468540	479	0.97;2.11	7.79;7.79	-2.34	0.00340874	0.412389	chr11	101468337	101471306	+	NM_009708	rho-related GTP-binding protein RhoN precursor	NP_033838
Ccdc41	1461	chr10:94690021-94690480	459	0.97;2.11	7.79;7.79	-2.34	0.00340874	0.412389	chr10	94688789	94790336	+	NM_029852	coiled-coil domain-containing protein 41	NP_084128
Ttc39a	-1416	chr4:109413861-109414600	739	0.97;2.11	8.91;6.93	-2.36	0.00340874	0.412389	chr4	109415646	109444745	+	NM_001145948	tetratricopeptide repeat protein 39A isoform 1	NP_001139420
Sdccag8	-21	chr1:176814641-176814940	299	0.00;0.00	6.68;2.60	-inf	0.00341788	0.412389	chr1	176814811	177020432	+	NM_029756	serologically defined colon cancer antigen 8 homolog	NP_084032
Sbk2	1348	chr7:4962841-4963160	319	0.00;0.00	6.68;2.60	-inf	0.00341788	0.412389	chr7	4964348	4957080	-	NM_001146329	serine/threonine-protein kinase SBK2	NP_001139801
Kcns2	-614	chr15:34836561-34836920	359	0.00;0.00	6.68;2.60	-inf	0.00341788	0.412389	chr15	34837354	34843407	+	NM_181317	potassium voltage-gated channel subfamily S member 2	NP_851834
Gstm7	1585	chr3:107930001-107930320	319	0.00;0.00	6.68;2.60	-inf	0.00341788	0.412389	chr3	107931745	107926333	-	NM_026672	glutathione S-transferase Mu 7	NP_080948
Dynll2	-1667	chr11:87989021-87989380	359	0.00;0.00	6.68;2.60	-inf	0.00341788	0.412389	chr11	87987533	87979524	-	NM_026556	dynein light chain 2, cytoplasmic	NP_080832
Gm13139	926	chr4:146271121-146271500	379	0.00;1.06	5.57;6.06	-3.46	0.00347747	0.412389	chr4	146270384	146468233	+	NM_001083918	uncharacterized protein LOC666532	NP_001077387
Pla2r1	1968	chr2:60551201-60551480	279	0.97;0.00	6.68;5.20	-3.61	0.00347747	0.412389	chr2	60553308	60417542	-	NM_008867	secretory phospholipase A2 receptor precursor	NP_032893
Fam81a	-653	chr9:70142001-70142420	419	0.97;0.00	6.68;5.20	-3.61	0.00347747	0.412389	chr9	70141557	70089309	-	NM_029784	protein FAM81A	NP_084060
Kctd8	-1771	chr5:69343261-69343700	439	0.00;1.06	4.45;6.93	-3.43	0.00347747	0.412389	chr5	69341709	69109284	-	NM_175519	BTB/POZ domain-containing protein KCTD8	NP_780728
Adprh	1089	chr16:38451401-38451800	399	0.97;0.00	5.57;6.06	-3.58	0.00347747	0.412389	chr16	38452689	38445398	-	NM_007414	[Protein ADP-ribosylarginine] hydrolase	NP_031440
Tspan17	1326	chr13:54790581-54790880	299	0.00;0.00	2.23;6.93	-inf	0.00356778	0.416902	chr13	54789404	54796775	+	NM_028841	tetraspanin-17	NP_083117
Grtp1	1114	chr8:13199321-13199700	379	0.00;0.00	2.23;6.93	-inf	0.00356778	0.416902	chr8	13200624	13176868	-	NM_025768	growth hormone-regulated TBC protein 1	NP_080044
Enkd1	1738	chr8:105706241-105706620	379	0.00;0.00	2.23;6.93	-inf	0.00356778	0.416902	chr8	105708168	105703651	-	NM_198299	enkurin domain-containing protein 1	NP_938041
Cdc42ep1	-596	chr15:78841941-78842160	219	0.00;0.00	2.23;6.93	-inf	0.00356778	0.416902	chr15	78842646	78850902	+	NM_027219	cdc42 effector protein 1	NP_081495
B3galt5	970	chr16:96236621-96236920	299	0.00;0.00	2.23;6.93	-inf	0.00356778	0.416902	chr16	96235800	96319858	+	NM_001122993	beta-1,3-galactosyltransferase 5	NP_001116465
Amy2a5	-1161	chr3:113259721-113260000	279	0.00;0.00	2.23;6.93	-inf	0.00356778	0.416902	chr3	113258699	113249177	-	NM_001042711	pancreatic alpha-amylase precursor	NP_001036176
Ttbk1	1115	chr17:46486161-46486960	799	11.65;11.63	23.38;24.25	-1.03	0.00363287	0.420467	chr17	46487675	46442447	-	NM_001162864	tau-tubulin kinase 1	NP_001156336
9030025P20Rik	1757	chr17:14980441-14980800	359	2.91;0.00	14.47;3.46	-2.62	0.00370772	0.420467	chr17	14978863	14991577	+	NM_001123370	uncharacterized protein LOC100041574	NP_001116842
Hepacam2	1348	chr6:3492861-3493440	579	0.00;3.17	8.91;6.93	-2.32	0.00376578	0.421408	chr6	3494498	3457088	-	NM_178899	HEPACAM family member 2 precursor	NP_849230
Mmp3	789	chr9:7446381-7446840	459	0.00;1.06	8.91;3.46	-3.55	0.00381533	0.425858	chr9	7445821	7455974	+	NM_010809	stromelysin-1 preproprotein	NP_034939
Olfr433	1968	chr1:174043681-174044120	439	0.00;1.06	7.79;4.33	-3.52	0.00387275	0.430559	chr1	174041932	174042936	+	NM_146717	olfactory receptor 433	NP_666928
Gramd1c	46	chr16:44016201-44016580	379	0.00;1.06	7.79;4.33	-3.52	0.00387275	0.430559	chr16	44016436	43980349	-	NM_153528	GRAM domain-containing protein 1C	NP_705756
Gzmm	261	chr10:79689021-79689540	519	0.97;0.00	7.79;4.33	-3.64	0.00395198	0.433073	chr10	79689019	79695260	+	NM_008504	granzyme M precursor	NP_032530
Haus4	-1339	chr14:54555421-54555980	559	3.88;4.23	13.36;11.26	-1.6	0.00396138	0.433073	chr14	54554361	54541784	-	NM_145462	HAUS augmin-like complex subunit 4	NP_663437
Scn10a	512	chr9:119718261-119718780	519	2.91;3.17	11.13;10.39	-1.82	0.00396779	0.433073	chr9	119719032	119608455	-	NM_009134	sodium channel protein type 10 subunit alpha isoform 2	NP_033160
Zfp663	-851	chr2:165362621-165363320	699	2.91;2.11	15.59;7.79	-2.22	0.00404976	0.439002	chr2	165362119	165351296	-	NM_001005425	zinc finger protein 663	NP_001005425
Pknox2	456	chr9:37146601-37147020	419	0.97;0.00	8.91;4.33	-3.77	0.00405278	0.439002	chr9	37147266	36890982	-	NM_001029838	homeobox protein PKNOX2	NP_001025009
Cdh16	-184	chr8:104624381-104624780	399	0.97;0.00	8.91;4.33	-3.77	0.00405278	0.439002	chr8	104624396	104614137	-	NM_001252627	cadherin-16 isoform 2 precursor	NP_001239556
Sprn	-1071	chr7:140155321-140156140	819	3.88;8.46	16.70;14.72	-1.35	0.00413522	0.440955	chr7	140154659	140150627	-	NM_183147	shadow of prion protein precursor	NP_898970
Smg7	916	chr1:152901381-152902080	699	2.91;2.11	7.79;13.86	-2.11	0.00415742	0.440955	chr1	152902646	152836994	-	NM_001005507	protein SMG7 isoform 3	NP_001005507
Tmeff1	468	chr4:48585321-48586000	679	1.94;2.11	6.68;12.99	-2.28	0.00423485	0.440955	chr4	48585192	48663131	+	NM_021436	tomoregulin-1 precursor	NP_067411
Golm1	514	chr13:59675081-59675460	379	1.94;0.00	3.34;12.99	-3.07	0.00423923	0.440955	chr13	59675784	59634995	-	NM_001035122	Golgi membrane protein 1	NP_001030294
Prss30	1330	chr17:23973661-23974140	479	4.85;1.06	11.13;10.39	-1.86	0.00429708	0.440955	chr17	23975230	23972126	-	NM_013921	serine protease 30 precursor	NP_038949
Ptpru	988	chr4:131836961-131837620	659	4.85;4.23	13.36;12.99	-1.54	0.00431858	0.440955	chr4	131838278	131768456	-	NM_011214	receptor-type tyrosine-protein phosphatase U isoform 1 precursor	NP_035344
Dmkn	-224	chr7:30775841-30776520	679	4.85;5.29	17.81;12.12	-1.56	0.00432241	0.440955	chr7	30776404	30781066	+	NM_028618	dermokine isoform a precursor	NP_082894
Tnfsf10	324	chr3:27317141-27317660	519	3.88;5.29	18.93;11.26	-1.72	0.00438674	0.440955	chr3	27317076	27339665	+	NM_009425	tumor necrosis factor ligand superfamily member 10	NP_033451
Ubxn6	769	chr17:56074001-56074440	439	1.94;0.00	5.57;7.79	-2.78	0.00443796	0.440955	chr17	56074989	56068252	-	NM_024432	UBX domain-containing protein 6	NP_077752
Rps16	162	chr7:28350661-28351040	379	1.94;0.00	5.57;7.79	-2.78	0.00443796	0.440955	chr7	28350688	28352698	+	NM_013647	40S ribosomal protein S16	NP_038675
Apol9b	560	chr15:77729501-77729860	359	0.97;1.06	5.57;7.79	-2.72	0.00443796	0.440955	chr15	77729120	77736382	+	NM_001168660	apolipoprotein L 9b	NP_001162131
Synb	359	chr14:69293701-69294180	479	1.94;0.00	6.68;6.93	-2.81	0.00443796	0.440955	chr14	69294299	69290397	-	NM_173420	envelope glycoprotein syncytin-B precursor	NP_775596
Cdsn	493	chr17:35552421-35552820	399	1.94;0.00	6.68;6.93	-2.81	0.00443796	0.440955	chr17	35552127	35557180	+	NM_001008424	corneodesmosin precursor	NP_001008424
Mest	638	chr6:30738401-30738980	579	0.97;1.06	7.79;6.06	-2.77	0.00443796	0.440955	chr6	30738052	30748466	+	NM_001252292	mesoderm-specific transcript protein isoform 1	NP_001239221
Il24	841	chr1:130886201-130886940	739	0.97;1.06	7.79;6.06	-2.77	0.00443796	0.440955	chr1	130887411	130882073	-	NM_053095	interleukin-24	NP_444325
Parp14	202	chr16:35871001-35871360	359	0.00;2.11	7.79;6.06	-2.71	0.00443796	0.440955	chr16	35871382	35832877	-	NM_001039530	poly [ADP-ribose] polymerase 14	NP_001034619
Sytl3	-1479	chr17:6704041-6704660	619	1.94;2.11	8.91;8.66	-2.11	0.00451519	0.440955	chr17	6705829	6738044	+	NM_183368	synaptotagmin-like protein 3 isoform b	NP_899224
Pou5f2	-1571	chr13:78023141-78023520	379	0.97;3.17	8.91;8.66	-2.08	0.00451519	0.440955	chr13	78024901	78026296	+	NM_029315	POU domain, class 5, transcription factor 2	NP_083591
Alkbh6	48	chr7:30308341-30309260	919	3.88;8.46	13.36;20.78	-1.47	0.00487182	0.443354	chr7	30308752	30314303	+	NM_198027	alpha-ketoglutarate-dependent dioxygenase alkB homolog 6	NP_932144
Aqp7	566	chr4:41047241-41047900	659	1.94;4.23	10.02;10.39	-1.73	0.00489005	0.443354	chr4	41048136	41033073	-	NM_007473	aquaporin-7	NP_031499
Tcap	-1100	chr11:98382461-98382960	499	2.91;3.17	10.02;10.39	-1.75	0.00489005	0.443354	chr11	98383810	98384953	+	NM_011540	telethonin	NP_035670
Rab4b	663	chr7:27177861-27178580	719	2.91;3.17	10.02;10.39	-1.75	0.00489005	0.443354	chr7	27178883	27168432	-	NM_029391	ras-related protein Rab-4B	NP_083667
Pla2g10	-1105	chr16:13731381-13732000	619	2.91;3.17	11.13;9.53	-1.76	0.00489005	0.443354	chr16	13730585	13715061	-	NM_011987	group 10 secretory phospholipase A2 precursor	NP_036117
Itih2	-237	chr2:10130641-10131200	559	2.91;3.17	11.13;9.53	-1.76	0.00489005	0.443354	chr2	10130683	10094590	-	NM_010582	inter-alpha-trypsin inhibitor heavy chain H2 precursor	NP_034712
A530032D15Rik	233	chr1:85109221-85110020	799	5.83;6.34	15.59;14.72	-1.32	0.00502692	0.443354	chr1	85109853	85088138	-	NM_213615	SP140 nuclear body protein family member	NP_998780
Tubg2	-353	chr11:101155381-101155680	299	0.00;0.00	2.23;6.06	-inf	0.00512176	0.443354	chr11	101155883	101161787	+	NM_134028	tubulin gamma-2 chain	NP_598789
Taf10	-962	chr7:105745141-105745460	319	0.00;0.00	2.23;6.06	-inf	0.00512176	0.443354	chr7	105744338	105742893	-	NM_020024	transcription initiation factor TFIID subunit 10	NP_064408
Srms	-1349	chr2:181214401-181214640	239	0.00;0.00	2.23;6.06	-inf	0.00512176	0.443354	chr2	181213171	181205562	-	NM_011481	tyrosine-protein kinase Srms	NP_035611
Slc25a38	1752	chr9:120111981-120112320	339	0.00;0.00	2.23;6.06	-inf	0.00512176	0.443354	chr9	120110398	120124319	+	NM_144793	solute carrier family 25 member 38	NP_659042
Pkib	270	chr10:57651061-57651440	379	0.00;0.00	2.23;6.06	-inf	0.00512176	0.443354	chr10	57650980	57741112	+	NM_001190402	cAMP-dependent protein kinase inhibitor beta isoform 2	NP_001177331
Pde4dip	-18	chr3:97868141-97868520	379	0.00;0.00	2.23;6.06	-inf	0.00512176	0.443354	chr3	97868312	97822087	-	NM_177145	myomegalin isoform 3	NP_796119
Emc1	608	chr4:139353021-139353380	359	0.00;0.00	2.23;6.06	-inf	0.00512176	0.443354	chr4	139352592	139378730	+	NM_001039200	ER membrane protein complex subunit 1 isoform 2 precursor	NP_001034289
Fam69b	-1546	chr2:26626461-26627360	899	3.88;2.11	14.47;8.66	-1.95	0.00523479	0.443354	chr2	26628456	26636497	+	NM_019833	protein FAM69B precursor	NP_062807
Tmem230	-812	chr2:132248421-132248780	359	0.00;0.00	6.68;1.73	-inf	0.00527997	0.443354	chr2	132247788	132239491	-	NM_027478	transmembrane protein 230	NP_081754
Hao2	-990	chr3:98894121-98894320	199	0.00;0.00	6.68;1.73	-inf	0.00527997	0.443354	chr3	98893230	98874518	-	NM_019545	hydroxyacid oxidase 2	NP_062418
Gm2897	-1074	chr14:3048101-3048320	219	0.00;0.00	6.68;1.73	-inf	0.00527997	0.443354	chr14	3049284	3076838	+	NM_001177715	alpha6-takusan-like	NP_001171186
Cdkl3	-1050	chr11:52002981-52003360	379	0.00;0.00	6.68;1.73	-inf	0.00527997	0.443354	chr11	52004220	52027559	+	NM_001166657	cyclin-dependent kinase-like 3 isoform 6	NP_001160129
Cadps2	-1089	chr6:23840361-23840660	299	0.00;0.00	6.68;1.73	-inf	0.00527997	0.443354	chr6	23839421	23596253	-	NM_001252109	calcium-dependent secretion activator 2 isoform 6	NP_001239038
Aip	-1015	chr19:4122421-4122760	339	0.00;0.00	6.68;1.73	-inf	0.00527997	0.443354	chr19	4121575	4113755	-	NM_001276284	AH receptor-interacting protein	NP_001263213
0610012H03Rik	919	chr2:105225121-105225400	279	0.00;0.00	6.68;1.73	-inf	0.00527997	0.443354	chr2	105224341	105379860	+	NM_001159638	uncharacterized protein LOC74088 isoform 2	NP_001153110
Cacng8	1114	chr7:3394921-3395540	619	2.91;6.34	11.13;13.86	-1.43	0.00528214	0.443354	chr7	3394116	3415605	+	NM_133190	voltage-dependent calcium channel gamma-8 subunit	NP_573453
Rbfox1	-942	chr16:5883701-5884000	299	0.00;2.11	2.23;12.12	-2.76	0.00533229	0.443354	chr16	5884792	7412480	+	NM_021477	RNA binding protein fox-1 homolog 1 isoform gamma	NP_067452
Mrps22	-871	chr9:98602201-98602900	699	2.91;5.29	10.02;15.59	-1.64	0.0054627	0.443354	chr9	98601679	98588729	-	NM_025485	28S ribosomal protein S22, mitochondrial	NP_079761
Runx2	-1183	chr17:44815401-44816220	819	4.85;2.11	13.36;9.53	-1.72	0.0055756	0.446802	chr17	44814627	44603988	-	NM_001271627	runt-related transcription factor 2 isoform 1	NP_001258556
Ubxn10	1311	chr4:138723481-138724400	919	2.91;1.06	12.25;6.93	-2.27	0.00558081	0.446802	chr4	138725251	138718525	-	NM_178671	UBX domain-containing protein 10	NP_848786
Olfr270	-918	chr4:52969461-52969960	499	2.91;1.06	8.91;7.79	-2.07	0.00559135	0.446802	chr4	52970628	52971567	+	NM_146607	olfactory receptor 270	NP_666818
Gm13285	517	chr4:88774301-88774720	419	2.91;1.06	8.91;7.79	-2.07	0.00559135	0.446802	chr4	88773993	88774542	+	NM_001161609	interferon zeta-like precursor	NP_001155081
Srrm4	-953	chr5:116592441-116593100	659	0.97;3.17	8.91;7.79	-2.01	0.00559135	0.446802	chr5	116591817	116439272	-	NM_026886	serine/arginine repetitive matrix protein 4	NP_081162
Cngb3	-1009	chr4:19279601-19280080	479	1.94;2.11	8.91;7.79	-2.04	0.00559135	0.446802	chr4	19280849	19510623	+	NM_013927	cyclic nucleotide-gated cation channel beta-3	NP_038955
Slc2a9	-1044	chr5:38481041-38481660	619	4.85;1.06	11.13;9.53	-1.8	0.00564964	0.449606	chr5	38480306	38349272	-	NM_001102415	solute carrier family 2, member 9 isoform 3	NP_001095885
Gm13043	1038	chr4:143512161-143512600	439	1.94;0.00	4.45;11.26	-3.02	0.00572701	0.453058	chr4	143511342	143517831	+	NM_001039595	pramel family member	NP_001034684
Slc22a8	517	chr19:8591461-8592080	619	2.91;7.40	10.02;21.65	-1.62	0.00588533	0.453058	chr19	8591253	8611835	+	NM_001164634	solute carrier family 22 member 8	NP_001158106
Yif1b	1048	chr7:29239261-29239480	219	0.00;0.00	5.57;2.60	-inf	0.00590149	0.453058	chr7	29238322	29247532	+	NM_029887	protein YIF1B isoform 1	NP_084163
Vprbp	-185	chr9:106821641-106821940	299	0.00;0.00	5.57;2.60	-inf	0.00590149	0.453058	chr9	106821975	106880992	+	NM_001015507	protein VPRBP	NP_001015507
Tpi1	-1844	chr6:124816001-124816280	279	0.00;0.00	5.57;2.60	-inf	0.00590149	0.453058	chr6	124814296	124810591	-	NM_009415	triosephosphate isomerase	NP_033441
Taco1	1464	chr11:106067441-106067700	259	0.00;0.00	5.57;2.60	-inf	0.00590149	0.453058	chr11	106066106	106073612	+	NM_027346	translational activator of cytochrome c oxidase 1	NP_081622
Sfxn5	-1148	chr6:85334401-85334740	339	0.00;0.00	5.57;2.60	-inf	0.00590149	0.453058	chr6	85333422	85213050	-	NM_178639	sideroflexin-5	NP_848754
Senp2	-1773	chr16:22007521-22007900	379	0.00;0.00	5.57;2.60	-inf	0.00590149	0.453058	chr16	22009483	22049269	+	NM_029457	sentrin-specific protease 2	NP_083733
Ring1	-330	chr17:34024821-34025200	379	0.00;0.00	5.57;2.60	-inf	0.00590149	0.453058	chr17	34024680	34020791	-	NM_009066	E3 ubiquitin-protein ligase RING1	NP_033092
Mllt10	-1816	chr2:18053281-18053560	279	0.00;0.00	5.57;2.60	-inf	0.00590149	0.453058	chr2	18055236	18212390	+	NM_010804	protein AF-10 isoform 1	NP_034934
Lpp	-384	chr16:24721361-24721580	219	0.00;0.00	5.57;2.60	-inf	0.00590149	0.453058	chr16	24721854	24992578	+	NM_001145954	lipoma-preferred partner homolog isoform 2	NP_001139426
Gm10778	-1415	chr10:81810641-81810900	259	0.00;0.00	5.57;2.60	-inf	0.00590149	0.453058	chr10	81812185	81826490	+	NM_001142963	zinc finger protein LOC100233208	NP_001136435
Gckr	190	chr5:31297641-31297900	259	0.00;0.00	5.57;2.60	-inf	0.00590149	0.453058	chr5	31297580	31327302	+	NM_144909	glucokinase regulatory protein	NP_659158
Fhl5	-1154	chr4:25243901-25244160	259	0.00;0.00	5.57;2.60	-inf	0.00590149	0.453058	chr4	25242876	25199908	-	NM_021318	four and a half LIM domains protein 5	NP_067293
Erlin1	-1365	chr19:44070961-44071340	379	0.00;0.00	5.57;2.60	-inf	0.00590149	0.453058	chr19	44069785	44034942	-	NM_001164360	erlin-1	NP_001157832
Emc3	138	chr6:113531341-113531660	319	0.00;0.00	5.57;2.60	-inf	0.00590149	0.453058	chr6	113531638	113514886	-	NM_175101	ER membrane protein complex subunit 3	NP_780310
Dusp21	1111	chrX:18146801-18147160	359	0.00;0.00	5.57;2.60	-inf	0.00590149	0.453058	chrX	18145869	18146692	+	NM_028568	dual specificity phosphatase 21	NP_082844
Ces2g	-427	chr8:104961101-104961480	379	0.00;0.00	5.57;2.60	-inf	0.00590149	0.453058	chr8	104961717	104969537	+	NM_197999	carboxylesterase 2-like precursor	NP_932116
AY761184	1057	chr8:21702421-21702760	339	0.00;0.00	5.57;2.60	-inf	0.00590149	0.453058	chr8	21703647	21702523	-	NM_001007582	uncharacterized protein LOC382000 precursor	NP_001007583
AU018091	743	chr7:3168281-3168640	359	0.00;0.00	5.57;2.60	-inf	0.00590149	0.453058	chr7	3169203	3154658	-	NM_001004153	cationic amino acid transporter 5	NP_001004153
Ablim1	-801	chr19:57119621-57120000	379	0.00;0.00	5.57;2.60	-inf	0.00590149	0.453058	chr19	57119009	57033263	-	NM_001103178	actin-binding LIM protein 1 isoform 3	NP_001096648
Olfr460	1473	chr6:40572621-40573100	479	7.77;8.46	15.59;23.38	-1.26	0.00591165	0.453721	chr6	40571387	40572332	+	NM_146383	olfactory receptor 460	NP_666495
Tcl1b4	1329	chr12:105203561-105203940	379	0.97;0.00	8.91;2.60	-3.57	0.00595275	0.455004	chr12	105202421	105206993	+	NM_013774	protein TCL1B4	NP_038802
Papolb	466	chr5:142529241-142529980	739	8.74;9.52	23.38;17.32	-1.16	0.00599018	0.455726	chr5	142530076	142527739	-	NM_019943	poly(A) polymerase beta	NP_064327
Rasef	942	chr4:73789361-73789960	599	5.83;2.11	10.02;14.72	-1.64	0.00606599	0.455726	chr4	73790602	73714578	-	NM_001017427	ras and EF-hand domain-containing protein homolog	NP_001017427
Tmc5	-1566	chr7:118595481-118595980	499	2.91;2.11	7.79;12.12	-1.99	0.00610282	0.455726	chr7	118597296	118675085	+	NM_001105252	transmembrane channel-like protein 5 isoform a	NP_001098722
Tfap2a	393	chr13:40733201-40733660	459	0.97;1.06	5.57;6.93	-2.62	0.00615284	0.455726	chr13	40733823	40715674	-	NM_011547	transcription factor AP-2-alpha isoform a	NP_035677
Taf8	-103	chr17:47502141-47502640	499	0.97;1.06	5.57;6.93	-2.62	0.00615284	0.455726	chr17	47502287	47488049	-	NM_022015	transcription initiation factor TFIID subunit 8	NP_071298
Mboat4	1201	chr8:34116001-34116460	459	0.97;1.06	5.57;6.93	-2.62	0.00615284	0.455726	chr8	34115029	34125185	+	NM_001126314	ghrelin O-acyltransferase	NP_001119786
Chac1	-1581	chr2:119349361-119349960	599	0.97;1.06	5.57;6.93	-2.62	0.00615284	0.455726	chr2	119351241	119354327	+	NM_026929	cation transport regulator-like protein 1	NP_081205
2510039O18Rik	-1564	chr4:147939101-147939560	459	0.97;1.06	5.57;6.93	-2.62	0.00615284	0.455726	chr4	147940894	147947314	+	NM_029841	uncharacterized protein KIAA2013 precursor	NP_084117
1700006E09Rik	-325	chr11:101986561-101986900	339	0.97;1.06	5.57;6.93	-2.62	0.00615284	0.455726	chr11	101987055	101992264	+	NM_029287	uncharacterized protein C17orf105 homolog	NP_083563
Slc38a11	-924	chr2:65364721-65365180	459	0.97;1.06	6.68;6.06	-2.65	0.00615284	0.455726	chr2	65364026	65316632	-	NM_177074	putative sodium-coupled neutral amino acid transporter 11	NP_796048
Sema3b	-528	chr9:107605721-107606140	419	0.00;2.11	6.68;6.06	-2.59	0.00615284	0.455726	chr9	107605402	107598114	-	NM_009153	semaphorin-3B precursor	NP_033179
2410089E03Rik	-875	chr15:8168041-8168420	379	0.00;2.11	6.68;6.06	-2.59	0.00615284	0.455726	chr15	8169105	8271158	+	NM_001162906	uncharacterized protein C5orf42 homolog	NP_001156378
Vmn1r94	1107	chr7:20167041-20167500	459	0.97;1.06	7.79;5.20	-2.68	0.00615284	0.455726	chr7	20168377	20167459	-	NM_001166723	vomeronasal 1 receptor 94	NP_001160195
Vmn1r142	1107	chr7:20167041-20167500	459	0.97;1.06	7.79;5.20	-2.68	0.00615284	0.455726	chr7	20168377	20167459	-	NM_001166749	vomeronasal 1 receptor 142	NP_001160221
Mzf1	-126	chr7:13054621-13055160	539	0.97;1.06	7.79;5.20	-2.68	0.00615284	0.455726	chr7	13054764	13042302	-	NM_145819	myeloid zinc finger 1	NP_665818
Mypn	1082	chr10:63202661-63203080	419	0.97;1.06	7.79;5.20	-2.68	0.00615284	0.455726	chr10	63203952	63115794	-	NM_182992	myopalladin	NP_892037
Lonrf1	-1434	chr8:36250761-36251140	379	0.97;1.06	7.79;5.20	-2.68	0.00615284	0.455726	chr8	36249516	36216063	-	NM_001081150	LON peptidase N-terminal domain and RING finger protein 1	NP_001074619
Lyrm7	501	chr11:54859861-54860320	459	0.00;2.11	7.79;5.20	-2.62	0.00615284	0.455726	chr11	54860591	54839288	-	NM_029327	LYR motif-containing protein 7	NP_083603
Grid2ip	1173	chr5:143364641-143365520	879	7.77;5.29	17.81;13.86	-1.28	0.00620679	0.455726	chr5	143363907	143391798	+	NM_133355	delphilin isoform 2	NP_579933
Cactin	-842	chr10:81319981-81320540	559	0.97;1.06	8.91;5.20	-2.8	0.00645375	0.455726	chr10	81321102	81326251	+	NM_027381	cactin	NP_081657
Il13	122	chr11:53634241-53634920	679	1.94;0.00	8.91;5.20	-2.86	0.00654211	0.455726	chr11	53634702	53631322	-	NM_008355	interleukin-13 precursor	NP_032381
Was	751	chrX:8089521-8089960	439	0.97;3.17	6.68;11.26	-2.11	0.00668538	0.455726	chrX	8090491	8081465	-	NM_009515	wiskott-Aldrich syndrome protein homolog	NP_033541
Fam169b	-1328	chr7:68272301-68272720	419	0.97;1.06	10.02;4.33	-2.82	0.00669774	0.455726	chr7	68273838	68363092	+	NM_001013811	protein FAM169B	NP_001013833
Gm9125	1433	chr3:93941721-93942500	779	7.77;8.46	15.59;22.52	-1.23	0.00673926	0.455726	chr3	93943543	93936632	-	NM_001163730	TD and POZ domain containing-like	NP_001157202
R3hdm4	720	chr10:79915901-79916520	619	1.94;2.11	4.45;16.45	-2.37	0.00677711	0.455726	chr10	79916930	79910052	-	NM_177994	R3H domain-containing protein 4	NP_818775
Gm13285	731	chr4:88791921-88792640	719	3.88;3.17	10.02;11.26	-1.59	0.00682853	0.455726	chr4	88791549	88792098	+	NM_001161609	interferon zeta-like precursor	NP_001155081
Grik4	691	chr9:42943441-42943920	479	4.85;2.11	8.91;12.12	-1.59	0.00682853	0.455726	chr9	42944371	42520411	-	NM_175481	glutamate receptor ionotropic, kainate 4 precursor	NP_780690
Grid1	635	chr14:34820401-34821140	739	1.94;5.29	8.91;12.12	-1.54	0.00682853	0.455726	chr14	34820135	35581115	+	NM_008166	glutamate receptor ionotropic, delta-1 precursor	NP_032192
Gm21119	-1735	chr8:19727421-19728260	839	10.68;7.40	15.59;28.58	-1.29	0.00683334	0.455726	chr8	19729575	20063170	+	NM_001270553	ankyrin repeat domain-containing protein 7-like	NP_001257482
4930467E23Rik	-1735	chr8:19727421-19728260	839	10.68;7.40	15.59;28.58	-1.29	0.00683334	0.455726	chr8	19729575	19753602	+	NM_001039553	testis-specific gene with ankyrin repeats and PEST domain	NP_001034642
Zc4h2	622	chrX:95657621-95658000	379	0.00;0.00	3.34;4.33	-inf	0.00685721	0.455726	chrX	95658432	95639196	-	NM_001003916	zinc finger C4H2 domain-containing protein	NP_001003916
Trim50	-885	chr5:135352221-135352600	379	0.00;0.00	3.34;4.33	-inf	0.00685721	0.455726	chr5	135353295	135367654	+	NM_178240	E3 ubiquitin-protein ligase TRIM50	NP_839971
Tmprss13	351	chr9:45319321-45319580	259	0.00;0.00	3.34;4.33	-inf	0.00685721	0.455726	chr9	45319099	45347580	+	NM_001013373	transmembrane protease serine 13	NP_001013391
Tm2d1	1585	chr4:98381521-98381840	319	0.00;0.00	3.34;4.33	-inf	0.00685721	0.455726	chr4	98383265	98355369	-	NM_053157	TM2 domain-containing protein 1 precursor	NP_444387
Tie1	279	chr4:118489381-118489760	379	0.00;0.00	3.34;4.33	-inf	0.00685721	0.455726	chr4	118489849	118471190	-	NM_011587	tyrosine-protein kinase receptor Tie-1 precursor	NP_035717
Shroom3	-577	chr5:92808681-92808940	259	0.00;0.00	3.34;4.33	-inf	0.00685721	0.455726	chr5	92809387	92965759	+	NM_001077595	protein Shroom3 isoform 2	NP_001071063
Shf	1988	chr2:122366741-122367120	379	0.00;0.00	3.34;4.33	-inf	0.00685721	0.455726	chr2	122368918	122348891	-	NM_001013829	SH2 domain-containing adapter protein F	NP_001013851
Rptn	-1068	chr3:93392441-93392820	379	0.00;0.00	3.34;4.33	-inf	0.00685721	0.455726	chr3	93393698	93399442	+	NM_009100	repetin	NP_033126
Ptf1a	698	chr2:19446241-19446480	239	0.00;0.00	3.34;4.33	-inf	0.00685721	0.455726	chr2	19445662	19447501	+	NM_018809	pancreas transcription factor 1 subunit alpha	NP_061279
Ppard	337	chr17:28232941-28233240	299	0.00;0.00	3.34;4.33	-inf	0.00685721	0.455726	chr17	28232753	28301469	+	NM_011145	peroxisome proliferator-activated receptor delta	NP_035275
Ovol1	1965	chr19:5558421-5558800	379	0.00;0.00	3.34;4.33	-inf	0.00685721	0.455726	chr19	5560575	5549136	-	NM_019935	putative transcription factor Ovo-like 1	NP_064319
Mkl2	-1270	chr16:13255061-13255360	299	0.00;0.00	3.34;4.33	-inf	0.00685721	0.455726	chr16	13256480	13417529	+	NM_001122667	MKL/myocardin-like protein 2 isoform 3	NP_001116139
Man2c1	1994	chr9:57132581-57132960	379	0.00;0.00	3.34;4.33	-inf	0.00685721	0.455726	chr9	57130776	57142210	+	NM_028636	alpha-mannosidase 2C1	NP_082912
Lhfpl1	-136	chrX:145348901-145349160	259	0.00;0.00	3.34;4.33	-inf	0.00685721	0.455726	chrX	145348894	145290358	-	NM_178358	lipoma HMGIC fusion partner-like 1 protein precursor	NP_848135
Laptm5	-123	chr4:130913021-130913400	379	0.00;0.00	3.34;4.33	-inf	0.00685721	0.455726	chr4	130913333	130936148	+	NM_010686	lysosomal-associated transmembrane protein 5	NP_034816
Lamtor4	699	chr5:138256001-138256360	359	0.00;0.00	3.34;4.33	-inf	0.00685721	0.455726	chr5	138255481	138259395	+	NM_001081108	ragulator complex protein LAMTOR4	NP_001074577
Igfl3	757	chr7:18177061-18177440	379	0.00;0.00	3.34;4.33	-inf	0.00685721	0.455726	chr7	18176493	18181862	+	NM_001003393	insulin growth factor-like family member precursor	NP_001003393
Hpse	-1057	chr5:100720561-100720920	359	0.00;0.00	3.34;4.33	-inf	0.00685721	0.455726	chr5	100719683	100679485	-	NM_152803	heparanase precursor	NP_690016
Gyltl1b	-284	chr2:92371181-92371460	279	0.00;0.00	3.34;4.33	-inf	0.00685721	0.455726	chr2	92371036	92365045	-	NM_001166633	glycosyltransferase-like protein LARGE2 isoform 2 precursor	NP_001160105
Gas7	1663	chr11:67534501-67534820	319	0.00;0.00	3.34;4.33	-inf	0.00685721	0.455726	chr11	67532997	67688992	+	NM_008088	growth arrest-specific protein 7 isoform a	NP_032114
Fuk	-922	chr8:110903221-110903600	379	0.00;0.00	3.34;4.33	-inf	0.00685721	0.455726	chr8	110902488	110882455	-	NM_172283	L-fucose kinase	NP_758487
Dnajc5b	374	chr3:19531501-19531740	239	0.00;0.00	3.34;4.33	-inf	0.00685721	0.455726	chr3	19531246	19610862	+	NM_001163537	dnaJ homolog subfamily C member 5B	NP_001157009
Cntnap5a	-1296	chr1:115683661-115684020	359	0.00;0.00	3.34;4.33	-inf	0.00685721	0.455726	chr1	115685136	116580674	+	NM_001077425	contactin-associated protein like 5-1 precursor	NP_001070893
Calhm1	-816	chr19:47144801-47145180	379	0.00;0.00	3.34;4.33	-inf	0.00685721	0.455726	chr19	47144174	47141034	-	NM_001081271	calcium homeostasis modulator protein 1	NP_001074740
C1ql1	-459	chr11:102946761-102947080	319	0.00;0.00	3.34;4.33	-inf	0.00685721	0.455726	chr11	102946461	102939263	-	NM_011795	C1q-related factor precursor	NP_035925
Blvrb	1453	chr7:27449261-27449600	339	0.00;0.00	3.34;4.33	-inf	0.00685721	0.455726	chr7	27447977	27465981	+	NM_144923	flavin reductase (NADPH)	NP_659172
Adamts14	-692	chr10:61273941-61274320	379	0.00;0.00	3.34;4.33	-inf	0.00685721	0.455726	chr10	61273438	61197111	-	NM_001081127	A disintegrin and metalloproteinase with thrombospondin motifs 14 precursor	NP_001074596
2310011J03Rik	-1442	chr10:80321841-80322140	299	0.00;0.00	3.34;4.33	-inf	0.00685721	0.455726	chr10	80320548	80318254	-	NM_025521	UPF0449 protein C19orf25 homolog	NP_079797
Zfp804b	-1102	chr5:7345321-7345640	319	0.00;0.00	4.45;3.46	-inf	0.00685721	0.455726	chr5	7344378	6769029	-	NM_001163223	zinc finger protein 804B	NP_001156695
Zfp703	925	chr8:26978081-26978440	359	0.00;0.00	4.45;3.46	-inf	0.00685721	0.455726	chr8	26977335	26981462	+	NM_001110508	zinc finger protein 703 isoform 2	NP_001103978
Zdhhc18	1129	chr4:133632201-133632400	199	0.00;0.00	4.45;3.46	-inf	0.00685721	0.455726	chr4	133633429	133606991	-	NM_001017968	palmitoyltransferase ZDHHC18	NP_001017968
Vmn1r58	-55	chr7:5413001-5413400	399	0.00;0.00	4.45;3.46	-inf	0.00685721	0.455726	chr7	5413145	5408889	-	NM_030739	vomeronasal 1 receptor 58	NP_109664
Vmn1r165	1011	chr7:21512561-21513020	459	0.00;0.00	4.45;3.46	-inf	0.00685721	0.455726	chr7	21511779	21512703	+	NM_001166850	vomeronasal 1 receptor 165	NP_001160322
Vmn1r155	1011	chr7:21512561-21513020	459	0.00;0.00	4.45;3.46	-inf	0.00685721	0.455726	chr7	21511779	21512703	+	NM_001166753	vomeronasal 1 receptor 155	NP_001160225
Vmn1r137	1011	chr7:21512561-21513020	459	0.00;0.00	4.45;3.46	-inf	0.00685721	0.455726	chr7	21511779	21512703	+	NM_001166849	vomeronasal 1 receptor 137	NP_001160321
Vmn1r130	1011	chr7:21512561-21513020	459	0.00;0.00	4.45;3.46	-inf	0.00685721	0.455726	chr7	21511779	21512703	+	NM_001166848	vomeronasal 1 receptor 130	NP_001160320
Vmn1r107	1011	chr7:21512561-21513020	459	0.00;0.00	4.45;3.46	-inf	0.00685721	0.455726	chr7	21511779	21512703	+	NM_001166759	vomeronasal 1 receptor 107	NP_001160231
Trim16	688	chr11:62820721-62821160	439	0.00;0.00	4.45;3.46	-inf	0.00685721	0.455726	chr11	62820252	62842948	+	NM_053169	tripartite motif-containing protein 16	NP_444399
Srsf4	1492	chr4:131874941-131875320	379	0.00;0.00	4.45;3.46	-inf	0.00685721	0.455726	chr4	131873638	131901725	+	NM_020587	serine/arginine-rich splicing factor 4	NP_065612
Smg1	37	chr7:118243421-118243780	359	0.00;0.00	4.45;3.46	-inf	0.00685721	0.455726	chr7	118243637	118131311	-	NM_001031814	serine/threonine-protein kinase SMG1	NP_001026984
Slc14a2	650	chr18:78205601-78205980	379	0.00;0.00	4.45;3.46	-inf	0.00685721	0.455726	chr18	78206440	78183240	-	NM_001110274	urea transporter 2 isoform d	NP_001103744
Sh3gl1	1737	chr17:56034741-56035060	319	0.00;0.00	4.45;3.46	-inf	0.00685721	0.455726	chr17	56036637	56016749	-	NM_001252471	endophilin-A2 isoform 2	NP_001239400
S100a7a	-201	chr3:90653921-90654280	359	0.00;0.00	4.45;3.46	-inf	0.00685721	0.455726	chr3	90654301	90658130	+	NM_199422	protein S100-A15A	NP_955454
Rtn1	-221	chr12:72408981-72409340	359	0.00;0.00	4.45;3.46	-inf	0.00685721	0.455726	chr12	72408939	72211751	-	NM_153457	reticulon-1 isoform RTN1-A	NP_703187
Rgr	284	chr14:37048521-37048840	319	0.00;0.00	4.45;3.46	-inf	0.00685721	0.455726	chr14	37048964	37037489	-	NM_021340	RPE-retinal G protein-coupled receptor	NP_067315
Ptk2b	-1558	chr14:66282421-66282800	379	0.00;0.00	4.45;3.46	-inf	0.00685721	0.455726	chr14	66281052	66153256	-	NM_172498	protein-tyrosine kinase 2-beta isoform 3	NP_766086
Phf11a	-658	chr14:59298021-59298340	319	0.00;0.00	4.45;3.46	-inf	0.00685721	0.455726	chr14	59297522	59276912	-	NM_172603	PHD finger protein 11	NP_766191
Nsun4	-1894	chr4:116055641-116055900	259	0.00;0.00	4.45;3.46	-inf	0.00685721	0.455726	chr4	116053876	116031769	-	NM_028142	putative methyltransferase NSUN4	NP_082418
Ndufa4	-1394	chr6:11908681-11909000	319	0.00;0.00	4.45;3.46	-inf	0.00685721	0.455726	chr6	11907446	11900372	-	NM_010886	NADH dehydrogenase [ubiquinone] 1 alpha subcomplex subunit 4	NP_035016
Mrc2	1175	chr11:105293721-105293920	199	0.00;0.00	4.45;3.46	-inf	0.00685721	0.455726	chr11	105292645	105351145	+	NM_008626	C-type mannose receptor 2 precursor	NP_032652
Mpst	-171	chr15:78406361-78406720	359	0.00;0.00	4.45;3.46	-inf	0.00685721	0.455726	chr15	78406711	78414015	+	NM_001162493	3-mercaptopyruvate sulfurtransferase	NP_001155965
Insrr	1360	chr3:87798121-87798500	379	0.00;0.00	4.45;3.46	-inf	0.00685721	0.455726	chr3	87796950	87816101	+	NM_011832	insulin receptor-related protein precursor	NP_035962
Ifnlr1	1124	chr4:135687421-135687740	319	0.00;0.00	4.45;3.46	-inf	0.00685721	0.455726	chr4	135686456	135708180	+	NM_174851	interleukin-28 receptor subunit alpha precursor	NP_777276
Hpse2	-1935	chr19:43390061-43390520	459	0.00;0.00	4.45;3.46	-inf	0.00685721	0.455726	chr19	43388355	42788594	-	NM_001081257	inactive heparanase-2 precursor	NP_001074726
H2-M2	599	chr17:37482721-37483140	419	0.00;0.00	4.45;3.46	-inf	0.00685721	0.455726	chr17	37483529	37480850	-	NM_008204	histocompatibility 2, M region locus 2 precursor	NP_032230
Gulo	970	chr14:66008081-66008400	319	0.00;0.00	4.45;3.46	-inf	0.00685721	0.455726	chr14	66009210	65986786	-	NM_178747	L-gulonolactone oxidase	NP_848862
Gm14391	-1517	chr2:175867541-175867900	359	0.00;0.00	4.45;3.46	-inf	0.00685721	0.455726	chr2	175869237	175881883	+	NM_001099308	KRAB box and zinc finger, C2H2 type domain containing isoform 1	NP_001092778
Fbxl12	486	chr9:20642201-20642440	239	0.00;0.00	4.45;3.46	-inf	0.00685721	0.455726	chr9	20642806	20637786	-	NM_013911	F-box/LRR-repeat protein 12 isoform a	NP_038939
Echdc1	-755	chr10:29312221-29312600	379	0.00;0.00	4.45;3.46	-inf	0.00685721	0.455726	chr10	29313165	29346661	+	NM_001110195	ethylmalonyl-CoA decarboxylase isoform b	NP_001103665
Dusp13	-48	chr14:21748461-21748880	419	0.00;0.00	4.45;3.46	-inf	0.00685721	0.455726	chr14	21748622	21733394	-	NM_001007268	dual specificity protein phosphatase 13 isoform 1	NP_001007269
Dhrs13	368	chr11:78032541-78032820	279	0.00;0.00	4.45;3.46	-inf	0.00685721	0.455726	chr11	78032312	78037864	+	NM_183286	dehydrogenase/reductase SDR family member 13 precursor	NP_899109
Akt1s1	-63	chr7:44849021-44849300	279	0.00;0.00	4.45;3.46	-inf	0.00685721	0.455726	chr7	44849223	44855421	+	NM_026270	proline-rich AKT1 substrate 1	NP_080546
Sgip1	-502	chr4:102759581-102760140	559	3.88;1.06	7.79;10.39	-1.88	0.00686517	0.455726	chr4	102760362	102971177	+	NM_144906	SH3-containing GRB2-like protein 3-interacting protein 1	NP_659155
Nr1d2	66	chr14:18238761-18239320	559	3.88;1.06	7.79;10.39	-1.88	0.00686517	0.455726	chr14	18239106	18204055	-	NM_011584	nuclear receptor subfamily 1 group D member 2	NP_035714
Lect1	420	chr14:79661501-79662000	499	3.88;1.06	8.91;9.53	-1.9	0.00686517	0.455726	chr14	79662170	79637689	-	NM_010701	leukocyte cell-derived chemotaxin 1	NP_034831
Ccdc169	133	chr3:55139801-55140540	739	2.91;2.11	10.02;8.66	-1.89	0.00686517	0.455726	chr3	55140037	55172935	+	NM_177203	coiled-coil domain-containing protein 169	NP_796177
Tbl3	43	chr17:24707321-24707900	579	0.00;3.17	11.13;6.06	-2.44	0.0069267	0.455726	chr17	24707653	24700652	-	NM_145396	transducin beta-like protein 3	NP_663371
Alpk3	-1109	chr7:81056221-81056760	539	0.97;5.29	11.13;10.39	-1.78	0.00694312	0.455726	chr7	81057599	81105612	+	NM_054085	alpha-protein kinase 3	NP_473426
4932416K20Rik	784	chr8:104795761-104796280	519	0.00;4.23	4.45;18.19	-2.42	0.00725122	0.455726	chr8	104795236	104798792	+	NM_001002775	uncharacterized protein LOC442809	NP_001002775
Msh4	688	chr3:153905181-153905720	539	11.65;8.46	20.04;21.65	-1.05	0.00728827	0.455726	chr3	153906138	153857146	-	NM_031870	mutS protein homolog 4	NP_114076
Islr2	749	chr9:58203381-58203760	379	0.97;0.00	3.34;8.66	-3.63	0.00734074	0.455726	chr9	58204319	58196296	-	NM_001161541	immunoglobulin superfamily containing leucine-rich repeat protein 2 isoform b precursor	NP_001155013
Asb5	-490	chr8:54549661-54550020	359	0.97;0.00	3.34;8.66	-3.63	0.00734074	0.455726	chr8	54550330	54587836	+	NM_029569	ankyrin repeat and SOCS box protein 5	NP_083845
Ms4a1	1301	chr19:11264521-11265180	659	4.85;2.11	16.70;8.66	-1.86	0.00737166	0.455726	chr19	11266151	11250602	-	NM_007641	B-lymphocyte antigen CD20	NP_031667
4933427D14Rik	-1679	chr11:72204881-72205220	339	0.97;0.00	2.23;8.66	-3.49	0.00743739	0.455726	chr11	72203371	72154096	-	NM_028963	uncharacterized protein KIAA0753	NP_083239
Tmem91	1086	chr7:25673821-25674340	519	3.88;4.23	11.13;12.12	-1.52	0.00748125	0.455726	chr7	25675166	25669139	-	NM_177102	transmembrane protein 91	NP_796076
Pnmal2	1079	chr7:16945421-16946100	679	0.97;6.34	11.13;12.99	-1.72	0.00748658	0.455726	chr7	16944681	16948828	+	NM_001099636	PNMA-like protein 2	NP_001093106
Gm9758	1959	chr5:14912421-14913440	1019	4.85;1.06	6.68;17.32	-2.02	0.00766129	0.455726	chr5	14914889	14910123	-	NM_198666	uncharacterized protein LOC381714	NP_941068
Vmn2r52	-694	chr7:10176841-10177120	279	0.00;0.00	2.23;5.20	-inf	0.00766468	0.455726	chr7	10176286	10158651	-	NM_001105191	vomeronasal 2, receptor 52 precursor	NP_001098661
S100a10	1494	chr3:93556481-93556740	259	0.00;0.00	2.23;5.20	-inf	0.00766468	0.455726	chr3	93555116	93564645	+	NM_009112	protein S100-A10	NP_033138
Nrd1	-214	chr4:109000461-109000720	259	0.00;0.00	2.23;5.20	-inf	0.00766468	0.455726	chr4	109000804	109061771	+	NM_146150	nardilysin precursor	NP_666262
Kcnk2	-26	chr1:189343561-189343900	339	0.00;0.00	2.23;5.20	-inf	0.00766468	0.455726	chr1	189343704	189207929	-	NM_010607	potassium channel subfamily K member 2 isoform 2	NP_034737
Kcnc3	-985	chr7:44589721-44590080	359	0.00;0.00	2.23;5.20	-inf	0.00766468	0.455726	chr7	44590885	44604751	+	NM_008422	potassium voltage-gated channel subfamily C member 3	NP_032448
Inpp5b	-1007	chr4:124740701-124741040	339	0.00;0.00	2.23;5.20	-inf	0.00766468	0.455726	chr4	124741877	124801511	+	NM_008385	type II inositol 1,4,5-trisphosphate 5-phosphatase	NP_032411
Fam177a	-1537	chr12:55122801-55123180	379	0.00;0.00	2.23;5.20	-inf	0.00766468	0.455726	chr12	55124527	55142082	+	NM_028527	protein FAM177A1	NP_082803
Cbx8	-547	chr11:119041301-119041620	319	0.00;0.00	2.23;5.20	-inf	0.00766468	0.455726	chr11	119040913	119038435	-	NM_013926	chromobox protein homolog 8	NP_038954
Cacnb4	12	chr2:52676381-52676760	379	0.00;0.00	2.23;5.20	-inf	0.00766468	0.455726	chr2	52676582	52428319	-	NM_001037099	voltage-dependent L-type calcium channel subunit beta-4 isoform a	NP_001032176
1700047I17Rik2	-1537	chr12:55122801-55123180	379	0.00;0.00	2.23;5.20	-inf	0.00766468	0.455726	chr12	55124527	55142082	+	NM_001100116	uncharacterized protein LOC100101807	NP_001093586
Csf1r	-131	chr18:61105201-61105680	479	2.91;0.00	6.68;7.79	-2.31	0.00768171	0.455726	chr18	61105571	61131139	+	NM_001037859	macrophage colony-stimulating factor 1 receptor precursor	NP_001032948
Psmd8	753	chr7:29179721-29180120	399	1.94;1.06	6.68;7.79	-2.27	0.00768171	0.455726	chr7	29180673	29174186	-	NM_026545	26S proteasome non-ATPase regulatory subunit 8	NP_080821
Lonp1	63	chr17:56626621-56627060	439	1.94;1.06	6.68;7.79	-2.27	0.00768171	0.455726	chr17	56626903	56614297	-	NM_028782	lon protease homolog, mitochondrial precursor	NP_083058
Foxp2	1042	chr6:14902081-14902700	619	1.94;1.06	6.68;7.79	-2.27	0.00768171	0.455726	chr6	14901348	15441977	+	NM_053242	forkhead box protein P2	NP_444472
Fbxo46	-138	chr7:19119501-19119940	439	0.97;2.11	6.68;7.79	-2.23	0.00768171	0.455726	chr7	19119858	19138261	+	NM_175530	F-box only protein 46	NP_780739
Mef2c	1987	chr13:83505801-83506240	439	1.94;1.06	7.79;6.93	-2.3	0.00768171	0.455726	chr13	83504033	83667079	+	NM_025282	myocyte-specific enhancer factor 2C isoform 2	NP_079558
Foxd4	1449	chr19:24899621-24900100	479	1.94;1.06	7.79;6.93	-2.3	0.00768171	0.455726	chr19	24901309	24898964	-	NM_008022	forkhead box protein D4	NP_032048
Fam24a	-221	chr7:131334081-131334720	639	1.94;1.06	7.79;6.93	-2.3	0.00768171	0.455726	chr7	131334621	131336716	+	NM_183272	protein FAM24A precursor	NP_899095
Adat1	-938	chr8:111992881-111993600	719	0.97;2.11	7.79;6.93	-2.25	0.00768171	0.455726	chr8	111992302	111966907	-	NM_013925	tRNA-specific adenosine deaminase 1	NP_038953
Cklf	619	chr8:104251341-104251760	419	1.94;1.06	8.91;6.06	-2.32	0.00768171	0.455726	chr8	104250931	104264936	+	NM_001037841	chemokine-like factor isoform 4	NP_001032930
2310022A10Rik	-1275	chr7:27558841-27559560	719	0.97;2.11	8.91;6.06	-2.28	0.00768171	0.455726	chr7	27560475	27582098	+	NM_001122767	uncharacterized protein C19orf47 homolog isoform 2	NP_001116239
Tnc	1745	chr4:64045061-64045480	419	2.91;1.06	6.68;10.39	-2.1	0.00770243	0.455726	chr4	64047015	63959784	-	NM_011607	tenascin precursor	NP_035737
Tcf7	1231	chr11:52280861-52281820	959	6.80;4.23	16.70;12.12	-1.39	0.00790586	0.455726	chr11	52282571	52252603	-	NM_009331	transcription factor 7	NP_033357
Efr3b	-765	chr12:4039501-4039860	359	0.97;0.00	8.91;1.73	-3.45	0.00809784	0.455726	chr12	4038915	3962553	-	NM_001082483	protein EFR3 homolog B	NP_001075952
Tmem254c	-1938	chr14:25929421-25929800	379	0.00;1.06	3.34;7.79	-3.4	0.00810234	0.455726	chr14	25927672	25923997	-	NM_001270498	predicted gene 10395 isoform 1	NP_001257427
Tmem254a	-1938	chr14:25929421-25929800	379	0.00;1.06	3.34;7.79	-3.4	0.00810234	0.455726	chr14	25927672	25923297	-	NM_026679	transmembrane protein 254 isoform 1	NP_080955
Prkar1b	246	chr5:139129921-139130360	439	3.88;2.11	20.04;4.33	-2.02	0.00812502	0.455726	chr5	139130386	139017303	-	NM_001253890	cAMP-dependent protein kinase type I-beta regulatory subunit	NP_001240819
Sympk	674	chr7:19024861-19025240	379	0.97;0.00	3.34;7.79	-3.52	0.00827231	0.455726	chr7	19024376	19054622	+	NM_026605	symplekin	NP_080881
Slitrk1	-1471	chr14:108915521-108915900	379	0.97;0.00	3.34;7.79	-3.52	0.00827231	0.455726	chr14	108914239	108909988	-	NM_199065	SLIT and NTRK-like protein 1 precursor	NP_951020
Ipo9	-899	chr1:135431201-135431580	379	0.97;0.00	3.34;7.79	-3.52	0.00827231	0.455726	chr1	135430491	135382314	-	NM_153774	importin-9	NP_722469
Amph	-390	chr13:18947741-18948220	479	3.88;1.06	7.79;9.53	-1.81	0.00842668	0.455726	chr13	18948370	19150915	+	NM_175007	amphiphysin	NP_778172
Uimc1	-1375	chr13:55101341-55102000	659	2.91;2.11	10.02;7.79	-1.83	0.00842668	0.455726	chr13	55100295	55027879	-	NM_011307	BRCA1-A complex subunit RAP80	NP_035437
Grid2ip	-1927	chr5:143361761-143362200	439	1.94;3.17	8.91;8.66	-1.78	0.00842668	0.455726	chr5	143363907	143391798	+	NM_133355	delphilin isoform 2	NP_579933
Gpr126	-914	chr10:14545661-14546240	579	0.97;4.23	7.79;9.53	-1.74	0.00842668	0.455726	chr10	14545036	14402584	-	NM_001002268	G-protein coupled receptor 126 precursor	NP_001002268
Ulk4	1412	chr9:121275461-121276060	599	0.97;4.23	10.02;7.79	-1.78	0.00842668	0.455726	chr9	121277172	120964453	-	NM_177589	serine/threonine-protein kinase ULK4	NP_808257
Slc29a1	-138	chr17:45595521-45595900	379	1.94;0.00	3.34;10.39	-2.82	0.00861957	0.455726	chr17	45595572	45585199	-	NM_001199116	equilibrative nucleoside transporter 1 isoform 2	NP_001186045
Vmn1r35	-226	chr6:66679721-66680100	379	0.97;0.00	4.45;6.06	-3.44	0.00866353	0.455726	chr6	66679684	66678793	-	NM_134167	vomeronasal 1 receptor 35	NP_598928
Noxa1	-205	chr2:25095161-25095660	499	0.97;0.00	4.45;6.06	-3.44	0.00866353	0.455726	chr2	25095205	25085669	-	NM_172204	NADPH oxidase activator 1 isoform 1	NP_757341
Clmp	-643	chr9:40685101-40685540	439	0.97;0.00	4.45;6.06	-3.44	0.00866353	0.455726	chr9	40685963	40784046	+	NM_133733	CXADR-like membrane protein precursor	NP_598494
P2rx2	1435	chr5:110341381-110341820	439	0.00;1.06	5.57;5.20	-3.35	0.00866353	0.455726	chr5	110343035	110339811	-	NM_153400	purinergic receptor P2X2 isoform a	NP_700449
Ndn	494	chr7:62348521-62349020	499	0.00;1.06	5.57;5.20	-3.35	0.00866353	0.455726	chr7	62348276	62349927	+	NM_010882	necdin	NP_035012
Idua	-1915	chr5:108666981-108667400	419	0.00;1.06	5.57;5.20	-3.35	0.00866353	0.455726	chr5	108669105	108684558	+	NM_008325	alpha-L-iduronidase precursor	NP_032351
Cachd1	712	chr4:100777141-100777640	499	0.00;1.06	5.57;5.20	-3.35	0.00866353	0.455726	chr4	100776678	101003748	+	NM_198037	VWFA and cache domain-containing protein 1 precursor	NP_932154
Sh2b2	-1327	chr5:136246001-136246460	459	0.97;0.00	5.57;5.20	-3.47	0.00866353	0.455726	chr5	136244903	136218148	-	NM_018825	SH2B adapter protein 2	NP_061295
Olfr862	-147	chr9:19884241-19884660	419	0.97;0.00	5.57;5.20	-3.47	0.00866353	0.455726	chr9	19884303	19883382	-	NM_146562	olfactory receptor 862	NP_666773
Actg2	-709	chr6:83536701-83537220	519	0.97;0.00	5.57;5.20	-3.47	0.00866353	0.455726	chr6	83536251	83512908	-	NM_009610	actin, gamma-enteric smooth muscle	NP_033740
Dnpep	37	chr1:75317401-75317800	399	0.00;1.06	4.45;6.06	-3.31	0.00866353	0.455726	chr1	75317637	75308564	-	NM_001110831	aspartyl aminopeptidase isoform a	NP_001104301
Angpt2	-1038	chr8:18742381-18742820	439	0.00;1.06	4.45;6.06	-3.31	0.00866353	0.455726	chr8	18741562	18690262	-	NM_007426	angiopoietin-2 precursor	NP_031452
Trim2	-1977	chr3:84272521-84273000	479	0.97;0.00	6.68;4.33	-3.5	0.00866353	0.455726	chr3	84270783	84160438	-	NM_001271725	tripartite motif-containing protein 2 isoform 1	NP_001258654
Vmn1r93	778	chr7:20138101-20138520	419	0.00;1.06	6.68;4.33	-3.38	0.00866353	0.455726	chr7	20139088	20138122	-	NM_207547	vomeronasal 1 receptor, D21	NP_997430
Vmn1r93	771	chr7:22133761-22134180	419	0.00;1.06	6.68;4.33	-3.38	0.00866353	0.455726	chr7	22134741	22133775	-	NM_207547	vomeronasal 1 receptor, D21	NP_997430
Gm10666	778	chr7:20138101-20138520	419	0.00;1.06	6.68;4.33	-3.38	0.00866353	0.455726	chr7	20139088	20138122	-	NM_001167573	predicted gene 10666	NP_001161045
Gm10666	771	chr7:22133761-22134180	419	0.00;1.06	6.68;4.33	-3.38	0.00866353	0.455726	chr7	22134741	22133775	-	NM_001167573	predicted gene 10666	NP_001161045
Gcnt2	-1107	chr13:40885421-40885880	459	0.00;1.06	6.68;4.33	-3.38	0.00866353	0.455726	chr13	40886757	40960892	+	NM_008105	N-acetyllactosaminide beta-1,6-N-acetylglucosaminyl-transferase isoform A	NP_032131
Catsperg1	603	chr7:29213081-29213780	699	6.80;8.46	12.25;26.85	-1.36	0.00868734	0.455726	chr7	29214033	29181531	-	NM_001164658	cation channel sperm-associated protein subunit gamma 1 precursor	NP_001158130
Boc	1560	chr16:44556981-44557640	659	7.77;4.23	15.59;13.86	-1.3	0.00872601	0.455726	chr16	44558870	44485044	-	NM_172506	brother of CDO precursor	NP_766094
Tmem88	-616	chr11:69398261-69399440	1179	7.77;8.46	18.93;16.45	-1.12	0.00885103	0.455726	chr11	69398234	69396515	-	NM_025915	transmembrane protein 88	NP_080191
Kncn	-1379	chr4:115882601-115883440	839	8.74;3.17	13.36;19.92	-1.48	0.00894649	0.455726	chr4	115884399	115887964	+	NM_001039124	kinocilin	NP_001034213
Scarf2	519	chr16:17797621-17797980	359	1.94;1.06	5.57;9.53	-2.33	0.00905351	0.455726	chr16	17797281	17808287	+	NM_153790	scavenger receptor class F member 2 precursor	NP_722485
Arntl	-734	chr7:113206501-113206960	459	1.94;1.06	5.57;9.53	-2.33	0.00905351	0.455726	chr7	113207464	113314126	+	NM_001243048	aryl hydrocarbon receptor nuclear translocator-like protein 1 isoform 2	NP_001229977
Ubxn6	-1841	chr17:56076641-56077020	379	0.00;0.00	5.57;1.73	-inf	0.00908683	0.455726	chr17	56074989	56068252	-	NM_024432	UBX domain-containing protein 6	NP_077752
Tppp2	-930	chr14:51917681-51917980	299	0.00;0.00	5.57;1.73	-inf	0.00908683	0.455726	chr14	51918760	51920700	+	NM_001128634	tubulin polymerization-promoting protein family member 2	NP_001122106
Syt11	539	chr3:88771941-88772180	239	0.00;0.00	5.57;1.73	-inf	0.00908683	0.455726	chr3	88772599	88744700	-	NM_018804	synaptotagmin-11	NP_061274
Stil	613	chr4:115000621-115000840	219	0.00;0.00	5.57;1.73	-inf	0.00908683	0.455726	chr4	115000117	115043198	+	NM_009185	SCL-interrupting locus protein homolog	NP_033211
Sppl2c	-76	chr11:104186141-104186360	219	0.00;0.00	5.57;1.73	-inf	0.00908683	0.455726	chr11	104186326	104188551	+	NM_199019	signal peptide peptidase-like 2C isoform a precursor	NP_950184
Sox14	1440	chr9:99874561-99874900	339	0.00;0.00	5.57;1.73	-inf	0.00908683	0.455726	chr9	99876170	99874105	-	NM_011440	transcription factor SOX-14	NP_035570
Snrnp25	166	chr11:32205421-32205740	319	0.00;0.00	5.57;1.73	-inf	0.00908683	0.455726	chr11	32205414	32208995	+	NM_030093	U11/U12 small nuclear ribonucleoprotein 25 kDa protein	NP_084369
Sh3bgr	1211	chr16:96201521-96201840	319	0.00;0.00	5.57;1.73	-inf	0.00908683	0.455726	chr16	96200469	96228933	+	NM_015825	SH3 domain-binding glutamic acid-rich protein	NP_056640
Sdr42e1	-1795	chr8:117673141-117673480	339	0.00;0.00	5.57;1.73	-inf	0.00908683	0.455726	chr8	117671515	117661398	-	NM_028725	short-chain dehydrogenase/reductase family 42E member 1	NP_083001
Rexo2	591	chr9:48479901-48480140	239	0.00;0.00	5.57;1.73	-inf	0.00908683	0.455726	chr9	48480611	48468513	-	NM_024233	oligoribonuclease, mitochondrial precursor	NP_077195
Rab34	803	chr11:78189421-78189680	259	0.00;0.00	5.57;1.73	-inf	0.00908683	0.455726	chr11	78188747	78192193	+	NM_033475	ras-related protein Rab-34	NP_258436
Prg2	1950	chr2:84982261-84982560	299	0.00;0.00	5.57;1.73	-inf	0.00908683	0.455726	chr2	84980460	84983632	+	NM_008920	bone marrow proteoglycan precursor	NP_032946
Pprc1	-248	chr19:46056101-46056480	379	0.00;0.00	5.57;1.73	-inf	0.00908683	0.455726	chr19	46056538	46072909	+	NM_001081214	peroxisome proliferator-activated receptor gamma coactivator-related protein 1	NP_001074683
Pnpt1	1400	chr11:29131961-29132340	379	0.00;0.00	5.57;1.73	-inf	0.00908683	0.455726	chr11	29130750	29161828	+	NM_027869	polyribonucleotide nucleotidyltransferase 1, mitochondrial precursor	NP_082145
Olfr1393	1561	chr11:49281541-49281880	339	0.00;0.00	5.57;1.73	-inf	0.00908683	0.455726	chr11	49280149	49281085	+	NM_146471	olfactory receptor 1393	NP_666682
Lzts2	741	chr19:45015801-45016100	299	0.00;0.00	5.57;1.73	-inf	0.00908683	0.455726	chr19	45015209	45027104	+	NM_001130525	leucine zipper putative tumor suppressor 2	NP_001123997
Klf14	1550	chr6:30957301-30957580	279	0.00;0.00	5.57;1.73	-inf	0.00908683	0.455726	chr6	30958990	30956020	-	NM_001135093	Krueppel-like factor 14	NP_001128565
Kcnc2	-1922	chr10:112269081-112269320	239	0.00;0.00	5.57;1.73	-inf	0.00908683	0.455726	chr10	112271122	112466304	+	NM_001025581	potassium voltage-gated channel subfamily C member 2	NP_001020752
Igf2r	1066	chr17:12768541-12768740	199	0.00;0.00	5.57;1.73	-inf	0.00908683	0.455726	chr17	12769706	12682405	-	NM_010515	cation-independent mannose-6-phosphate receptor precursor	NP_034645
Gpr6	-576	chr10:41072001-41072320	319	0.00;0.00	5.57;1.73	-inf	0.00908683	0.455726	chr10	41071584	41070492	-	NM_199058	G-protein coupled receptor 6	NP_951013
Gm12887	-1595	chr4:121623601-121623840	239	0.00;0.00	5.57;1.73	-inf	0.00908683	0.455726	chr4	121622125	121614003	-	NM_001099309	uncharacterized protein LOC666927 precursor	NP_001092779
Fpr2	917	chr17:17888601-17888880	279	0.00;0.00	5.57;1.73	-inf	0.00908683	0.455726	chr17	17887823	17893952	+	NM_008039	formyl peptide receptor 2	NP_032065
Evi2b	1882	chr11:79521701-79522060	359	0.00;0.00	5.57;1.73	-inf	0.00908683	0.455726	chr11	79523762	79513384	-	NM_001077496	protein EVI2B precursor	NP_001070964
Dnajb14	-1494	chr3:137866081-137866280	199	0.00;0.00	5.57;1.73	-inf	0.00908683	0.455726	chr3	137867674	137908931	+	NM_001033155	dnaJ homolog subfamily B member 14	NP_001028327
Dcst1	1919	chr3:89363161-89363480	319	0.00;0.00	5.57;1.73	-inf	0.00908683	0.455726	chr3	89365239	89350234	-	NM_029974	DC-STAMP domain-containing protein 1	NP_084250
D10Wsu52e	983	chr10:85956641-85956980	339	0.00;0.00	5.57;1.73	-inf	0.00908683	0.455726	chr10	85957793	85938636	-	NM_145422	tRNA-splicing ligase RtcB homolog	NP_663397
Cuzd1	-638	chr7:131322741-131323120	379	0.00;0.00	5.57;1.73	-inf	0.00908683	0.455726	chr7	131322292	131308553	-	NM_008411	CUB and zona pellucida-like domain-containing protein 1 precursor	NP_032437
Cox18	-344	chr5:90224161-90224520	359	0.00;0.00	5.57;1.73	-inf	0.00908683	0.455726	chr5	90223996	90214724	-	NM_001163456	mitochondrial inner membrane protein COX18 isoform 1	NP_001156928
Cd209d	1949	chr8:3876401-3876700	299	0.00;0.00	5.57;1.73	-inf	0.00908683	0.455726	chr8	3878499	3871823	-	NM_130904	CD209 antigen-like protein D	NP_570974
BC051628	1875	chr2:181221761-181222020	259	0.00;0.00	5.57;1.73	-inf	0.00908683	0.455726	chr2	181220015	181222851	+	NM_199312	uncharacterized protein C20orf195 homolog	NP_955016
Asns	-1878	chr6:7694881-7695240	359	0.00;0.00	5.57;1.73	-inf	0.00908683	0.455726	chr6	7693182	7675170	-	NM_012055	asparagine synthetase [glutamine-hydrolyzing]	NP_036185
AA987161	-663	chr13:67610221-67610520	299	0.00;0.00	5.57;1.73	-inf	0.00908683	0.455726	chr13	67609707	67589438	-	NM_001163246	zinc finger protein	NP_001156718
Tspan13	-1062	chr12:36043381-36043700	319	0.00;1.06	7.79;2.60	-3.3	0.00917489	0.455726	chr12	36042478	36014554	-	NM_025359	tetraspanin-13	NP_079635
Myo1d	-1935	chr11:80781741-80782180	439	0.00;2.11	4.45;9.53	-2.72	0.00918813	0.455726	chr11	80780025	80482126	-	NM_177390	unconventional myosin-Id	NP_796364
Vmn2r24	320	chr6:123779101-123779480	379	0.00;1.06	3.34;6.93	-3.28	0.00938335	0.455726	chr6	123778970	123816280	+	NM_001104639	vomeronasal receptor Vmn2r24 precursor	NP_001098109
Trhde	-760	chr10:114801941-114802320	379	0.00;1.06	3.34;6.93	-3.28	0.00938335	0.455726	chr10	114801370	114398820	-	NM_146241	thyrotropin-releasing hormone-degrading ectoenzyme	NP_666353
Igj	1947	chr5:88525761-88526140	379	0.00;1.06	3.34;6.93	-3.28	0.00938335	0.455726	chr5	88527897	88519808	-	NM_152839	immunoglobulin J chain precursor	NP_690052
Nlrp6	-1421	chr7:140919181-140919780	599	2.91;1.06	12.25;6.06	-2.21	0.0093933	0.455726	chr7	140920901	140929192	+	NM_133946	NACHT, LRR and PYD domains-containing protein 6	NP_598707
Zfp526	1240	chr7:25222561-25222820	259	0.00;0.00	2.23;4.33	-inf	0.00945181	0.455726	chr7	25221450	25227505	+	NM_175436	zinc finger protein 526	NP_780645
Zbtb48	531	chr4:152026981-152027300	319	0.00;0.00	2.23;4.33	-inf	0.00945181	0.455726	chr4	152027671	152019775	-	NM_133879	zinc finger and BTB domain-containing protein 48	NP_598640
Zbp1	1762	chr2:173217041-173217280	239	0.00;0.00	2.23;4.33	-inf	0.00945181	0.455726	chr2	173218922	173213735	-	NM_001139519	Z-DNA-binding protein 1 isoform 2	NP_001132991
Uap1l1	-674	chr2:25366201-25366400	199	0.00;0.00	2.23;4.33	-inf	0.00945181	0.455726	chr2	25365626	25361491	-	NM_001033293	UDP-N-acetylhexosamine pyrophosphorylase-like protein 1	NP_001028465
Trim47	1775	chr11:116108301-116108620	319	0.00;0.00	2.23;4.33	-inf	0.00945181	0.455726	chr11	116110235	116105749	-	NM_172570	tripartite motif-containing protein 47 isoform 2	NP_766158
Trappc9	-56	chr15:73061161-73061360	199	0.00;0.00	2.23;4.33	-inf	0.00945181	0.455726	chr15	73061204	72993816	-	NM_001164643	trafficking protein particle complex subunit 9 isoform 5	NP_001158115
Tpte	580	chr8:22283861-22284180	319	0.00;0.00	2.23;4.33	-inf	0.00945181	0.455726	chr8	22283440	22371418	+	NM_199257	transmembrane phosphatase with tensin homology	NP_954866
Tmem163	1611	chr1:127676241-127676580	339	0.00;0.00	2.23;4.33	-inf	0.00945181	0.455726	chr1	127678021	127490341	-	NM_028135	transmembrane protein 163	NP_082411
Tgif2lx1	739	chrX:118479841-118480140	299	0.00;0.00	2.23;4.33	-inf	0.00945181	0.455726	chrX	118480729	118479707	-	NM_153109	TGFB-induced factor homeobox 2-like, X-linked 1	NP_694749
Tex30	-1522	chr1:44103801-44104020	219	0.00;0.00	2.23;4.33	-inf	0.00945181	0.455726	chr1	44102388	44086616	-	NM_029368	testis-expressed sequence 30 protein	NP_083644
Sult6b1	692	chr17:78906181-78906420	239	0.00;0.00	2.23;4.33	-inf	0.00945181	0.455726	chr17	78906992	78883937	-	NM_001163625	sulfotransferase 6B1	NP_001157097
Scgb1b30	200	chr7:34095441-34095820	379	0.00;0.00	2.23;4.33	-inf	0.00945181	0.455726	chr7	34095430	34100837	+	NM_001099330	androgen binding protein (Abp) family member precursor	NP_001092800
S100a2	-786	chr3:90589361-90589560	199	0.00;0.00	2.23;4.33	-inf	0.00945181	0.455726	chr3	90590246	90591508	+	NM_001195760	predicted gene, EG628324	NP_001182689
Rxrb	1761	chr17:34033921-34034300	379	0.00;0.00	2.23;4.33	-inf	0.00945181	0.455726	chr17	34032349	34038403	+	NM_001205216	retinoic acid receptor RXR-beta isoform 4	NP_001192145
Rit1	-163	chr3:88716501-88716880	379	0.00;0.00	2.23;4.33	-inf	0.00945181	0.455726	chr3	88716853	88731048	+	NM_001163310	GTP-binding protein Rit1 isoform 2	NP_001156782
Pus7	-1099	chr5:23784581-23784940	359	0.00;0.00	2.23;4.33	-inf	0.00945181	0.455726	chr5	23783661	23740695	-	NM_178403	pseudouridylate synthase 7 homolog	NP_848490
Psma3	1208	chr12:70975641-70976020	379	0.00;0.00	2.23;4.33	-inf	0.00945181	0.455726	chr12	70974622	70994923	+	NM_011184	proteasome subunit alpha type-3	NP_035314
Psap	-1047	chr10:60276481-60276680	199	0.00;0.00	2.23;4.33	-inf	0.00945181	0.455726	chr10	60277627	60302600	+	NM_001146123	sulfated glycoprotein 1 isoform E preproprotein	NP_001139595
Prmt6	1828	chr3:110249021-110249320	299	0.00;0.00	2.23;4.33	-inf	0.00945181	0.455726	chr3	110250998	110248545	-	NM_178891	protein arginine N-methyltransferase 6	NP_849222
Ppy	-620	chr11:102101741-102102100	359	0.00;0.00	2.23;4.33	-inf	0.00945181	0.455726	chr11	102101300	102099930	-	NM_008918	pancreatic prohormone precursor	NP_032944
Ppp1cc	402	chr5:122158521-122158840	319	0.00;0.00	2.23;4.33	-inf	0.00945181	0.455726	chr5	122158278	122175269	+	NM_013636	serine/threonine-protein phosphatase PP1-gamma catalytic subunit	NP_038664
Ppap2c	147	chr10:79533521-79533760	239	0.00;0.00	2.23;4.33	-inf	0.00945181	0.455726	chr10	79533787	79526428	-	NM_015817	lipid phosphate phosphohydrolase 2	NP_056632
Pithd1	34	chr4:135987081-135987340	259	0.00;0.00	2.23;4.33	-inf	0.00945181	0.455726	chr4	135987244	135975601	-	NM_025411	PITH domain-containing protein 1	NP_079687
Pcdhb19	53	chr18:37496861-37497240	379	0.00;0.00	2.23;4.33	-inf	0.00945181	0.455726	chr18	37496997	37501711	+	NM_053144	protocadherin beta 19 precursor	NP_444374
Osbpl7	701	chr11:97051421-97051620	199	0.00;0.00	2.23;4.33	-inf	0.00945181	0.455726	chr11	97050819	97068904	+	NM_001081434	oxysterol-binding protein-related protein 7	NP_001074903
Olfr828	-658	chr9:18816841-18817060	219	0.00;0.00	2.23;4.33	-inf	0.00945181	0.455726	chr9	18816292	18815353	-	NM_146605	olfactory receptor 828	NP_666816
Mthfsd	619	chr8:121107621-121107900	279	0.00;0.00	2.23;4.33	-inf	0.00945181	0.455726	chr8	121108379	121097556	-	NM_172761	methenyltetrahydrofolate synthase domain-containing protein isoform 2	NP_766349
Meis2	1731	chr2:116062701-116063080	379	0.00;0.00	2.23;4.33	-inf	0.00945181	0.455726	chr2	116064621	115861263	-	NM_001159570	homeobox protein Meis2 isoform 6	NP_001153042
LOC666331	21	chr11:101610561-101610880	319	0.00;0.00	2.23;4.33	-inf	0.00945181	0.455726	chr11	101610699	101615956	+	NM_001256318	uncharacterized protein LOC666331	NP_001243247
Ins2	-292	chr7:142679881-142680120	239	0.00;0.00	2.23;4.33	-inf	0.00945181	0.455726	chr7	142679708	142678655	-	NM_001185084	insulin-2 preproprotein	NP_001172013
H2-T23	91	chr17:36032461-36032760	299	0.00;0.00	2.23;4.33	-inf	0.00945181	0.455726	chr17	36032701	36029976	-	NM_010398	H-2 class I histocompatibility antigen, D-37 alpha chain precursor	NP_034528
Gm6537	-1153	chr7:28754901-28755140	239	0.00;0.00	2.23;4.33	-inf	0.00945181	0.455726	chr7	28756173	28758964	+	NM_001195091	uncharacterized protein LOC100504112 precursor	NP_001182020
Gm13871	-1174	chr4:73877321-73877560	239	0.00;0.00	2.23;4.33	-inf	0.00945181	0.455726	chr4	73876266	73872218	-	NM_001177578	uncharacterized protein LOC667780	NP_001171049
Gm11758	-1174	chr4:73877321-73877560	239	0.00;0.00	2.23;4.33	-inf	0.00945181	0.455726	chr4	73876266	73872223	-	NM_001097978	uncharacterized protein LOC545637	NP_001091447
Gm11757	-1174	chr4:73877321-73877560	239	0.00;0.00	2.23;4.33	-inf	0.00945181	0.455726	chr4	73876266	73872219	-	NM_001085538	uncharacterized protein LOC623272	NP_001079007
Gcnt2	-1127	chr13:40858461-40858820	359	0.00;0.00	2.23;4.33	-inf	0.00945181	0.455726	chr13	40859767	40960892	+	NM_023887	N-acetyllactosaminide beta-1,6-N-acetylglucosaminyl-transferase isoform B	NP_076376
Gal3st2	207	chr1:93861401-93861700	299	0.00;0.00	2.23;4.33	-inf	0.00945181	0.455726	chr1	93861343	93876494	+	NM_199366	galactose-3-O-sulfotransferase 2	NP_955398
Flnb	-1446	chr14:7816341-7816680	339	0.00;0.00	2.23;4.33	-inf	0.00945181	0.455726	chr14	7817956	7951587	+	NM_134080	filamin-B	NP_598841
Fgf12	1535	chr16:28444361-28444720	359	0.00;0.00	2.23;4.33	-inf	0.00945181	0.455726	chr16	28446075	28396944	-	NM_001276420	fibroblast growth factor 12 isoform d	NP_001263349
Fam98b	-1938	chr2:117247641-117247960	319	0.00;0.00	2.23;4.33	-inf	0.00945181	0.455726	chr2	117249738	117271540	+	NM_026620	protein FAM98B	NP_080896
Erlec1	721	chr11:30953241-30953580	339	0.00;0.00	2.23;4.33	-inf	0.00945181	0.455726	chr11	30954131	30929783	-	NM_025745	endoplasmic reticulum lectin 1 precursor	NP_080021
Dpp8	-957	chr9:65031381-65031620	239	0.00;0.00	2.23;4.33	-inf	0.00945181	0.455726	chr9	65032457	65082651	+	NM_028906	dipeptidyl peptidase 8	NP_083182
Cs	1899	chr10:128339621-128339840	219	0.00;0.00	2.23;4.33	-inf	0.00945181	0.455726	chr10	128337831	128362479	+	NM_026444	citrate synthase, mitochondrial precursor	NP_080720
Crbn	1537	chr6:106798441-106798660	219	0.00;0.00	2.23;4.33	-inf	0.00945181	0.455726	chr6	106800087	106778244	-	NM_175357	protein cereblon isoform 2	NP_780566
Ccdc177	1815	chr12:80758781-80759020	239	0.00;0.00	2.23;4.33	-inf	0.00945181	0.455726	chr12	80760715	80755446	-	NM_001008423	coiled-coil domain-containing protein 177	NP_001008423
Ccdc121	241	chr1:181511041-181511380	339	0.00;0.00	2.23;4.33	-inf	0.00945181	0.455726	chr1	181511451	181509632	-	NM_207280	coiled-coil domain containing 121	NP_997163
BC049715	358	chr6:136829041-136829360	319	0.00;0.00	2.23;4.33	-inf	0.00945181	0.455726	chr6	136828842	136840557	+	NM_178776	uncharacterized protein C12orf60 homolog	NP_848891
Atm	1111	chr9:53535421-53535700	279	0.00;0.00	2.23;4.33	-inf	0.00945181	0.455726	chr9	53536671	53437121	-	NM_007499	serine-protein kinase ATM	NP_031525
Arc	1810	chr15:74670601-74670920	319	0.00;0.00	2.23;4.33	-inf	0.00945181	0.455726	chr15	74672570	74669080	-	NM_018790	activity-regulated cytoskeleton-associated protein	NP_061260
Ap5b1	1307	chr19:5569281-5569480	199	0.00;0.00	2.23;4.33	-inf	0.00945181	0.455726	chr19	5568073	5571261	+	NM_001033448	AP-5 complex subunit beta-1	NP_001028620
Adprhl2	1013	chr4:126320561-126320820	259	0.00;0.00	2.23;4.33	-inf	0.00945181	0.455726	chr4	126321703	126316350	-	NM_133883	poly(ADP-ribose) glycohydrolase ARH3	NP_598644
Actc1	1971	chr2:114050681-114051000	319	0.00;0.00	2.23;4.33	-inf	0.00945181	0.455726	chr2	114052811	114047288	-	NM_009608	actin, alpha cardiac muscle 1	NP_033738
Urb1	-1607	chr16:90811901-90812140	239	0.97;0.00	7.79;2.60	-3.42	0.00946417	0.455726	chr16	90810413	90751526	-	NM_029497	nucleolar pre-ribosomal-associated protein 1	NP_083773
Trhr2	-994	chr8:122361181-122362300	1119	7.77;1.06	13.36;14.72	-1.67	0.00948087	0.456409	chr8	122360746	122356966	-	NM_133202	thyrotropin releasing hormone receptor 2	NP_573465
Tiam1	539	chr16:89973881-89974440	559	3.88;2.11	7.79;12.12	-1.73	0.00948295	0.456409	chr16	89974699	89787110	-	NM_001145886	T-lymphoma invasion and metastasis-inducing protein 1 isoform 1	NP_001139358
Gm2825	-586	chrX:32973121-32973500	379	4.85;2.11	15.59;8.66	-1.8	0.00955148	0.458238	chrX	32973896	32975846	+	NM_001168337	putative germ cell-less protein-like 1-like	NP_001161809
Pcdhb3	1402	chr18:37301941-37302460	519	2.91;0.00	5.57;8.66	-2.29	0.00959834	0.458238	chr18	37300798	37304585	+	NM_053128	protocadherin beta 3	NP_444358
Atp13a4	-887	chr16:29542161-29542580	419	0.97;2.11	5.57;7.79	-2.11	0.00964578	0.458238	chr16	29541483	29396037	-	NM_172613	probable cation-transporting ATPase 13A4 isoform 2	NP_766201
Enthd1	740	chr15:80559481-80559980	499	1.94;1.06	5.57;7.79	-2.16	0.00964578	0.458238	chr15	80560470	80452239	-	NM_001163189	ENTH domain containing 1	NP_001156661
Tnfsf15	-1317	chr4:63746141-63746720	579	1.94;1.06	7.79;6.06	-2.21	0.00964578	0.458238	chr4	63745113	63724602	-	NM_177371	tumor necrosis factor ligand superfamily member 15	NP_796345
Il21	1828	chr3:37230601-37230980	379	2.91;0.00	7.79;6.06	-2.25	0.00964578	0.458238	chr3	37232618	37222758	-	NM_021782	interleukin-21 precursor	NP_068554
Dctn1	-1213	chr6:83164461-83164960	499	2.91;0.00	7.79;6.06	-2.25	0.00964578	0.458238	chr6	83165923	83200117	+	NM_001198867	dynactin subunit 1 isoform 3	NP_001185796
Il17b	576	chr18:61688261-61688760	499	0.97;2.11	7.79;6.06	-2.17	0.00964578	0.458238	chr18	61687934	61692537	+	NM_019508	interleukin-17B precursor	NP_062381
Gstt3	-156	chr10:75781361-75781780	419	0.97;2.11	7.79;6.06	-2.17	0.00964578	0.458238	chr10	75781414	75774121	-	NM_133994	glutathione S-transferase, theta 3	NP_598755
Dlk2	-330	chr17:46296841-46297340	499	0.97;2.11	7.79;6.06	-2.17	0.00964578	0.458238	chr17	46297420	46303271	+	NM_207666	protein delta homolog 2	NP_997549
Pygo2	1424	chr3:89431941-89432580	639	3.88;5.29	12.25;12.12	-1.41	0.00967554	0.458238	chr3	89430836	89435128	+	NM_026869	pygopus homolog 2	NP_081145
Zmiz1	-484	chr14:25458401-25459000	599	2.91;6.34	13.36;11.26	-1.41	0.00967554	0.458238	chr14	25459184	25666747	+	NM_183208	zinc finger MIZ domain-containing protein 1	NP_899031
Celf3	280	chr3:94478901-94479320	419	3.88;2.11	7.79;11.26	-1.67	0.00972054	0.458238	chr3	94478830	94492193	+	NM_172434	CUGBP Elav-like family member 3	NP_766022
Map1lc3a	-953	chr2:155275161-155275660	499	2.91;3.17	8.91;10.39	-1.67	0.00972054	0.458238	chr2	155276363	155278073	+	NM_025735	microtubule-associated proteins 1A/1B light chain 3A	NP_080011
Tgif1	-1408	chr17:70854741-70855140	399	3.88;2.11	10.02;9.53	-1.7	0.00972054	0.458238	chr17	70853532	70844204	-	NM_001164074	homeobox protein TGIF1 isoform c	NP_001157546
Scgb3a2	-1536	chr18:43762541-43763040	499	1.94;4.23	10.02;9.53	-1.66	0.00972054	0.458238	chr18	43764326	43767399	+	NM_054038	secretoglobin family 3A member 2 precursor	NP_473379
Nr1h4	-242	chr10:89506641-89507160	519	1.94;4.23	10.02;9.53	-1.66	0.00972054	0.458238	chr10	89506658	89454233	-	NM_009108	bile acid receptor isoform 3	NP_033134
Tmem150c	-792	chr5:100160201-100161000	799	3.88;2.11	11.13;8.66	-1.72	0.00972054	0.458238	chr5	100159808	100077872	-	NM_182841	transmembrane protein 150C	NP_878261
Acox2	549	chr14:8258101-8258480	379	1.94;0.00	4.45;9.53	-2.85	0.00973673	0.458238	chr14	8258839	8225510	-	NM_001161667	peroxisomal acyl-coenzyme A oxidase 2	NP_001155139
Mum1l1	-875	chrX:139216001-139216580	579	3.88;5.29	16.70;10.39	-1.56	0.00976829	0.458238	chrX	139217165	139238335	+	NM_001164631	PWWP domain-containing protein MUM1L1	NP_001158103
Gm6370	-472	chr5:146490381-146491400	1019	12.62;13.75	21.15;32.04	-1.01	0.0097691	0.458238	chr5	146491362	146494132	+	NM_001243110	predicted gene 6370	NP_001230039
Zfp828	-1550	chr8:13867921-13868260	339	2.91;0.00	6.68;6.93	-2.22	0.00988174	0.458238	chr8	13869640	13881639	+	NM_181854	chromosome alignment-maintaining phosphoprotein 1	NP_862902
2410012M07Rik	-6	chr9:98864421-98865100	679	4.85;11.63	16.70;20.78	-1.19	0.00998936	0.458238	chr9	98864766	98866580	+	NM_028033	proline-rich protein 23	NP_082309

## Sheet: Ethanol (Hyper)
Column legend
GeneName	gene symbol for the DMR-associated gene
DMR_To_TSS	distance from middle position of DMR to transcription start site
DMR_Locus	genomic location of DMR
DMR_Length	bp length of DMR
Ethanol_Count	normalized tag counts in DMR for each Ethanol sample
Control_Count	normalized tag counts in DMR for each Control sample
log2FC	fold change (log2 transformed) of normalized tag counts between Ethanol and Control groups
p-value	p-value of the DMR
q-value	BH FDR-corrected p-value of the DMR
Genechrom	chromosome of DMR-associated gene
GeneTSS	transcription start site of DMR-associated gene
GeneTTS	transcription termination site of DMR-associated gene
Strand	transcriptional direction of DMR-associated gene
Accession	DMR-associated gene accession number
ProteinName	name of DMR-associated gene product
ProteinID	protein identifier of DMR-associated gene product
GeneName	DMR_To_TSS	DMR_Locus	DMR_Length	Ethanol_Count	Control_Count	log2FC	p-value	q-value	Genechrom	GeneTSS	GeneTTS	Strand	Accession	ProteinName	ProteinID
Myo1a	-1565	chr10:127703081-127704300	1219	17.48;13.75	1.11;3.46	2.77	2.49199e-06	0.0340506	chr10	127705255	127720940	+	NM_001081219	unconventional myosin-Ia	NP_001074688
Cd79a	-740	chr7:24896481-24897060	579	10.68;8.46	0.00;0.87	4.47	1.36788e-05	0.0853067	chr7	24897510	24902197	+	NM_007655	B-cell antigen receptor complex-associated protein alpha chain precursor	NP_031681
Olfr784	1016	chr10:129388401-129388900	499	20.39;19.03	6.68;3.46	1.96	1.69234e-05	0.0941356	chr10	129387634	129388594	+	NM_146729	olfactory receptor 784	NP_666940
Specc1	1404	chr11:62078261-62078740	479	9.71;10.57	0.00;1.73	3.55	1.70063e-05	0.0941356	chr11	62077096	62223013	+	NM_001029936	cytospin-B	NP_001025107
Dynlt1a	-1196	chr17:6318401-6318940	539	5.83;12.69	0.00;0.00	inf	2.04314e-05	0.103404	chr17	6317474	6306343	-	NM_001166629	dynein light chain Tctex-type 1A	NP_001160101
Rbms3	-1057	chr9:117630701-117631240	539	12.62;11.63	1.11;2.60	2.71	3.23323e-05	0.125857	chr9	117629913	116572746	-	NM_001172121	RNA-binding motif, single-stranded-interacting protein 3 isoform 4	NP_001165592
Ccl21b	782	chr4:42612321-42613560	1239	79.62;43.35	25.61;28.58	1.18	3.7638e-05	0.138948	chr4	42612158	42613253	+	NM_011335	C-C motif chemokine 21b precursor	NP_035465
Prss36	1655	chr7:127944821-127945320	499	7.77;6.34	0.00;0.00	inf	4.09513e-05	0.141136	chr7	127946725	127932637	-	NM_001081374	polyserase-2 precursor	NP_001074843
LOC100861978	141	chr4:42156701-42157080	379	5.83;8.46	0.00;0.00	inf	4.09514e-05	0.141136	chr4	42156749	42158846	+	NM_001267703	c-C motif chemokine 27-like isoform 2	NP_001254632
Gm2506	141	chr4:42156701-42157080	379	5.83;8.46	0.00;0.00	inf	4.09514e-05	0.141136	chr4	42156749	42158846	+	NM_001199966	chemokine (C-C motif) ligand 27b isoform 3	NP_001186895
Gm13306	141	chr4:42156701-42157080	379	5.83;8.46	0.00;0.00	inf	4.09514e-05	0.141136	chr4	42156749	42158846	+	NM_001199963	chemokine (C-C motif) ligand 27b isoform 3	NP_001186892
Ccl27b	141	chr4:42156701-42157080	379	5.83;8.46	0.00;0.00	inf	4.09514e-05	0.141136	chr4	42156749	42158846	+	NM_001199960	chemokine (C-C motif) ligand 27b isoform 3	NP_001186889
1700010B08Rik	-604	chr2:173718521-173719100	579	16.51;12.69	1.11;4.33	2.42	4.13172e-05	0.141136	chr2	173719414	173722086	+	NM_029308	uncharacterized protein LOC75485	NP_083584
Acr	1655	chr15:89569761-89570200	439	11.65;9.52	0.00;2.60	3.03	4.23959e-05	0.141136	chr15	89568325	89574585	+	NM_001205049	acrosin isoform 2 precursor	NP_001191978
Cphx1	1447	chr14:25943701-25944280	579	23.30;23.26	7.79;7.79	1.58	4.31517e-05	0.1414	chr14	25942543	25956365	+	NM_175342	cytoplasmic polyadenylated homeobox 1	NP_780551
Lpar2	1036	chr8:69823221-69823980	759	28.16;22.20	3.34;10.39	1.87	5.02869e-05	0.154209	chr8	69822564	69831102	+	NM_020028	lysophosphatidic acid receptor 2	NP_064412
Olfr1261	396	chr2:89993441-89994140	699	5.83;9.52	0.00;0.00	inf	5.68546e-05	0.156347	chr2	89993394	89994315	+	NM_146474	olfactory receptor 1261	NP_666685
Olfr283	-1312	chr15:98380201-98380640	439	7.77;10.57	0.00;1.73	3.4	6.03515e-05	0.156347	chr15	98379108	98378178	-	NM_147036	olfactory receptor 283	NP_667247
Pitpnc1	-1620	chr11:107472081-107472600	519	8.74;9.52	1.11;0.87	3.21	6.03516e-05	0.156347	chr11	107470720	107207891	-	NM_145823	cytoplasmic phosphatidylinositol transfer protein 1	NP_665822
Chad	627	chr11:94565401-94566000	599	11.65;14.80	3.34;1.73	2.38	6.32436e-05	0.159876	chr11	94565073	94569127	+	NM_007689	chondroadherin precursor	NP_031715
Gm13298	183	chr4:41966001-41966480	479	10.68;7.40	2.23;0.00	3.02	7.05117e-05	0.168471	chr4	41966057	41971856	+	NM_001085530	protein FAM205A	NP_001078999
Sgms1	1876	chr19:32347121-32347760	639	8.74;17.98	3.34;0.87	2.67	8.26452e-05	0.178627	chr19	32349316	32122726	-	NM_001168525	phosphatidylcholine:ceramide cholinephosphotransferase 1	NP_001161997
Rhoh	952	chr5:65864221-65864820	599	12.62;16.92	2.23;4.33	2.17	8.57134e-05	0.18285	chr5	65863568	65896700	+	NM_001081105	rho-related GTP-binding protein RhoH precursor	NP_001074574
Agbl1	1264	chr7:76230821-76231480	659	12.62;10.57	3.34;0.87	2.46	9.41276e-05	0.190866	chr7	76229886	77124698	+	NM_001199224	cytosolic carboxypeptidase 4	NP_001186153
1700061G19Rik	1288	chr17:56876381-56877460	1079	23.30;21.15	6.68;9.53	1.46	0.00014785	0.223983	chr17	56875632	56888838	+	NM_030141	uncharacterized protein LOC78625	NP_084417
Fut1	1445	chr7:45618821-45619280	459	20.39;15.86	3.34;6.93	1.82	0.000163396	0.230496	chr7	45617605	45621059	+	NM_001271981	galactoside 2-alpha-L-fucosyltransferase 1 isoform 2	NP_001258910
Slco4a1	973	chr2:180461721-180462180	459	7.77;13.75	1.11;0.87	3.44	0.000165084	0.230496	chr2	180460977	180474853	+	NM_148933	solute carrier organic anion transporter family member 4A1	NP_683735
Slc52a3	-1615	chr2:151998061-151998440	379	6.80;5.29	0.00;0.00	inf	0.000170192	0.230496	chr2	151999865	152009258	+	NM_001164820	solute carrier family 52, riboflavin transporter, member 3 isoform 2	NP_001158292
Trpa1	-1888	chr1:14920561-14920940	379	2.91;11.63	0.00;0.00	inf	0.000184592	0.230496	chr1	14918862	14872647	-	NM_177781	transient receptor potential cation channel subfamily A member 1	NP_808449
Sdha	1190	chr13:74348901-74349200	299	4.85;7.40	0.00;0.00	inf	0.000185831	0.230496	chr13	74350240	74322254	-	NM_023281	succinate dehydrogenase [ubiquinone] flavoprotein subunit, mitochondrial precursor	NP_075770
Dct	1156	chr14:118050781-118051400	619	6.80;8.46	0.00;0.87	4.14	0.00019192	0.230496	chr14	118052246	118012789	-	NM_010024	L-dopachrome tautomerase precursor	NP_034154
Pard3	-761	chr8:127298661-127299040	379	7.77;7.40	1.11;0.00	3.77	0.00019192	0.230496	chr8	127299611	127433144	+	NM_001013581	partitioning defective 3 homolog isoform 1	NP_001013599
Oit1	-597	chr14:8379141-8379580	439	13.59;8.46	0.00;2.60	3.09	0.000199531	0.230496	chr14	8378763	8348947	-	NM_146050	protein FAM3D precursor	NP_666162
Casp6	936	chr3:129901901-129902820	919	19.42;11.63	2.23;4.33	2.24	0.000230989	0.243594	chr3	129901424	129914102	+	NM_009811	caspase-6	NP_033941
OTTMUSG00000016609	932	chr2:175641141-175641520	379	2.91;14.80	1.11;0.00	3.99	0.000239549	0.249652	chr2	175640398	175654816	+	NM_001100416	predicted gene, OTTMUSG00000016609	NP_001093886
Hspa1b	1098	chr17:34957941-34958340	399	5.83;12.69	0.00;1.73	3.42	0.000263788	0.258061	chr17	34959238	34956428	-	NM_010478	heat shock 70 kDa protein 1B	NP_034608
Pdlim7	-1221	chr13:55514241-55515080	839	14.56;19.03	6.68;3.46	1.73	0.000277115	0.263455	chr13	55513439	55506772	-	NM_026131	PDZ and LIM domain protein 7 isoform c	NP_080407
Speg	934	chr1:75375801-75376660	859	22.33;21.15	8.91;7.79	1.38	0.00029594	0.265233	chr1	75375296	75432306	+	NM_007463	striated muscle-specific serine/threonine-protein kinase isoform 1	NP_031489
Gm3259	1998	chr5:95307581-95308260	679	19.42;37.01	8.91;9.53	1.61	0.000306361	0.265233	chr5	95305922	95343575	+	NM_001270456	uncharacterized protein LOC100041296	NP_001257385
Gm5460	53	chr14:34040941-34041320	379	3.88;9.52	0.00;0.00	inf	0.000309053	0.265233	chr14	34041077	34046981	+	NM_001034880	uncharacterized protein LOC432838	NP_001030052
4922501L14Rik	478	chr3:154711421-154711800	379	2.91;10.57	0.00;0.00	inf	0.000315033	0.266535	chr3	154711132	154749012	+	NM_175176	uncharacterized protein LOC209601	NP_780385
Sema3f	-1015	chr9:107711301-107711680	379	8.74;4.23	0.00;0.00	inf	0.000324258	0.26671	chr9	107710475	107681501	-	NM_011349	semaphorin-3F precursor	NP_035479
Smyd2	-1832	chr1:189923981-189924260	279	4.85;6.34	0.00;0.00	inf	0.000332718	0.26671	chr1	189922288	189880491	-	NM_026796	N-lysine methyltransferase SMYD2	NP_081072
4930548H24Rik	-1748	chr5:31483921-31484300	379	2.91;20.09	1.11;2.60	2.63	0.00035602	0.273875	chr5	31485858	31488262	+	NM_026296	uncharacterized protein LOC67656	NP_080572
Gm7903	1647	chrX:135374601-135375260	659	16.51;8.46	0.00;3.46	2.85	0.000358023	0.273875	chrX	135373283	135383393	+	NM_001242937	pramel3 family member	NP_001229866
Gm5128	1647	chrX:135374601-135375260	659	16.51;8.46	0.00;3.46	2.85	0.000358023	0.273875	chrX	135373283	135383393	+	NM_183320	pramel3 family member	NP_899143
Tmem200b	700	chr4:131922181-131922760	579	7.77;6.34	0.00;0.87	4.03	0.000358707	0.273875	chr4	131921770	131923140	+	NM_001201367	transmembrane protein 200B	NP_001188296
Ciz1	1293	chr2:32364221-32364760	539	3.88;12.69	1.11;0.00	3.9	0.000402061	0.288559	chr2	32363197	32378313	+	NM_028412	cip1-interacting zinc finger protein isoform 1	NP_082688
Cxcl1	1316	chr5:90892261-90892860	599	31.07;29.61	15.59;12.99	1.09	0.0004361	0.288559	chr5	90891244	90893115	+	NM_008176	growth-regulated alpha protein precursor	NP_032202
Rxfp4	-68	chr3:88652841-88653580	739	8.74;9.52	0.00;2.60	2.81	0.000439134	0.288559	chr3	88653142	88651897	-	NM_181817	relaxin-3 receptor 2	NP_861538
Alg3	1369	chr16:20609101-20609660	559	8.74;8.46	1.11;1.73	2.6	0.000448863	0.288559	chr16	20610749	20605457	-	NM_145939	dol-P-Man:Man(5)GlcNAc(2)-PP-Dol alpha-1,3-mannosyltransferase	NP_666051
Ern2	1356	chr7:122184561-122185160	599	9.71;7.40	2.23;0.87	2.47	0.000448863	0.288559	chr7	122186216	122169892	-	NM_012016	serine/threonine-protein kinase/endoribonuclease IRE2 precursor	NP_036146
Stx19	85	chr16:62814521-62815000	479	8.74;8.46	2.23;0.87	2.48	0.000448863	0.288559	chr16	62814675	62822722	+	NM_026588	syntaxin-19	NP_080864
Rims4	-1107	chr2:163919601-163919980	379	1.94;10.57	0.00;0.00	inf	0.000511654	0.308172	chr2	163918683	163863880	-	NM_183023	regulating synaptic membrane exocytosis protein 4	NP_898844
Akt1s1	324	chr7:44850121-44850540	419	3.88;8.46	0.00;0.00	inf	0.00052813	0.310143	chr7	44850006	44855421	+	NM_001253920	proline-rich AKT1 substrate 1	NP_001240849
4933425L06Rik	-21	chr13:105081821-105082380	559	3.88;8.46	0.00;0.00	inf	0.00052813	0.310143	chr13	105082121	105121782	+	NM_025751	uncharacterized protein LOC66763	NP_080027
Fbln1	-1257	chr15:85204541-85204960	419	5.83;9.52	0.00;0.87	4.15	0.000534139	0.312443	chr15	85206007	85286294	+	NM_010180	fibulin-1 precursor	NP_034310
Boll	377	chr1:55362021-55362640	619	20.39;19.03	6.68;8.66	1.36	0.000562268	0.316755	chr1	55362707	55300068	-	NM_001113367	protein boule-like isoform 2	NP_001106838
LOC100861978	1319	chr4:42158781-42160040	1259	16.51;31.72	7.79;7.79	1.63	0.000611611	0.326293	chr4	42158091	42158846	+	NM_001267704	c-C motif chemokine 27-like isoform 3 precursor	NP_001254633
Gm2506	1319	chr4:42158781-42160040	1259	16.51;31.72	7.79;7.79	1.63	0.000611611	0.326293	chr4	42158091	42158846	+	NM_001199965	chemokine (C-C motif) ligand 27b isoform 2 precursor	NP_001186894
Gm13306	1319	chr4:42158781-42160040	1259	16.51;31.72	7.79;7.79	1.63	0.000611611	0.326293	chr4	42158091	42158846	+	NM_001164046	chemokine (C-C motif) ligand 27b isoform 2 precursor	NP_001157518
Ccl27b	1319	chr4:42158781-42160040	1259	16.51;31.72	7.79;7.79	1.63	0.000611611	0.326293	chr4	42158091	42158846	+	NM_001199959	chemokine (C-C motif) ligand 27b isoform 2 precursor	NP_001186888
Zc2hc1a	1375	chr3:7504521-7505080	559	4.85;15.86	1.11;1.73	2.86	0.000640039	0.326293	chr3	7503425	7553848	+	NM_173181	zinc finger C2HC domain-containing protein 1A	NP_775273
Dtymk	1614	chr1:93800081-93800560	479	6.80;13.75	2.23;0.87	2.73	0.000640141	0.326293	chr1	93801934	93800494	-	NM_023136	thymidylate kinase isoform 2	NP_075625
Olfr702	-1597	chr7:106828121-106828560	439	3.88;11.63	1.11;0.00	3.8	0.000655413	0.326293	chr7	106826743	106823488	-	NM_146597	olfactory receptor 702	NP_666808
Fbxw8	-1812	chr5:118157021-118157520	499	3.88;12.69	1.11;0.87	3.07	0.000660602	0.326293	chr5	118155458	118064980	-	NM_172721	F-box/WD repeat-containing protein 8	NP_766309
Gm4984	128	chrX:12651681-12652340	659	33.01;13.75	5.57;8.66	1.72	0.000689399	0.326293	chrX	12651882	12652820	+	NM_001101484	brain protein 44-like protein 2	NP_001094954
Olfr247	279	chr10:129975081-129975460	379	1.94;19.03	2.23;1.73	2.41	0.000705755	0.326293	chr10	129975549	129974604	-	NM_146269	olfactory receptor 247	NP_666381
Selm	-1501	chr11:3512921-3513480	559	4.85;5.29	0.00;0.00	inf	0.000706152	0.326293	chr11	3514701	3517351	+	NM_053267	selenoprotein M precursor	NP_444497
Otos	-479	chr1:92649121-92649520	399	4.85;5.29	0.00;0.00	inf	0.000706152	0.326293	chr1	92648841	92644217	-	NM_153114	otospiralin precursor	NP_694754
Vmn2r47	-1626	chr7:9573621-9574140	519	5.83;4.23	0.00;0.00	inf	0.000706152	0.326293	chr7	9572254	9547710	-	NM_001105151	vomeronasal 2, receptor 47 precursor	NP_001098621
Ptges2	-1679	chr2:32394021-32394400	379	5.83;4.23	0.00;0.00	inf	0.000706152	0.326293	chr2	32395889	32402740	+	NM_133783	prostaglandin E synthase 2	NP_598544
Cela3b	1100	chr4:137429221-137429620	399	7.77;5.29	0.00;0.87	3.91	0.000706807	0.326293	chr4	137430520	137421007	-	NM_026419	chymotrypsin-like elastase family member 3B precursor	NP_080695
Cma1	1051	chr14:55943421-55943800	379	7.77;5.29	1.11;0.00	3.55	0.000706807	0.326293	chr14	55944661	55941450	-	NM_010780	chymase precursor	NP_034910
Nek6	1755	chr2:38513341-38513920	579	6.80;6.34	1.11;0.00	3.56	0.000706807	0.326293	chr2	38511875	38587490	+	NM_001159631	serine/threonine-protein kinase Nek6	NP_001153103
Slc17a3	-1093	chr13:23838161-23838520	359	7.77;6.34	1.11;0.87	2.83	0.000741638	0.326293	chr13	23839433	23860714	+	NM_001164743	solute carrier family 17 (sodium phosphate), member 3 isoform 2	NP_001158215
4921511H03Rik	1057	chr5:7305021-7305420	399	7.77;6.34	1.11;0.87	2.83	0.000741638	0.326293	chr5	7304163	7311491	+	NM_027603	uncharacterized protein C7orf62 homolog	NP_081879
Cd59b	-589	chr2:104070201-104070640	439	3.88;7.40	0.00;0.00	inf	0.000753409	0.326293	chr2	104071009	104084957	+	NM_181858	CD59B glycoprotein precursor	NP_862906
Gm11563	1609	chr11:99657081-99657620	539	9.71;9.52	1.11;2.60	2.37	0.000839403	0.326293	chr11	99658959	99657941	-	NM_001126320	keratin associated protein 4-like	NP_001119792
Calcr	-657	chr6:3765081-3765660	579	7.77;7.40	1.11;0.87	2.94	0.000846166	0.326293	chr6	3764713	3685719	-	NM_007588	calcitonin receptor isoform 1b precursor	NP_031614
Wdr90	865	chr17:25860461-25860840	379	1.94;9.52	0.00;0.00	inf	0.000876871	0.326293	chr17	25861515	25844733	-	NM_001163766	WD repeat-containing protein 90	NP_001157238
Mug2	1653	chr6:122008261-122008640	379	1.94;9.52	0.00;0.00	inf	0.000876871	0.326293	chr6	122006797	122085967	+	NM_008646	murinoglobulin-2 precursor	NP_032672
Cacng1	1316	chr11:107714981-107715340	359	1.94;9.52	0.00;0.00	inf	0.000876871	0.326293	chr11	107716476	107703217	-	NM_007582	voltage-dependent calcium channel gamma-1 subunit	NP_031608
Rex2	1741	chr4:147023421-147023760	339	3.88;6.34	0.00;0.00	inf	0.000879727	0.326293	chr4	147021849	147060799	+	NM_001177767	reduced expression 2	NP_001171238
Mettl11b	-1478	chr1:163726521-163726900	379	3.88;6.34	0.00;0.00	inf	0.000879727	0.326293	chr1	163725232	163702992	-	NM_001143956	alpha N-terminal protein methyltransferase 1B	NP_001137428
Dctn2	1819	chr10:127267821-127268340	519	3.88;6.34	0.00;0.00	inf	0.000879727	0.326293	chr10	127266261	127281959	+	NM_027151	dynactin subunit 2 isoform 3	NP_081427
Atp6v0a4	-1994	chr6:38126401-38126760	359	3.88;6.34	0.00;0.00	inf	0.000879727	0.326293	chr6	38124586	38048482	-	NM_080467	V-type proton ATPase 116 kDa subunit a isoform 4	NP_536715
Lbh	-1644	chr17:72916461-72916860	399	8.74;5.29	0.00;0.87	4.02	0.000885929	0.32781	chr17	72918304	72941946	+	NM_029999	protein LBH	NP_084275
Spesp1	-1551	chr9:62283441-62284020	579	19.42;22.20	10.02;7.79	1.22	0.000906237	0.329843	chr9	62282179	62270728	-	NM_025721	sperm equatorial segment protein 1 precursor	NP_079997
Bdh1	1794	chr16:31423801-31424380	579	3.88;13.75	2.23;0.00	2.99	0.000915431	0.329843	chr16	31422296	31458901	+	NM_175177	D-beta-hydroxybutyrate dehydrogenase, mitochondrial precursor	NP_780386
Gcnt1	-1585	chr19:17340761-17341420	659	10.68;7.40	1.11;2.60	2.28	0.000920456	0.329843	chr19	17339505	17326140	-	NM_001136484	beta-1,3-galactosyl-O-glycosyl-glycoprotein beta-1,6-N-acetylglucosaminyltransferase	NP_001129956
Olfr417	-908	chr1:174367821-174368200	379	2.91;8.46	0.00;0.00	inf	0.000921402	0.329843	chr1	174368918	174369848	+	NM_207137	olfactory receptor 417	NP_997020
Cd180	-1027	chr13:102692341-102692720	379	2.91;8.46	0.00;0.00	inf	0.000921402	0.329843	chr13	102693557	102706631	+	NM_008533	CD180 antigen precursor	NP_032559
Adora3	-1470	chr3:105902821-105903080	259	2.91;8.46	0.00;0.00	inf	0.000921402	0.329843	chr3	105904420	105908353	+	NM_009631	adenosine receptor A3 isoform 1	NP_033761
Htr2c	-1322	chrX:146960821-146961560	739	14.56;11.63	5.57;2.60	1.68	0.000925481	0.329947	chrX	146962512	147197277	+	NM_008312	5-hydroxytryptamine receptor 2C	NP_032338
Slc13a2	-855	chr11:78422701-78423380	679	10.68;34.89	5.57;8.66	1.68	0.000945797	0.33519	chr11	78422185	78397275	-	NM_022411	solute carrier family 13 member 2	NP_071856
Mesdc2	-259	chr7:83891441-83892040	599	2.91;22.20	2.23;3.46	2.14	0.000978129	0.343021	chr7	83891999	83901532	+	NM_023403	LDLR chaperone MESD precursor	NP_075892
9930111J21Rik2	-488	chr11:49051201-49052260	1059	21.36;26.43	11.13;10.39	1.15	0.000988243	0.344356	chr11	49051242	49037659	-	NM_173434	interferon inducible GTPase	NP_775610
Ephx2	180	chr14:66110341-66110620	279	2.91;11.63	1.11;0.00	3.71	0.00103941	0.347347	chr14	66110660	66084371	-	NM_001271421	bifunctional epoxide hydrolase 2 isoform d	NP_001258350
Oas1e	1140	chr5:120794181-120794600	419	3.88;13.75	1.11;1.73	2.63	0.00104583	0.348211	chr5	120795530	120786311	-	NM_145210	2'-5' oligoadenylate synthetase 1E	NP_660211
Tgfbi	-1422	chr13:56607661-56608700	1039	25.25;24.32	10.02;12.12	1.16	0.00104851	0.349007	chr13	56609602	56639339	+	NM_009369	transforming growth factor-beta-induced protein ig-h3 precursor	NP_033395
Lpo	-366	chr11:87826281-87826680	399	3.88;10.57	1.11;0.00	3.7	0.00105126	0.349407	chr11	87826114	87806427	-	NM_080420	lactoperoxidase precursor	NP_536345
Slc23a1	1617	chr18:35625361-35625860	499	15.54;15.86	4.45;6.06	1.58	0.00108975	0.358383	chr18	35627227	35614603	-	NM_011397	solute carrier family 23 member 1	NP_035527
Gm1587	1678	chr14:77797081-77797500	419	4.85;12.69	0.00;1.73	3.34	0.00110867	0.362438	chr14	77798968	77793944	-	NM_001033440	uncharacterized protein LOC380920	NP_001028612
Tm4sf5	-1363	chr11:70503721-70504100	379	2.91;11.63	0.00;0.87	4.07	0.00116524	0.368494	chr11	70505273	70511183	+	NM_029360	transmembrane 4 superfamily member 5	NP_083636
Gsta1	592	chr9:78230841-78231680	839	44.67;22.20	17.81;11.26	1.2	0.00120549	0.36935	chr9	78230668	78242683	+	NM_008181	glutathione S-transferase A1	NP_032207
Olfr157	567	chr4:43835661-43836240	579	9.71;16.92	1.11;4.33	2.29	0.00121604	0.36935	chr4	43836517	43834751	-	NM_019475	olfactory receptor 157	NP_062348
Syt8	-1766	chr7:142432961-142433460	499	6.80;5.29	0.00;0.87	3.8	0.00130398	0.36935	chr7	142434976	142440398	+	NM_018802	synaptotagmin-8	NP_061272
Rnaset2b	-1508	chr17:8149161-8149520	359	5.83;6.34	0.00;0.87	3.81	0.00130398	0.36935	chr17	8147832	8128590	-	NM_026611	ribonuclease T2B precursor	NP_080887
Pigu	-1136	chr2:155358401-155358720	319	5.83;6.34	0.00;0.87	3.81	0.00130398	0.36935	chr2	155357424	155278251	-	NM_001004721	phosphatidylinositol glycan anchor biosynthesis class U protein precursor	NP_001004721
Treml2	1763	chr17:48301601-48302000	399	4.85;7.40	0.00;0.87	3.82	0.00130398	0.36935	chr17	48300037	48312534	+	NM_001033405	trem-like transcript 2 protein precursor	NP_001028577
Il27	1120	chr7:126593601-126593980	379	4.85;7.40	0.00;0.87	3.82	0.00130398	0.36935	chr7	126594910	126589294	-	NM_145636	interleukin-27 subunit alpha precursor	NP_663611
Sh3tc2	536	chr18:61952941-61954280	1339	34.96;27.49	11.13;18.19	1.09	0.00132957	0.36935	chr18	61953074	62015719	+	NM_172628	SH3 domain and tetratricopeptide repeat-containing protein 2	NP_766216
Tstd3	-599	chr4:21767621-21768000	379	3.88;5.29	0.00;0.00	inf	0.00136182	0.36935	chr4	21767211	21757381	-	NM_029840	thiosulfate sulfurtransferase/rhodanese-like domain-containing protein 3	NP_084116
Serpinb3d	-1850	chr1:107085141-107085520	379	3.88;5.29	0.00;0.00	inf	0.00136182	0.36935	chr1	107083480	107078192	-	NM_201376	serpin B3	NP_958764
Rpl36	-1644	chr17:56611481-56612020	539	3.88;5.29	0.00;0.00	inf	0.00136182	0.36935	chr17	56613394	56614246	+	NM_018730	60S ribosomal protein L36	NP_061200
Ric8	1774	chr7:140858941-140859400	459	3.88;5.29	0.00;0.00	inf	0.00136182	0.36935	chr7	140857396	140863731	+	NM_053194	synembryn-A	NP_444424
Pik3r6	-1558	chr11:68501281-68501640	359	3.88;5.29	0.00;0.00	inf	0.00136182	0.36935	chr11	68503018	68552698	+	NM_001081566	phosphoinositide 3-kinase regulatory subunit 6 isoform 1	NP_001075035
Pak3	-1533	chrX:143561541-143561920	379	3.88;5.29	0.00;0.00	inf	0.00136182	0.36935	chrX	143563263	143797796	+	NM_008778	serine/threonine-protein kinase PAK 3 isoform D	NP_032804
Olfr30	10	chr11:58455781-58456160	379	3.88;5.29	0.00;0.00	inf	0.00136182	0.36935	chr11	58455980	58454914	-	NM_146878	olfactory receptor 30	NP_667089
Gm13285	695	chr4:88806681-88807080	399	3.88;5.29	0.00;0.00	inf	0.00136182	0.36935	chr4	88806185	88806734	+	NM_001161609	interferon zeta-like precursor	NP_001155081
Amy2a5	144	chr3:113323581-113323960	379	3.88;5.29	0.00;0.00	inf	0.00136182	0.36935	chr3	113323914	113314456	-	NM_001042711	pancreatic alpha-amylase precursor	NP_001036176
Samd4	471	chr14:47001601-47002020	419	6.80;9.52	0.00;2.60	2.65	0.00136514	0.36935	chr14	47001339	47105817	+	NM_001163433	protein Smaug homolog 1 isoform 3	NP_001156905
Itga4	-1415	chr2:79253761-79254260	499	9.71;17.98	3.34;3.46	2.02	0.00136842	0.370094	chr2	79255425	79333114	+	NM_010576	integrin alpha-4 precursor	NP_034706
Prss40	63	chr1:34560501-34561260	759	8.74;27.49	4.45;5.20	1.91	0.00136894	0.370185	chr1	34560943	34552330	-	NM_009356	serine protease 40 precursor	NP_033382
Enpp6	1326	chr8:46988041-46988460	419	6.80;8.46	0.00;2.60	2.55	0.00142601	0.370429	chr8	46986924	47094895	+	NM_177304	ectonucleotide pyrophosphatase/phosphodiesterase family member 6 precursor	NP_796278
Trem3	-518	chr17:48246961-48247460	499	8.74;6.34	1.11;1.73	2.41	0.00142601	0.370429	chr17	48247728	48258847	+	NM_021407	triggering receptor expressed on myeloid cells 3 precursor	NP_067382
Epb4.9	-682	chr14:70636521-70636940	419	8.74;6.34	1.11;1.73	2.41	0.00142601	0.370429	chr14	70636048	70602183	-	NM_001252664	dematin isoform 3	NP_001239593
Cgn	-985	chr3:94787241-94787760	519	7.77;7.40	1.11;1.73	2.41	0.00142601	0.370429	chr3	94786515	94760069	-	NM_001037711	cingulin	NP_001032800
Nradd	-1707	chr9:110625901-110626300	399	6.80;8.46	1.11;1.73	2.42	0.00142601	0.370429	chr9	110624393	110621134	-	NM_026012	death domain-containing membrane protein NRADD	NP_080288
Hmgb1	-1073	chr5:149053921-149054300	379	6.80;8.46	1.11;1.73	2.42	0.00142601	0.370429	chr5	149053037	149047226	-	NM_010439	high mobility group protein B1	NP_034569
Cacna1f	1808	chrX:7608641-7609180	539	4.85;13.75	1.11;1.73	2.71	0.00145674	0.374973	chrX	7607102	7635196	+	NM_019582	voltage-dependent L-type calcium channel subunit alpha-1F	NP_062528
Gli2	-981	chr1:119054261-119054940	679	10.68;9.52	2.23;2.60	2.07	0.00146072	0.374973	chr1	119053619	118834060	-	NM_001081125	zinc finger protein GLI2	NP_001074594
Wdr74	1822	chr19:8737521-8737800	279	1.94;8.46	0.00;0.00	inf	0.00152651	0.379728	chr19	8735838	8740624	+	NM_134139	WD repeat-containing protein 74	NP_598900
Trp53i13	1863	chr11:77511221-77511600	379	1.94;8.46	0.00;0.00	inf	0.00152651	0.379728	chr11	77513273	77508098	-	NM_001024920	tumor protein p53-inducible protein 13 precursor	NP_001020091
Slc22a15	1683	chr3:101922641-101922900	259	1.94;8.46	0.00;0.00	inf	0.00152651	0.379728	chr3	101924453	101855770	-	NM_001039371	solute carrier family 22 member 15	NP_001034460
Pik3cd	1449	chr4:149700081-149700280	199	1.94;8.46	0.00;0.00	inf	0.00152651	0.379728	chr4	149701629	149649167	-	NM_001029837	phosphatidylinositol 4,5-bisphosphate 3-kinase catalytic subunit delta isoform isoform b	NP_001025008
Fzd8	1765	chr18:9214441-9214800	359	1.94;8.46	0.00;0.00	inf	0.00152651	0.379728	chr18	9212855	9216201	+	NM_008058	frizzled-8 precursor	NP_032084
Zfp771	1365	chr7:127245721-127246060	339	2.91;7.40	0.00;0.00	inf	0.00158246	0.379728	chr7	127244525	127254801	+	NM_177362	zinc finger protein 771	NP_796336
Olfr642	-758	chr7:104050921-104051300	379	2.91;7.40	0.00;0.00	inf	0.00158246	0.379728	chr7	104050352	104049407	-	NM_146329	olfactory receptor 642	NP_666441
Myom2	-822	chr8:15056641-15057020	379	2.91;7.40	0.00;0.00	inf	0.00158246	0.379728	chr8	15057652	15133419	+	NM_008664	myomesin 2	NP_032690
Myl6	1005	chr10:128492721-128492920	199	2.91;7.40	0.00;0.00	inf	0.00158246	0.379728	chr10	128493825	128490860	-	NM_010860	myosin light polypeptide 6	NP_034990
Aox3l1	-235	chr1:58277901-58278280	379	2.91;7.40	0.00;0.00	inf	0.00158246	0.379728	chr1	58278325	58379264	+	NM_001008419	aldehyde oxidase 3-like 1	NP_001008419
Dok2	-210	chr14:70773901-70774440	539	3.88;10.57	1.11;0.87	2.87	0.00163644	0.384188	chr14	70774380	70778494	+	NM_010071	docking protein 2	NP_034201
Pira2	-1639	chr7:3846501-3846880	379	6.80;3.17	0.00;0.00	inf	0.00165897	0.384188	chr7	3845051	3836809	-	NM_011089	paired-Ig-like receptor A2 precursor	NP_035219
Drd1a	1448	chr13:54054021-54054400	379	6.80;3.17	0.00;0.00	inf	0.00165897	0.384188	chr13	54055658	54051182	-	NM_010076	D(1A) dopamine receptor	NP_034206
Adam33	1144	chr2:131062481-131062860	379	6.80;3.17	0.00;0.00	inf	0.00165897	0.384188	chr2	131063814	131050816	-	NM_001163529	disintegrin and metalloproteinase domain-containing protein 33 isoform 2 precursor	NP_001157001
Cda	-1605	chr4:138369361-138369760	399	3.88;9.52	1.11;0.00	3.59	0.00169087	0.384188	chr4	138367955	138338527	-	NM_028176	cytidine deaminase	NP_082452
Npsr1	233	chr9:24097981-24098520	539	10.68;13.75	1.11;5.20	1.95	0.0017291	0.384188	chr9	24098017	24316398	+	NM_175678	neuropeptide S receptor	NP_783609
1700020D05Rik	967	chr19:5502381-5503260	879	9.71;13.75	5.57;1.73	1.68	0.00175363	0.385648	chr19	5503787	5502768	-	NM_023781	mage-g2 protein	NP_076270
Olfr819	278	chr10:129966241-129966600	359	1.94;12.69	0.00;1.73	3.08	0.00178918	0.391302	chr10	129966698	129965735	-	NM_001165944	olfactory receptor 819	NP_001159416
Serpina3j	321	chr12:104314701-104315080	379	8.74;5.29	1.11;0.87	2.83	0.00184749	0.397579	chr12	104314569	104320586	+	NM_001101472	serine (or cysteine) peptidase inhibitor, clade A (alpha-1 antiproteinase, antitrypsin), member 3J precursor	NP_001094942
Khdc3	413	chr9:73102621-73103000	379	8.74;5.29	1.11;0.87	2.83	0.00184749	0.397579	chr9	73102397	73104443	+	NM_025890	KH domain-containing protein 3	NP_080166
Tph2	-178	chr10:115185001-115185400	399	4.85;8.46	0.00;0.87	3.94	0.00185895	0.397579	chr10	115185022	115078640	-	NM_173391	tryptophan 5-hydroxylase 2	NP_775567
Lypd6	-1278	chr2:50064921-50065380	459	4.85;8.46	0.00;0.87	3.94	0.00185895	0.397579	chr2	50066428	50193569	+	NM_177139	ly6/PLAUR domain-containing protein 6 precursor	NP_796113
Klb	-200	chr5:65347921-65348500	579	8.74;4.23	0.00;0.87	3.9	0.00193605	0.397579	chr5	65348410	65384003	+	NM_031180	beta-klotho	NP_112457
Sfn	688	chr4:133601181-133601780	599	4.85;9.52	1.11;0.87	2.86	0.00197837	0.397579	chr4	133602168	133600555	-	NM_018754	14-3-3 protein sigma	NP_061224
Chst13	-365	chr6:90325341-90325760	419	4.85;9.52	1.11;0.87	2.86	0.00197837	0.397579	chr6	90325185	90308350	-	NM_027928	carbohydrate sulfotransferase 13 precursor	NP_082204
Gm7244	1470	chr9:31272581-31273160	579	14.56;10.57	4.45;3.46	1.67	0.00198843	0.397579	chr9	31271400	31275385	+	NM_001101597	uncharacterized protein LOC638580	NP_001095067
Gm5142	1229	chr14:59177101-59177940	839	7.77;17.98	1.11;4.33	2.24	0.00204994	0.402456	chr14	59178749	59158502	-	NM_001004158	uncharacterized protein LOC380907	NP_001004158
Llgl1	-1779	chr11:60697721-60698100	379	7.77;2.11	0.00;0.00	inf	0.00206503	0.402456	chr11	60699689	60714188	+	NM_008502	lethal(2) giant larvae protein homolog 1 isoform 2	NP_032528
Fgfr1	-1191	chr8:25517421-25517740	319	7.77;2.11	0.00;0.00	inf	0.00206503	0.402456	chr8	25518771	25575714	+	NM_001079909	fibroblast growth factor receptor 1 isoform 3 precursor	NP_001073378
Cdh13	-1594	chr8:118281901-118282420	519	7.77;19.03	5.57;1.73	1.88	0.00213714	0.406291	chr8	118283754	119323448	+	NM_019707	cadherin-13 precursor	NP_062681
Olfr1098	760	chr2:86922601-86922940	339	5.83;3.17	0.00;0.00	inf	0.00217737	0.406291	chr2	86923530	86922582	-	NM_146845	olfactory receptor 1098	NP_667056
Mccc2	-1431	chr13:100016881-100017260	379	5.83;3.17	0.00;0.00	inf	0.00217737	0.406291	chr13	100015639	99948531	-	NM_030026	methylcrotonoyl-CoA carboxylase beta chain, mitochondrial	NP_084302
Gm14391	-1847	chr2:175867261-175867520	259	5.83;3.17	0.00;0.00	inf	0.00217737	0.406291	chr2	175869237	175881883	+	NM_001099308	KRAB box and zinc finger, C2H2 type domain containing isoform 1	NP_001092778
Card10	-1728	chr15:78804301-78805240	939	55.35;39.12	16.70;26.85	1.12	0.00219091	0.406291	chr15	78803042	78775135	-	NM_130859	caspase recruitment domain-containing protein 10	NP_570929
Fam69c	-1691	chr18:84718181-84718920	739	5.83;19.03	3.34;2.60	2.07	0.00230297	0.406291	chr18	84720241	84740436	+	NM_173770	protein FAM69C	NP_776131
Olfr545	1003	chr7:102493421-102494120	699	10.68;13.75	3.34;4.33	1.67	0.00230496	0.406291	chr7	102494773	102493822	-	NM_146840	olfactory receptor 545	NP_667051
Gm3985	726	chr8:32948901-32949700	799	10.68;13.75	3.34;4.33	1.67	0.00230496	0.406291	chr8	32950026	32888504	-	NM_001177589	uncharacterized protein LOC100042715	NP_001171060
Gm10324	868	chr13:66114061-66114580	519	7.77;21.15	4.45;3.46	1.87	0.00230776	0.406291	chr13	66113452	66122836	+	NM_001177832	zinc finger protein family member	NP_001171303
Nmu	1667	chr5:76361901-76362320	419	5.83;11.63	2.23;0.87	2.5	0.0023352	0.406291	chr5	76363777	76333494	-	NM_019515	neuromedin-U precursor	NP_062388
Tcirg1	1540	chr19:3903321-3904060	739	9.71;7.40	1.11;2.60	2.2	0.00242323	0.406291	chr19	3905230	3896049	-	NM_016921	T-cell, immune regulator 1	NP_058617
Cbfa2t3	519	chr8:122698301-122698880	579	8.74;8.46	1.11;2.60	2.21	0.00242323	0.406291	chr8	122699109	122625135	-	NM_009824	protein CBFA2T3 isoform 1	NP_033954
Pnliprp2	-352	chr19:58759261-58759480	219	2.91;6.34	0.00;0.00	inf	0.00253484	0.406291	chr19	58759722	58777534	+	NM_011128	pancreatic lipase-related protein 2 precursor	NP_035258
LOC100861978	82	chr4:42653861-42654120	259	2.91;6.34	0.00;0.00	inf	0.00253484	0.406291	chr4	42653908	42656005	+	NM_001267703	c-C motif chemokine 27-like isoform 2	NP_001254632
Gm6040	351	chr8:20921561-20921880	319	2.91;6.34	0.00;0.00	inf	0.00253484	0.406291	chr8	20922071	20916489	-	NM_001025353	beta-defensin 51 precursor	NP_001020524
Gm2506	82	chr4:42653861-42654120	259	2.91;6.34	0.00;0.00	inf	0.00253484	0.406291	chr4	42653908	42656005	+	NM_001199966	chemokine (C-C motif) ligand 27b isoform 3	NP_001186895
Gm13306	82	chr4:42653861-42654120	259	2.91;6.34	0.00;0.00	inf	0.00253484	0.406291	chr4	42653908	42656005	+	NM_001199963	chemokine (C-C motif) ligand 27b isoform 3	NP_001186892
Dusp19	1617	chr2:80618641-80619020	379	2.91;6.34	0.00;0.00	inf	0.00253484	0.406291	chr2	80617213	80631661	+	NM_024438	dual specificity protein phosphatase 19	NP_077758
Dennd1a	-1206	chr2:38288401-38288780	379	2.91;6.34	0.00;0.00	inf	0.00253484	0.406291	chr2	38287384	37798989	-	NM_146122	DENN domain-containing protein 1A	NP_666234
Csrp3	1861	chr7:48846081-48846300	219	2.91;6.34	0.00;0.00	inf	0.00253484	0.406291	chr7	48848051	48830397	-	NM_001198841	cysteine and glycine-rich protein 3	NP_001185770
Cplx3	-979	chr9:57607101-57607420	319	2.91;6.34	0.00;0.00	inf	0.00253484	0.406291	chr9	57606281	57599991	-	NM_146223	complexin-3 precursor	NP_666335
Chd1l	1810	chr3:97608201-97608560	359	2.91;6.34	0.00;0.00	inf	0.00253484	0.406291	chr3	97610190	97560747	-	NM_026539	chromodomain-helicase-DNA-binding protein 1-like	NP_080815
Ccl27b	82	chr4:42653861-42654120	259	2.91;6.34	0.00;0.00	inf	0.00253484	0.406291	chr4	42653908	42656005	+	NM_001199960	chemokine (C-C motif) ligand 27b isoform 3	NP_001186889
Asgr1	-498	chr11:70053681-70054060	379	2.91;6.34	0.00;0.00	inf	0.00253484	0.406291	chr11	70054368	70057894	+	NM_009714	asialoglycoprotein receptor 1	NP_033844
Esm1	-1598	chr13:113207921-113208200	279	5.83;6.34	0.00;1.73	2.81	0.00255604	0.406291	chr13	113209658	113218104	+	NM_023612	endothelial cell-specific molecule 1 precursor	NP_076101
Sept9	1168	chr11:117333201-117333760	559	4.85;7.40	0.00;1.73	2.82	0.00255604	0.406291	chr11	117332312	117362325	+	NM_001113488	septin-9 isoform c	NP_001106960
Ankrd53	815	chr6:83763281-83763640	359	5.83;6.34	1.11;0.87	2.62	0.00255604	0.406291	chr6	83762645	83768326	+	NM_029245	ankyrin repeat domain-containing protein 53	NP_083521
Slc2a1	-1614	chr4:119106941-119107320	379	4.85;7.40	1.11;0.87	2.63	0.00255604	0.406291	chr4	119108744	119137329	+	NM_011400	solute carrier family 2, facilitated glucose transporter member 1	NP_035530
Eltd1	1039	chr3:151438741-151439100	359	6.80;5.29	2.23;0.00	2.44	0.00255604	0.406291	chr3	151437881	151545081	+	NM_133222	EGF, latrophilin seven transmembrane domain-containing protein 1 precursor	NP_573485
Aspg	1038	chr12:112107501-112107940	439	4.85;7.40	2.23;0.00	2.46	0.00255604	0.406291	chr12	112106682	112127573	+	NM_001081169	60 kDa lysophospholipase	NP_001074638
Gm10324	1338	chr13:66114561-66115020	459	4.85;6.34	0.00;0.87	3.69	0.00256223	0.406291	chr13	66113452	66122836	+	NM_001177832	zinc finger protein family member	NP_001171303
Emp3	-284	chr7:45921541-45921880	339	4.85;6.34	0.00;0.87	3.69	0.00256223	0.406291	chr7	45921426	45918022	-	NM_010129	epithelial membrane protein 3	NP_034259
Zkscan17	-690	chr11:59507201-59507460	259	1.94;7.40	0.00;0.00	inf	0.00262156	0.406291	chr11	59506640	59485520	-	NM_001130529	zinc finger protein 496 isoform 2	NP_001124001
Ttc7	1275	chr17:87283981-87284340	359	1.94;7.40	0.00;0.00	inf	0.00262156	0.406291	chr17	87282885	87381770	+	NM_028639	tetratricopeptide repeat protein 7A	NP_082915
Tmem254b	164	chr14:26066601-26066900	299	1.94;7.40	0.00;0.00	inf	0.00262156	0.406291	chr14	26066914	26063749	-	NM_001270496	transmembrane protein C10orf57 homolog-like isoform 2	NP_001257425
Ruvbl1	-1152	chr6:88464141-88464400	259	1.94;7.40	0.00;0.00	inf	0.00262156	0.406291	chr6	88465422	88497566	+	NM_019685	ruvB-like 1	NP_062659
Rag1	-1478	chr2:101650881-101651140	259	1.94;7.40	0.00;0.00	inf	0.00262156	0.406291	chr2	101649532	101638251	-	NM_009019	V(D)J recombination-activating protein 1	NP_033045
Prss50	-646	chr9:110857221-110857420	199	1.94;7.40	0.00;0.00	inf	0.00262156	0.406291	chr9	110857966	110864628	+	NM_146227	probable threonine protease PRSS50 precursor	NP_666339
Mnd1	1776	chr3:84153881-84154140	259	1.94;7.40	0.00;0.00	inf	0.00262156	0.406291	chr3	84155786	84087933	-	NM_029797	meiotic nuclear division protein 1 homolog	NP_084073
Mia2	1371	chr12:59097001-59097340	339	1.94;7.40	0.00;0.00	inf	0.00262156	0.406291	chr12	59095799	59109130	+	NM_177321	melanoma inhibitory activity protein 2 precursor	NP_796295
Mbd1	963	chr18:74269101-74269400	299	1.94;7.40	0.00;0.00	inf	0.00262156	0.406291	chr18	74268287	74282684	+	NM_013594	methyl-CpG-binding domain protein 1	NP_038622
Eif4g1	-1378	chr16:20671221-20671520	299	1.94;7.40	0.00;0.00	inf	0.00262156	0.406291	chr16	20672748	20692883	+	NM_001005331	eukaryotic translation initiation factor 4 gamma 1 isoform b	NP_001005331
Dhx58	1101	chr11:100703061-100703280	219	1.94;7.40	0.00;0.00	inf	0.00262156	0.406291	chr11	100704271	100694883	-	NM_030150	probable ATP-dependent RNA helicase DHX58	NP_084426
Dcpp1	-1775	chr17:23878981-23879220	239	1.94;7.40	0.00;0.00	inf	0.00262156	0.406291	chr17	23880875	23882853	+	NM_019910	demilune cell and parotid protein precursor	NP_064294
Gtpbp6	1917	chr5:110106161-110106400	239	1.94;13.75	0.00;2.60	2.59	0.00263245	0.406291	chr5	110108197	110103976	-	NM_145147	putative GTP-binding protein 6	NP_660129
Gm10778	82	chr10:81648921-81649380	459	10.68;9.52	1.11;4.33	1.89	0.00266093	0.406291	chr10	81649068	81667361	+	NM_001142963	zinc finger protein LOC100233208	NP_001136435
Gpr162	-1333	chr6:124864961-124865540	579	9.71;10.57	2.23;3.46	1.83	0.00266093	0.406291	chr6	124863917	124858444	-	NM_013533	probable G-protein coupled receptor 162	NP_038561
Gpr179	-1717	chr11:97353401-97354180	779	8.74;11.63	3.34;2.60	1.78	0.00266093	0.406291	chr11	97352073	97332108	-	NM_001081220	probable G-protein coupled receptor 179 precursor	NP_001074689
Rtkn	1767	chr6:83138661-83139040	379	4.85;13.75	3.34;0.87	2.14	0.00266325	0.406291	chr6	83137083	83152579	+	NM_133641	rhotekin isoform b	NP_598396
Cdx1	1059	chr18:61034961-61035320	359	3.88;8.46	1.11;0.00	3.47	0.00267739	0.406291	chr18	61036199	61018861	-	NM_009880	homeobox protein CDX-1	NP_034010
Gm6484	211	chr9:21835501-21835940	439	6.80;9.52	1.11;2.60	2.14	0.00269613	0.406291	chr9	21835509	21837347	+	NM_001080940	hepatocellular carcinoma-associated protein TD26 homolog precursor	NP_001074409
Olfr315	-1758	chr11:58776121-58776540	419	8.74;7.40	2.23;1.73	2.03	0.00269613	0.406291	chr11	58778088	58779086	+	NM_146538	olfactory receptor 315	NP_666749
Aox3l1	-715	chr1:58277401-58277820	419	8.74;7.40	2.23;1.73	2.03	0.00269613	0.406291	chr1	58278325	58379264	+	NM_001008419	aldehyde oxidase 3-like 1	NP_001008419
Olfr740	177	chr14:50453041-50453420	379	2.91;9.52	1.11;0.00	3.48	0.00274499	0.406291	chr14	50453053	50453989	+	NM_146667	olfactory receptor 740	NP_666878
Plec	-1912	chr15:76233001-76233580	579	19.42;9.52	3.34;4.33	1.92	0.00276574	0.406291	chr15	76231378	76170973	-	NM_011117	plectin isoform 1c	NP_035247
Actl9	1262	chr17:33433961-33434360	399	5.83;7.40	0.00;1.73	2.93	0.00277452	0.406291	chr17	33432898	33434267	+	NM_183282	actin-like protein 9	NP_899105
Olfr1184	-1363	chr2:88485161-88485580	419	6.80;6.34	1.11;0.87	2.73	0.00277452	0.406291	chr2	88486733	88487669	+	NM_146823	olfactory receptor 1184	NP_667034
Lamc2	-813	chr1:153186921-153187600	679	5.83;7.40	1.11;0.87	2.74	0.00277452	0.406291	chr1	153186447	153122755	-	NM_008485	laminin subunit gamma-2 precursor	NP_032511
Zfp692	-1928	chr11:58304881-58305400	519	5.83;7.40	2.23;0.00	2.57	0.00277452	0.406291	chr11	58307068	58314613	+	NM_182996	zinc finger protein 692	NP_892041
Krt35	594	chr11:100095361-100095900	539	5.83;7.40	2.23;0.00	2.57	0.00277452	0.406291	chr11	100096224	100092191	-	NM_016880	keratin, type I cuticular Ha5	NP_058576
Itgb6	603	chr2:60672861-60673320	459	5.83;7.40	2.23;0.00	2.57	0.00277452	0.406291	chr2	60673693	60598291	-	NM_021359	integrin beta-6 precursor	NP_067334
Gm826	914	chr2:160326321-160326840	519	15.54;16.92	8.91;3.46	1.39	0.00278888	0.406291	chr2	160327494	160311400	-	NM_001033411	uncharacterized protein LOC329554	NP_001028583
Psen2	10	chr1:180245741-180246140	399	3.88;8.46	0.00;0.87	3.83	0.00284275	0.406291	chr1	180245950	180227003	-	NM_011183	presenilin-2	NP_035313
Mroh4	1798	chr15:74634321-74634720	399	3.88;8.46	0.00;0.87	3.83	0.00284275	0.406291	chr15	74636318	74606027	-	NM_001177437	uncharacterized protein LOC69439	NP_001170908
4930544D05Rik	-1333	chr11:70614361-70614760	399	3.88;8.46	0.00;0.87	3.83	0.00284275	0.406291	chr11	70615893	70616890	+	NM_001145537	uncharacterized protein LOC668433	NP_001139009
Zscan25	8	chr5:145283161-145283540	379	6.80;4.23	1.11;0.00	3.31	0.00285271	0.406291	chr5	145283342	145291469	+	NM_001081431	zinc finger and SCAN domain containing 25	NP_001074900
Trpa1	-828	chr1:14919501-14919880	379	4.85;3.17	0.00;0.00	inf	0.0029061	0.406291	chr1	14918862	14872647	-	NM_177781	transient receptor potential cation channel subfamily A member 1	NP_808449
Spata19	-1940	chr9:27394701-27395060	359	4.85;3.17	0.00;0.00	inf	0.0029061	0.406291	chr9	27396820	27401710	+	NM_029299	spermatogenesis-associated protein 19, mitochondrial precursor	NP_083575
Rcn2	-1724	chr9:56039981-56040260	279	4.85;3.17	0.00;0.00	inf	0.0029061	0.406291	chr9	56041844	56059083	+	NM_011992	reticulocalbin-2 precursor	NP_036122
Gm5535	-1290	chr2:144190421-144190740	319	4.85;3.17	0.00;0.00	inf	0.0029061	0.406291	chr2	144189290	144173149	-	NM_001033778	uncharacterized protein LOC433481	NP_001028950
Fmo1	-1482	chr1:162867841-162868220	379	4.85;3.17	0.00;0.00	inf	0.0029061	0.406291	chr1	162866548	162829560	-	NM_010231	dimethylaniline monooxygenase [N-oxide-forming] 1	NP_034361
Fli1	1718	chr9:32539461-32539840	379	4.85;3.17	0.00;0.00	inf	0.0029061	0.406291	chr9	32541368	32422207	-	NM_008026	Friend leukemia integration 1 transcription factor	NP_032052
Dmrtb1	-1568	chr4:107685541-107685920	379	4.85;3.17	0.00;0.00	inf	0.0029061	0.406291	chr4	107684162	107676289	-	NM_019872	doublesex- and mab-3-related transcription factor B1	NP_063925
D17Wsu104e	1920	chr17:56181841-56182160	319	4.85;3.17	0.00;0.00	inf	0.0029061	0.406291	chr17	56183920	56176540	-	NM_080837	UPF0556 protein C19orf10 homolog precursor	NP_543027
Acaa2	-1841	chr18:74777181-74777560	379	4.85;3.17	0.00;0.00	inf	0.0029061	0.406291	chr18	74779211	74806207	+	NM_177470	3-ketoacyl-CoA thiolase, mitochondrial	NP_803421
A430078G23Rik	1926	chr8:3355221-3355460	239	4.85;3.17	0.00;0.00	inf	0.0029061	0.406291	chr8	3353414	3390299	+	NM_001033378	uncharacterized protein LOC319493	NP_001028550
Tubb2b	984	chr13:34129181-34129560	379	3.88;4.23	0.00;0.00	inf	0.0029061	0.406291	chr13	34130354	34127007	-	NM_023716	tubulin beta-2B chain	NP_076205
Tacc3	1004	chr5:33659001-33659300	299	3.88;4.23	0.00;0.00	inf	0.0029061	0.406291	chr5	33658146	33672197	+	NM_001040435	transforming acidic coiled-coil-containing protein 3	NP_001035525
Syf2	-1139	chr4:134929681-134930000	319	3.88;4.23	0.00;0.00	inf	0.0029061	0.406291	chr4	134930979	134937537	+	NM_026780	pre-mRNA-splicing factor SYF2	NP_081056
Slc6a13	-1025	chr6:121299081-121299460	379	3.88;4.23	0.00;0.00	inf	0.0029061	0.406291	chr6	121300295	121337718	+	NM_144512	sodium- and chloride-dependent GABA transporter 2	NP_653095
Sh2d1b2	-330	chr1:170232361-170232720	359	3.88;4.23	0.00;0.00	inf	0.0029061	0.406291	chr1	170232870	170251587	+	NM_001033499	SH2 domain protein 1B2	NP_001028671
Rimklb	-1505	chr6:122487701-122487920	219	3.88;4.23	0.00;0.00	inf	0.0029061	0.406291	chr6	122486305	122453608	-	NM_027664	beta-citryl-glutamate synthase B	NP_081940
Rgs10	-1788	chr7:128419781-128420140	359	3.88;4.23	0.00;0.00	inf	0.0029061	0.406291	chr7	128418172	128373624	-	NM_026418	regulator of G-protein signaling 10	NP_080694
Pccb	-1375	chr9:101036061-101036440	379	3.88;4.23	0.00;0.00	inf	0.0029061	0.406291	chr9	101034875	100982037	-	NM_025835	propionyl-CoA carboxylase beta chain, mitochondrial precursor	NP_080111
Olfr640	-134	chr7:104022261-104022640	379	3.88;4.23	0.00;0.00	inf	0.0029061	0.406291	chr7	104022316	104021371	-	NM_146822	olfactory receptor 640	NP_667033
Olfml2a	441	chr2:38932241-38932600	359	3.88;4.23	0.00;0.00	inf	0.0029061	0.406291	chr2	38931979	38960585	+	NM_172854	olfactomedin-like protein 2A precursor	NP_766442
Nrl	-929	chr14:55525721-55526100	379	3.88;4.23	0.00;0.00	inf	0.0029061	0.406291	chr14	55524981	55518977	-	NM_001271917	neural retina-specific leucine zipper protein	NP_001258846
Ncoa4	1039	chr14:32166641-32167020	379	3.88;4.23	0.00;0.00	inf	0.0029061	0.406291	chr14	32165791	32179363	+	NM_019744	nuclear receptor coactivator 4	NP_062718
Lyz1	-1612	chr10:117294301-117294660	359	3.88;4.23	0.00;0.00	inf	0.0029061	0.406291	chr10	117292868	117287794	-	NM_013590	lysozyme C-1 precursor	NP_038618
Irx1	-1427	chr13:71964941-71965360	419	3.88;4.23	0.00;0.00	inf	0.0029061	0.406291	chr13	71963723	71958231	-	NM_010573	iroquois-class homeodomain protein IRX-1	NP_034703
Il7	-443	chr3:7613661-7614080	419	3.88;4.23	0.00;0.00	inf	0.0029061	0.406291	chr3	7613427	7572076	-	NM_008371	interleukin-7 precursor	NP_032397
Epsti1	-1588	chr14:77902461-77902840	379	3.88;4.23	0.00;0.00	inf	0.0029061	0.406291	chr14	77904238	77964178	+	NM_178825	epithelial-stromal interaction protein 1 isoform b	NP_849147
Slc22a13	745	chr9:119208261-119208460	199	1.94;10.57	0.00;0.87	3.85	0.00291221	0.406291	chr9	119209105	119192977	-	NM_133980	solute carrier family 22 member 13	NP_598741
Pramel3	65	chrX:135302141-135302620	479	6.80;20.09	5.57;1.73	1.88	0.00295829	0.41052	chrX	135302315	135312636	+	NM_031390	preferentially expressed antigen in melanoma-like 3	NP_113567
Lrrc72	1272	chr12:36216761-36217100	339	6.80;4.23	0.00;0.87	3.67	0.0029708	0.41052	chr12	36218202	36208344	-	NM_027699	leucine rich repeat containing 72 isoform 1	NP_081975
Limk2	1081	chr11:3354921-3355200	279	6.80;4.23	0.00;0.87	3.67	0.0029708	0.41052	chr11	3356141	3343382	-	NM_001034030	LIM domain kinase 2 isoform c	NP_001029202
Cyp2d40	1752	chr15:82762121-82762620	499	6.80;4.23	0.00;0.87	3.67	0.0029708	0.41052	chr15	82764122	82759832	-	NM_023623	cytochrome P450, family 2, subfamily d, polypeptide 40	NP_076112
Fcrlb	1141	chr1:170911541-170912060	519	14.56;10.57	6.68;2.60	1.44	0.00321967	0.412389	chr1	170912941	170907272	-	NM_001029984	Fc receptor-like B precursor	NP_001025155
Gm6370	1718	chr5:146492841-146493320	479	6.80;15.86	4.45;1.73	1.87	0.00322282	0.412389	chr5	146491362	146494132	+	NM_001243110	predicted gene 6370	NP_001230039
Fam65c	-1537	chr2:168011681-168012580	899	34.96;31.72	6.68;20.78	1.28	0.00325263	0.412389	chr2	168010593	167980785	-	NM_001080708	protein FAM65C	NP_001074177
Apobr	693	chr7:126585281-126586120	839	21.36;21.15	7.79;12.12	1.09	0.00327029	0.412389	chr7	126585007	126589092	+	NM_138310	apolipoprotein B receptor	NP_612183
Tatdn3	1432	chr1:191061301-191061700	399	7.77;4.23	1.11;0.00	3.43	0.00333467	0.412389	chr1	191062932	191045829	-	NM_001163422	putative deoxyribonuclease TATDN3 isoform 3	NP_001156894
Tex101	30	chr7:24671641-24672400	759	20.39;17.98	8.91;8.66	1.13	0.00345431	0.412389	chr7	24672050	24668011	-	NM_019981	testis-expressed sequence 101 protein precursor	NP_064365
Pllp	-1008	chr8:94696921-94697580	659	21.36;22.20	5.57;12.12	1.3	0.0034653	0.412389	chr8	94696242	94674894	-	NM_026385	plasmolipin	NP_080661
Gnal	665	chr18:67134161-67134820	659	10.68;16.92	5.57;3.46	1.61	0.00350179	0.413724	chr18	67133825	67226791	+	NM_010307	guanine nucleotide-binding protein G(olf) subunit alpha isoform 1	NP_034437
Krt78	157	chr15:101953901-101954360	459	5.83;9.52	0.00;2.60	2.56	0.00354276	0.416902	chr15	101954287	101946003	-	NM_212487	keratin Kb40	NP_997652
Gm1110	1131	chr9:26921761-26922140	379	2.91;13.75	2.23;1.73	2.07	0.00365458	0.420467	chr9	26923081	26879566	-	NM_001177509	beta-galactosidase-like protein precursor	NP_001170980
Samt1	627	chrX:154033021-154033380	359	0.00;22.20	4.45;1.73	1.84	0.00367088	0.420467	chrX	154033827	154022779	-	NM_030036	uncharacterized protein LOC78092	NP_084312
Gm15140	627	chrX:154033021-154033380	359	0.00;22.20	4.45;1.73	1.84	0.00367088	0.420467	chrX	154033827	154022779	-	NM_001243017	uncharacterized protein LOC625713	NP_001229946
4921511M17Rik	627	chrX:154033021-154033380	359	0.00;22.20	4.45;1.73	1.84	0.00367088	0.420467	chrX	154033827	154022779	-	NM_001201358	uncharacterized protein LOC667256	NP_001188287
Ccnb1ip1	448	chr14:50794981-50795580	599	12.62;14.80	3.34;6.06	1.54	0.00370719	0.420467	chr14	50795728	50789248	-	NM_001111119	E3 ubiquitin-protein ligase CCNB1IP1	NP_001104589
A430089I19Rik	1126	chr5:94305321-94306020	699	16.51;35.95	13.36;6.06	1.43	0.00374272	0.420467	chr5	94306796	94302518	-	NM_177913	uncharacterized protein LOC331195	NP_808581
Zdhhc16	899	chr19:41934181-41934560	379	2.91;5.29	0.00;0.00	inf	0.00375596	0.420467	chr19	41933471	41944103	+	NM_023740	probable palmitoyltransferase ZDHHC16 precursor	NP_076229
Trpm3	-1706	chr19:22137241-22137580	339	2.91;5.29	0.00;0.00	inf	0.00375596	0.420467	chr19	22139116	22989882	+	NM_001035243	transient receptor potential cation channel, subfamily M, member 3 isoform e	NP_001030320
Tpp1	-1023	chr7:105753041-105753420	379	2.91;5.29	0.00;0.00	inf	0.00375596	0.420467	chr7	105752207	105744846	-	NM_009906	tripeptidyl-peptidase 1 precursor	NP_034036
Slc5a4a	-1530	chr10:76145801-76146040	239	2.91;5.29	0.00;0.00	inf	0.00375596	0.420467	chr10	76147450	76189265	+	NM_133184	low affinity sodium-glucose cotransporter	NP_573447
Slc2a7	-501	chr4:150148301-150148640	339	2.91;5.29	0.00;0.00	inf	0.00375596	0.420467	chr4	150148971	150168482	+	NM_001085529	solute carrier family 2, facilitated glucose transporter member 7	NP_001078998
Olfr495	239	chr7:108395201-108395520	319	2.91;5.29	0.00;0.00	inf	0.00375596	0.420467	chr7	108395121	108396114	+	NM_146364	olfactory receptor 495	NP_666476
Ngb	-131	chr12:87102481-87102860	379	2.91;5.29	0.00;0.00	inf	0.00375596	0.420467	chr12	87102539	87097530	-	NM_022414	neuroglobin	NP_071859
Kcnh3	1465	chr15:99226281-99226600	319	2.91;5.29	0.00;0.00	inf	0.00375596	0.420467	chr15	99224975	99242817	+	NM_010601	potassium voltage-gated channel subfamily H member 3	NP_034731
Izumo2	258	chr7:44708821-44709180	359	2.91;5.29	0.00;0.00	inf	0.00375596	0.420467	chr7	44708742	44719842	+	NM_029317	izumo sperm-egg fusion protein 2 precursor	NP_083593
Hoxa5	1417	chr6:52203001-52203340	339	2.91;5.29	0.00;0.00	inf	0.00375596	0.420467	chr6	52204587	52201753	-	NM_010453	homeobox protein Hox-A5	NP_034583
Hexa	584	chr9:59540061-59540440	379	2.91;5.29	0.00;0.00	inf	0.00375596	0.420467	chr9	59539666	59565105	+	NM_010421	beta-hexosaminidase subunit alpha precursor	NP_034551
Fat2	-323	chr11:55312461-55312700	239	2.91;5.29	0.00;0.00	inf	0.00375596	0.420467	chr11	55312257	55250609	-	NM_001029988	protocadherin Fat 2 precursor	NP_001025159
Doc2b	-573	chr11:75796521-75796740	219	2.91;5.29	0.00;0.00	inf	0.00375596	0.420467	chr11	75796057	75769089	-	NM_007873	double C2-like domain-containing protein beta	NP_031899
Dgka	-844	chr10:128744721-128745080	359	2.91;5.29	0.00;0.00	inf	0.00375596	0.420467	chr10	128744056	128720135	-	NM_016811	diacylglycerol kinase alpha	NP_058091
Cabp1	-1029	chr5:115187041-115187260	219	2.91;5.29	0.00;0.00	inf	0.00375596	0.420467	chr5	115186121	115168690	-	NM_013879	calcium-binding protein 1	NP_038907
Atox1	-1852	chr11:55462801-55463180	379	2.91;5.29	0.00;0.00	inf	0.00375596	0.420467	chr11	55461138	55446642	-	NM_009720	copper transport protein ATOX1	NP_033850
2610019F03Rik	-933	chr8:13975521-13975900	379	2.91;5.29	0.00;0.00	inf	0.00375596	0.420467	chr8	13974777	13952007	-	NM_173744	testis development-related protein	NP_776105
Frmd4b	-403	chr6:97617841-97618280	439	9.71;5.29	1.11;0.87	2.92	0.00391105	0.433073	chr6	97617657	97286866	-	NM_145148	FERM domain-containing protein 4B	NP_660130
Rtn1	1979	chr12:72406701-72407220	519	9.71;8.46	2.23;2.60	1.91	0.00395741	0.433073	chr12	72408939	72211751	-	NM_153457	reticulon-1 isoform RTN1-A	NP_703187
Fam83f	-1446	chr15:80670181-80670620	439	8.74;9.52	2.23;2.60	1.92	0.00395741	0.433073	chr15	80671846	80700425	+	NM_145986	protein FAM83F	NP_666098
Gsdmcl1	342	chr15:63847341-63847960	619	11.65;9.52	2.23;4.33	1.69	0.00396779	0.433073	chr15	63847308	63850942	+	NM_001167581	gasdermin C-like 1	NP_001161053
Dppa5a	-1771	chr9:78369821-78370120	299	1.94;10.57	1.11;0.87	2.66	0.00402865	0.437136	chr9	78368199	78367053	-	NM_025274	developmental pluripotency-associated protein 5A	NP_079550
Rpusd1	890	chr17:25728521-25728760	239	9.71;2.11	0.00;0.87	3.77	0.00411291	0.440955	chr17	25727750	25731456	+	NM_028009	RNA pseudouridylate synthase domain-containing protein 1	NP_082285
Entpd3	-1307	chr9:120538181-120538840	659	6.80;7.40	0.00;2.60	2.45	0.00414943	0.440955	chr9	120539817	120568326	+	NM_178676	ectonucleoside triphosphate diphosphohydrolase 3	NP_848791
Klrb1f	-1850	chr6:129043861-129044240	379	5.83;8.46	0.00;2.60	2.46	0.00414943	0.440955	chr6	129045900	129057471	+	NM_153094	killer cell lectin-like receptor subfamily B member 1F	NP_694734
Raver2	-1657	chr4:101067181-101067580	399	6.80;7.40	1.11;1.73	2.32	0.00414943	0.440955	chr4	101069037	101152370	+	NM_183024	ribonucleoprotein PTB-binding 2	NP_898845
Kazn	-822	chr4:142210801-142211260	459	6.80;7.40	1.11;1.73	2.32	0.00414943	0.440955	chr4	142210208	142139239	-	NM_001109684	kazrin isoform 2	NP_001103154
Tas2r138	950	chr6:40612141-40612580	439	6.80;7.40	2.23;0.87	2.2	0.00414943	0.440955	chr6	40613310	40612314	-	NM_001001451	taste receptor type 2 member 38	NP_001001451
Fgf17	-1432	chr14:70643481-70643920	439	6.80;7.40	2.23;0.87	2.2	0.00414943	0.440955	chr14	70642268	70636204	-	NM_008004	fibroblast growth factor 17 precursor	NP_032030
Crygn	1433	chr5:24756221-24756600	379	2.91;9.52	1.11;0.87	2.65	0.00416201	0.440955	chr5	24757843	24751001	-	NM_153076	gamma-crystallin N	NP_694716
Ssr3	-1697	chr3:65393821-65394680	859	17.48;26.43	11.13;7.79	1.21	0.0042443	0.440955	chr3	65392553	65379656	-	NM_026155	translocon-associated protein subunit gamma	NP_080431
Pvrl4	-1592	chr1:171368381-171368780	399	6.80;10.57	1.11;2.60	2.23	0.00431309	0.440955	chr1	171370172	171388287	+	NM_001122680	poliovirus receptor-related protein 4 isoform b precursor	NP_001116152
Trib3	-1470	chr2:152345101-152345960	859	12.62;13.75	4.45;5.20	1.45	0.00431858	0.440955	chr2	152344060	152337424	-	NM_175093	tribbles homolog 3	NP_780302
LOC100861978	1830	chr4:42656441-42657720	1279	35.93;16.92	14.47;9.53	1.14	0.00439381	0.440955	chr4	42655250	42656005	+	NM_001267704	c-C motif chemokine 27-like isoform 3 precursor	NP_001254633
Gm2506	1830	chr4:42656441-42657720	1279	35.93;16.92	14.47;9.53	1.14	0.00439381	0.440955	chr4	42655250	42656005	+	NM_001199965	chemokine (C-C motif) ligand 27b isoform 2 precursor	NP_001186894
Gm13306	1830	chr4:42656441-42657720	1279	35.93;16.92	14.47;9.53	1.14	0.00439381	0.440955	chr4	42655250	42656005	+	NM_001164046	chemokine (C-C motif) ligand 27b isoform 2 precursor	NP_001157518
Ccl27b	1830	chr4:42656441-42657720	1279	35.93;16.92	14.47;9.53	1.14	0.00439381	0.440955	chr4	42655250	42656005	+	NM_001199959	chemokine (C-C motif) ligand 27b isoform 2 precursor	NP_001186888
Thpo	1248	chr16:20729141-20729560	419	7.77;5.29	0.00;2.60	2.33	0.00443796	0.440955	chr16	20730598	20724453	-	NM_001173505	thrombopoietin precursor	NP_001166976
Esrrb	-1906	chr12:86358941-86359480	539	6.80;6.34	1.11;1.73	2.21	0.00443796	0.440955	chr12	86361116	86521628	+	NM_001159500	steroid hormone receptor ERR2 isoform 2	NP_001152972
Cphx1	1543	chr14:26223281-26223620	339	6.80;6.34	1.11;1.73	2.21	0.00443796	0.440955	chr14	26221907	26235735	+	NM_175342	cytoplasmic polyadenylated homeobox 1	NP_780551
Col5a1	1166	chr2:27887281-27887900	619	6.80;6.34	1.11;1.73	2.21	0.00443796	0.440955	chr2	27886424	28039510	+	NM_015734	collagen alpha-1(V) chain precursor	NP_056549
Chn2	1259	chr6:54273781-54274380	599	6.80;6.34	1.11;1.73	2.21	0.00443796	0.440955	chr6	54272821	54301812	+	NM_023543	beta-chimaerin isoform 1	NP_076032
Gpr182	-1282	chr10:127752821-127753340	519	7.77;5.29	2.23;0.87	2.08	0.00443796	0.440955	chr10	127751798	127749601	-	NM_007412	G-protein coupled receptor 182	NP_031438
Gm7978	-585	chr5:94071001-94071260	259	6.80;6.34	2.23;0.87	2.09	0.00443796	0.440955	chr5	94070545	94066453	-	NM_001270457	uncharacterized protein LOC666203	NP_001257386
Ect2l	1120	chr10:18209541-18210000	459	6.80;6.34	2.23;0.87	2.09	0.00443796	0.440955	chr10	18210890	18129021	-	NM_001195036	epithelial cell transforming sequence 2 oncogene-like	NP_001181965
BC061212	-585	chr5:94071001-94071260	259	6.80;6.34	2.23;0.87	2.09	0.00443796	0.440955	chr5	94070545	94066453	-	NM_198667	uncharacterized protein LOC381724	NP_941069
Ccser2	1878	chr14:36933481-36933900	419	5.83;7.40	2.23;0.87	2.1	0.00443796	0.440955	chr14	36935568	36874935	-	NM_028407	serine-rich coiled-coil domain-containing protein 2 isoform 2	NP_082683
Mfge8	-1830	chr7:79150701-79151080	379	2.91;8.46	1.11;0.00	3.35	0.0044834	0.440955	chr7	79149060	79133767	-	NM_001045489	lactadherin isoform 2 precursor	NP_001038954
Gkn1	5	chr6:87350721-87351100	379	2.91;8.46	1.11;0.00	3.35	0.0044834	0.440955	chr6	87350915	87345652	-	NM_025466	gastrokine-1 precursor	NP_079742
Crhr2	-658	chr6:55133421-55133840	419	6.80;19.03	2.23;4.33	1.98	0.00448754	0.440955	chr6	55132972	55090047	-	NM_009953	corticotropin-releasing factor receptor 2 precursor	NP_034083
Enpp7	-1827	chr11:118986181-118986540	359	1.94;10.57	0.00;1.73	2.85	0.00451504	0.440955	chr11	118988187	118992841	+	NM_001030291	ectonucleotide pyrophosphatase/phosphodiesterase family member 7 precursor	NP_001025462
Shroom1	-1054	chr11:53455901-53456400	499	8.74;8.46	2.23;2.60	1.83	0.00451519	0.440955	chr11	53457204	53467755	+	NM_027917	protein Shroom1	NP_082193
1700039E15Rik	18	chr7:45282621-45283160	539	9.71;7.40	3.34;1.73	1.75	0.00451519	0.440955	chr7	45282872	45288993	+	NM_001033176	solute carrier family 6 (neurotransmitter transporter)-like	NP_001028348
Fmo9	-725	chr1:166682261-166682880	619	4.85;11.63	0.00;2.60	2.67	0.00453784	0.440955	chr1	166681845	166662054	-	NM_172844	flavin containing monooxygenase 9	NP_766432
Chn2	-1621	chr6:54270681-54271720	1039	18.45;20.09	10.02;8.66	1.04	0.00461391	0.440955	chr6	54272821	54301812	+	NM_023543	beta-chimaerin isoform 1	NP_076032
Smim5	-338	chr11:115899661-115899940	279	2.91;9.52	0.00;1.73	2.84	0.00462068	0.440955	chr11	115900138	115906269	+	NM_183259	small integral membrane protein 5	NP_899082
Gpr63	-148	chr4:24973081-24973460	379	2.91;9.52	0.00;1.73	2.84	0.00462068	0.440955	chr4	24973418	25009233	+	NM_030733	probable G-protein coupled receptor 63	NP_109658
Camk2n2	1008	chr16:20620081-20620460	379	2.91;9.52	0.00;1.73	2.84	0.00462068	0.440955	chr16	20621278	20619214	-	NM_028420	calcium/calmodulin-dependent protein kinase II inhibitor 2	NP_082696
Zmym4	-547	chr4:126968301-126968640	339	1.94;6.34	0.00;0.00	inf	0.00463037	0.440955	chr4	126967923	126861819	-	NM_001114399	zinc finger MYM-type protein 4	NP_001107871
Vmn1r165	-1589	chr7:21510021-21510360	339	1.94;6.34	0.00;0.00	inf	0.00463037	0.440955	chr7	21511779	21512703	+	NM_001166850	vomeronasal 1 receptor 165	NP_001160322
Vmn1r155	-1589	chr7:21510021-21510360	339	1.94;6.34	0.00;0.00	inf	0.00463037	0.440955	chr7	21511779	21512703	+	NM_001166753	vomeronasal 1 receptor 155	NP_001160225
Vmn1r137	-1589	chr7:21510021-21510360	339	1.94;6.34	0.00;0.00	inf	0.00463037	0.440955	chr7	21511779	21512703	+	NM_001166849	vomeronasal 1 receptor 137	NP_001160321
Vmn1r130	-1589	chr7:21510021-21510360	339	1.94;6.34	0.00;0.00	inf	0.00463037	0.440955	chr7	21511779	21512703	+	NM_001166848	vomeronasal 1 receptor 130	NP_001160320
Vmn1r107	-1589	chr7:21510021-21510360	339	1.94;6.34	0.00;0.00	inf	0.00463037	0.440955	chr7	21511779	21512703	+	NM_001166759	vomeronasal 1 receptor 107	NP_001160231
Rnf149	-1443	chr1:39578621-39578960	339	1.94;6.34	0.00;0.00	inf	0.00463037	0.440955	chr1	39577347	39551295	-	NM_001033135	E3 ubiquitin-protein ligase RNF149 precursor	NP_001028307
Net1	-540	chr13:3918641-3918880	239	1.94;6.34	0.00;0.00	inf	0.00463037	0.440955	chr13	3918220	3882560	-	NM_019671	neuroepithelial cell-transforming gene 1 protein isoform 1	NP_062645
Mical1	1457	chr10:41477661-41477880	219	1.94;6.34	0.00;0.00	inf	0.00463037	0.440955	chr10	41476313	41487030	+	NM_001164433	protein-methionine sulfoxide oxidase MICAL1 isoform 2	NP_001157905
Ly6g5c	421	chr17:35108561-35108880	319	1.94;6.34	0.00;0.00	inf	0.00463037	0.440955	chr17	35108299	35111953	+	NM_148947	lymphocyte antigen 6 complex locus protein G5c precursor	NP_683749
Klra9	-858	chr6:130193781-130194160	379	1.94;6.34	0.00;0.00	inf	0.00463037	0.440955	chr6	130193112	130178681	-	NM_010651	killer cell lectin-like receptor subfamily A, member 9	NP_034781
Ift52	1879	chr2:163019161-163019540	379	1.94;6.34	0.00;0.00	inf	0.00463037	0.440955	chr2	163017471	163046135	+	NM_172150	intraflagellar transport protein 52 homolog	NP_742162
Grb7	-1733	chr11:98444961-98445240	279	1.94;6.34	0.00;0.00	inf	0.00463037	0.440955	chr11	98446833	98455373	+	NM_010346	growth factor receptor-bound protein 7	NP_034476
Gm11127	1501	chr17:36056681-36057060	379	1.94;6.34	0.00;0.00	inf	0.00463037	0.440955	chr17	36058371	36055815	-	NM_001199967	predicted gene 11127 precursor	NP_001186896
Galnt2	1777	chr8:124232981-124233360	379	1.94;6.34	0.00;0.00	inf	0.00463037	0.440955	chr8	124231393	124345723	+	NM_139272	polypeptide N-acetylgalactosaminyltransferase 2 precursor	NP_644678
Fam220a	1745	chr5:143550301-143550600	299	1.94;6.34	0.00;0.00	inf	0.00463037	0.440955	chr5	143548705	143564525	+	NM_133703	protein FAM220A	NP_598464
Emb	1668	chr13:117222121-117222360	239	1.94;6.34	0.00;0.00	inf	0.00463037	0.440955	chr13	117220572	117274415	+	NM_010330	embigin precursor	NP_034460
Dhtkd1	-148	chr2:5942801-5943080	279	1.94;6.34	0.00;0.00	inf	0.00463037	0.440955	chr2	5942792	5898059	-	NM_001081131	probable 2-oxoglutarate dehydrogenase E1 component DHKTD1, mitochondrial	NP_001074600
Crocc	-859	chr4:141054401-141054640	239	1.94;6.34	0.00;0.00	inf	0.00463037	0.440955	chr4	141053661	141016636	-	NM_172122	rootletin isoform 1	NP_742120
Cep290	1952	chr10:100490121-100490360	239	1.94;6.34	0.00;0.00	inf	0.00463037	0.440955	chr10	100488288	100573655	+	NM_146009	centrosomal protein of 290 kDa	NP_666121
Cabyr	1186	chr18:12742401-12742680	279	1.94;6.34	0.00;0.00	inf	0.00463037	0.440955	chr18	12741354	12755142	+	NM_001042420	calcium-binding tyrosine phosphorylation-regulated protein isoform a	NP_001035885
Arhgap1	-667	chr2:91652421-91652660	239	1.94;6.34	0.00;0.00	inf	0.00463037	0.440955	chr2	91653207	91672320	+	NM_146124	rho GTPase-activating protein 1 isoform 2	NP_666236
Arf5	1961	chr6:28425441-28425760	319	1.94;6.34	0.00;0.00	inf	0.00463037	0.440955	chr6	28423639	28426499	+	NM_007480	ADP-ribosylation factor 5	NP_031506
Alad	-127	chr4:62520081-62520300	219	1.94;6.34	0.00;0.00	inf	0.00463037	0.440955	chr4	62520063	62505983	-	NM_008525	delta-aminolevulinic acid dehydratase	NP_032551
1700008O03Rik	-450	chr7:44375341-44375620	279	1.94;6.34	0.00;0.00	inf	0.00463037	0.440955	chr7	44375030	44360044	-	NM_027049	putative uncharacterized protein C19orf81 homolog	NP_081325
Olfr1263	559	chr2:90015301-90015680	379	5.83;4.23	0.00;0.87	3.54	0.00464346	0.440955	chr2	90014931	90015852	+	NM_146794	olfactory receptor 1263	NP_667005
Gm14288	-1882	chr2:175802721-175803120	399	5.83;4.23	0.00;0.87	3.54	0.00464346	0.440955	chr2	175801038	175792311	-	NM_001033123	uncharacterized protein LOC13999	NP_001028295
Cr1l	-350	chr1:195131721-195132120	399	5.83;4.23	0.00;0.87	3.54	0.00464346	0.440955	chr1	195131570	195103787	-	NM_013499	complement component receptor 1-like protein	NP_038527
Pnp2	520	chr14:50956521-50956800	279	5.83;4.23	1.11;0.00	3.18	0.00464346	0.440955	chr14	50956140	50964749	+	NM_001123371	purine-nucleoside phosphorylase 2	NP_001116843
C9	1088	chr15:6446241-6446600	359	5.83;4.23	1.11;0.00	3.18	0.00464346	0.440955	chr15	6445332	6498476	+	NM_013485	complement component C9 precursor	NP_038513
Tns1	877	chr1:74123381-74123760	379	4.85;5.29	1.11;0.00	3.19	0.00464346	0.440955	chr1	74124447	73910230	-	NM_027884	tensin 1	NP_082160
Cnot4	1047	chr6:35132481-35132900	419	4.85;5.29	1.11;0.00	3.19	0.00464346	0.440955	chr6	35133737	35042706	-	NM_016877	CCR4-NOT transcription complex subunit 4 isoform 2	NP_058573
AA467197	814	chr2:122638441-122638960	519	4.85;5.29	1.11;0.00	3.19	0.00464346	0.440955	chr2	122637886	122641076	+	NM_001004174	normal mucosa of esophagus-specific gene 1 protein	NP_001004174
Trpv6	-1455	chr6:41637681-41638040	359	1.94;9.52	0.00;0.87	3.73	0.00474242	0.443354	chr6	41636405	41620618	-	NM_022413	transient receptor potential cation channel subfamily V member 6	NP_071858
Olfr642	802	chr7:104049401-104049700	299	1.94;9.52	0.00;0.87	3.73	0.00474242	0.443354	chr7	104050352	104049407	-	NM_146329	olfactory receptor 642	NP_666441
Kctd14	977	chr7:97454001-97454360	359	1.94;9.52	0.00;0.87	3.73	0.00474242	0.443354	chr7	97453203	97459557	+	NM_001012434	potassium channel tetramerisation domain containing 14 isoform b	NP_001012436
Itpkb	-1745	chr1:180328541-180328920	379	1.94;9.52	0.00;0.87	3.73	0.00474242	0.443354	chr1	180330475	180423659	+	NM_001081175	inositol-trisphosphate 3-kinase B	NP_001074644
Gm1966	255	chr7:106644281-106644500	219	1.94;9.52	0.00;0.87	3.73	0.00474242	0.443354	chr7	106644645	106595548	-	NM_001277180	predicted gene 1966	NP_001264109
Fabp4	476	chr3:10207981-10208220	239	1.94;9.52	0.00;0.87	3.73	0.00474242	0.443354	chr3	10208576	10204342	-	NM_024406	fatty acid-binding protein, adipocyte	NP_077717
Olfr187	-251	chr16:59039601-59040400	799	10.68;12.69	3.34;4.33	1.61	0.00480087	0.443354	chr16	59039749	59035779	-	NM_146322	olfactory receptor 187	NP_666434
Pcdhb16	1653	chr18:37479141-37479700	559	13.59;14.80	5.57;5.20	1.4	0.0048093	0.443354	chr18	37477767	37483037	+	NM_053141	protocadherin beta 16 precursor	NP_444371
Trh	1898	chr6:92242441-92243060	619	22.33;17.98	8.91;10.39	1.06	0.00483269	0.443354	chr6	92244648	92242061	-	NM_009426	prothyroliberin precursor	NP_033452
Spink5	-10	chr18:43963041-43963420	379	2.91;8.46	0.00;0.87	3.71	0.00495035	0.443354	chr18	43963240	44022487	+	NM_001081180	serine protease inhibitor Kazal-type 5 precursor	NP_001074649
Ifitm6	-438	chr7:141017221-141017440	219	2.91;8.46	0.00;0.87	3.71	0.00495035	0.443354	chr7	141016892	141015811	-	NM_001033632	interferon induced transmembrane protein 6	NP_001028804
Zp3	-1104	chr5:135978801-135979200	399	3.88;6.34	1.11;0.00	3.2	0.004961	0.443354	chr5	135980104	135988624	+	NM_011776	zona pellucida sperm-binding protein 3 precursor	NP_035906
Rbm12b2	821	chr4:12090001-12090380	379	3.88;6.34	1.11;0.00	3.2	0.004961	0.443354	chr4	12089369	12096271	+	NM_198957	RNA-binding protein 12B-B	NP_945195
Il13	-1248	chr11:53635781-53636120	339	3.88;6.34	1.11;0.00	3.2	0.004961	0.443354	chr11	53634702	53631322	-	NM_008355	interleukin-13 precursor	NP_032381
Gsta1	42	chr9:78230441-78230980	539	46.61;33.84	22.27;5.20	1.55	0.00501632	0.443354	chr9	78230668	78242683	+	NM_008181	glutathione S-transferase A1	NP_032207
Psmb11	211	chr14:54625021-54626020	999	31.07;21.15	6.68;13.86	1.35	0.00504955	0.443354	chr14	54625309	54629556	+	NM_175204	proteasome subunit beta type-11 precursor	NP_780413
D17H6S53E	1939	chr17:35128121-35128560	439	8.74;17.98	3.34;4.33	1.8	0.00508807	0.443354	chr17	35126401	35128855	+	NM_033477	uncharacterized protein C6orf47 homolog	NP_258438
Zfp750	1042	chr11:121518041-121518560	519	3.88;6.34	0.00;0.87	3.56	0.00513835	0.443354	chr11	121519342	121510975	-	NM_178763	zinc finger protein 750	NP_848878
Sema6a	468	chr18:47368201-47368600	399	3.88;6.34	0.00;0.87	3.56	0.00513835	0.443354	chr18	47368868	47245253	-	NM_018744	semaphorin-6A precursor	NP_061214
Ralbp1	-1465	chr17:65887001-65887440	439	3.88;6.34	0.00;0.87	3.56	0.00513835	0.443354	chr17	65885755	65848427	-	NM_009067	ralA-binding protein 1	NP_033093
Mup3	1732	chr4:62085361-62085800	439	3.88;6.34	0.00;0.87	3.56	0.00513835	0.443354	chr4	62087312	62083475	-	NM_001039544	major urinary protein 3 precursor	NP_001034633
Fkbp9	-968	chr6:56830941-56831240	299	3.88;6.34	0.00;0.87	3.56	0.00513835	0.443354	chr6	56832058	56879360	+	NM_012056	peptidyl-prolyl cis-trans isomerase FKBP9 precursor	NP_036186
Osm	56	chr11:4236601-4237080	479	5.83;10.57	2.23;1.73	2.05	0.00519833	0.443354	chr11	4236784	4241026	+	NM_001013365	oncostatin-M precursor	NP_001013383
Cwh43	1983	chr5:73407821-73408300	479	5.83;16.92	4.45;1.73	1.88	0.00534511	0.443354	chr5	73406077	73453425	+	NM_181323	PGAP2-interacting protein	NP_851840
Tnfrsf14	-53	chr4:154927961-154928300	339	5.83;2.11	0.00;0.00	inf	0.00536317	0.443354	chr4	154928077	154922209	-	NM_178931	tumor necrosis factor receptor superfamily member 14 precursor	NP_849262
Snrpg	-799	chr6:86370621-86370860	239	5.83;2.11	0.00;0.00	inf	0.00536317	0.443354	chr6	86371539	86378902	+	NM_026506	small nuclear ribonucleoprotein G	NP_080782
Slc45a2	-320	chr15:11000261-11000540	279	5.83;2.11	0.00;0.00	inf	0.00536317	0.443354	chr15	11000720	11029233	+	NM_053077	membrane-associated transporter protein	NP_444307
Pgc	329	chr17:47726981-47727360	379	5.83;2.11	0.00;0.00	inf	0.00536317	0.443354	chr17	47726841	47734478	+	NM_025973	gastricsin precursor	NP_080249
Gsr	-1297	chr8:33651781-33652100	319	5.83;2.11	0.00;0.00	inf	0.00536317	0.443354	chr8	33653237	33698162	+	NM_010344	glutathione reductase, mitochondrial precursor	NP_034474
Grin2b	-1149	chr6:136174541-136174780	239	5.83;2.11	0.00;0.00	inf	0.00536317	0.443354	chr6	136173511	135729804	-	NM_008171	glutamate receptor ionotropic, NMDA 2B precursor	NP_032197
Commd9	-621	chr2:101885541-101885740	199	5.83;2.11	0.00;0.00	inf	0.00536317	0.443354	chr2	101886261	101901639	+	NM_029635	COMM domain-containing protein 9	NP_083911
Zc3h11a	-271	chr1:133661541-133661800	259	2.91;4.23	0.00;0.00	inf	0.00546292	0.443354	chr1	133661399	133619870	-	NM_144530	zinc finger CCCH domain-containing protein 11A	NP_653113
Wnt16	-1026	chr6:22287041-22287360	319	2.91;4.23	0.00;0.00	inf	0.00546292	0.443354	chr6	22288226	22298522	+	NM_053116	protein Wnt-16 precursor	NP_444346
Tmem167b	1916	chr3:108560421-108560680	259	2.91;4.23	0.00;0.00	inf	0.00546292	0.443354	chr3	108562466	108556424	-	NM_026198	protein kish-B precursor	NP_080474
Szrd1	286	chr4:141139321-141139700	379	2.91;4.23	0.00;0.00	inf	0.00546292	0.443354	chr4	141139796	141113014	-	NM_174996	SUZ domain-containing protein 1 isoform 2	NP_778161
Slc22a16	-1451	chr10:40568781-40569040	259	2.91;4.23	0.00;0.00	inf	0.00546292	0.443354	chr10	40570361	40604132	+	NM_027572	solute carrier family 22 member 16	NP_081848
Slc12a7	-1746	chr13:73761801-73762100	299	2.91;4.23	0.00;0.00	inf	0.00546292	0.443354	chr13	73763696	73816742	+	NM_011390	solute carrier family 12 member 7	NP_035520
Rmnd5b	-434	chr11:51636141-51636520	379	2.91;4.23	0.00;0.00	inf	0.00546292	0.443354	chr11	51635896	51623672	-	NM_025346	protein RMD5 homolog B	NP_079622
Rdh16	-1352	chr10:127799701-127799900	199	2.91;4.23	0.00;0.00	inf	0.00546292	0.443354	chr10	127801152	127815839	+	NM_009040	retinol dehydrogenase 16	NP_033066
Rbms3	813	chr9:117251561-117251780	219	2.91;4.23	0.00;0.00	inf	0.00546292	0.443354	chr9	117252483	116572746	-	NM_178660	RNA-binding motif, single-stranded-interacting protein 3 isoform 3	NP_848775
Rab11fip4	-1401	chr11:79589681-79589940	259	2.91;4.23	0.00;0.00	inf	0.00546292	0.443354	chr11	79591211	79694012	+	NM_175543	rab11 family-interacting protein 4	NP_780752
P2rx1	-144	chr11:72998861-72999140	279	2.91;4.23	0.00;0.00	inf	0.00546292	0.443354	chr11	72999144	73015197	+	NM_008771	P2X purinoceptor 1	NP_032797
Ms4a3	1434	chr19:11639241-11639560	319	2.91;4.23	0.00;0.00	inf	0.00546292	0.443354	chr19	11640834	11629496	-	NM_133246	membrane-spanning 4-domains subfamily A member 3	NP_573509
Mmp1a	-1490	chr9:7462501-7462800	299	2.91;4.23	0.00;0.00	inf	0.00546292	0.443354	chr9	7464140	7476869	+	NM_032006	interstitial collagenase A precursor	NP_114395
Lphn1	-1137	chr8:83898801-83899120	319	2.91;4.23	0.00;0.00	inf	0.00546292	0.443354	chr8	83900097	83941954	+	NM_181039	latrophilin-1 precursor	NP_851382
Lamtor5	-717	chr3:107278001-107278280	279	2.91;4.23	0.00;0.00	inf	0.00546292	0.443354	chr3	107278857	107284081	+	NM_026774	ragulator complex protein LAMTOR5	NP_081050
Kndc1	-235	chr7:139894361-139894560	199	2.91;4.23	0.00;0.00	inf	0.00546292	0.443354	chr7	139894695	139941540	+	NM_177261	protein very KIND	NP_796235
Iqca	521	chr1:90152761-90153000	239	2.91;4.23	0.00;0.00	inf	0.00546292	0.443354	chr1	90153401	90042131	-	NM_029122	IQ and AAA domain-containing protein 1	NP_083398
Ints3	1736	chr3:90431721-90432080	359	2.91;4.23	0.00;0.00	inf	0.00546292	0.443354	chr3	90433636	90391379	-	NM_145540	integrator complex subunit 3	NP_663515
Ik	1515	chr18:36746041-36746300	259	2.91;4.23	0.00;0.00	inf	0.00546292	0.443354	chr18	36744655	36757639	+	NM_011879	protein Red	NP_036009
Higd1b	-65	chr11:102836041-102836420	379	2.91;4.23	0.00;0.00	inf	0.00546292	0.443354	chr11	102836295	102838039	+	NM_080846	HIG1 domain family member 1B	NP_543122
Hexdc	48	chr11:121207521-121207860	339	2.91;4.23	0.00;0.00	inf	0.00546292	0.443354	chr11	121207642	121222656	+	NM_001146073	hexosaminidase D isoform 1	NP_001139545
Hap1	1921	chr11:100354081-100354360	279	2.91;4.23	0.00;0.00	inf	0.00546292	0.443354	chr11	100356141	100347326	-	NM_010404	huntingtin-associated protein 1 isoform A	NP_034534
Gpr123	-1253	chr7:139832741-139833100	359	2.91;4.23	0.00;0.00	inf	0.00546292	0.443354	chr7	139834173	139878088	+	NM_177469	G protein-coupled receptor 123	NP_803420
Gmds	1974	chr13:32336441-32336700	259	2.91;4.23	0.00;0.00	inf	0.00546292	0.443354	chr13	32338544	31819585	-	NM_146041	GDP-mannose 4,6 dehydratase	NP_666153
Gm10228	902	chr16:89040401-89040740	339	2.91;4.23	0.00;0.00	inf	0.00546292	0.443354	chr16	89041472	89040922	-	NM_001270487	predicted gene 10228	NP_001257416
Fam187b	-492	chr7:30976441-30976660	219	2.91;4.23	0.00;0.00	inf	0.00546292	0.443354	chr7	30977042	30989725	+	NM_175240	protein FAM187B isoform 1 precursor	NP_780449
Fabp4	1226	chr3:10207161-10207540	379	2.91;4.23	0.00;0.00	inf	0.00546292	0.443354	chr3	10208576	10204342	-	NM_024406	fatty acid-binding protein, adipocyte	NP_077717
Dmrtc1a	807	chrX:102907721-102908040	319	2.91;4.23	0.00;0.00	inf	0.00546292	0.443354	chrX	102908687	102903221	-	NM_027591	doublesex- and mab-3-related transcription factor C1 isoform a	NP_081867
Dmrtc1a	1999	chrX:102904341-102904600	259	2.91;4.23	0.00;0.00	inf	0.00546292	0.443354	chrX	102906469	102903220	-	NM_029378	doublesex- and mab-3-related transcription factor C1 isoform b	NP_083654
Dact2	-1409	chr17:14205121-14205360	239	2.91;4.23	0.00;0.00	inf	0.00546292	0.443354	chr17	14203831	14195229	-	NM_172826	dapper homolog 2	NP_766414
Clip2	1754	chr5:134550581-134550780	199	2.91;4.23	0.00;0.00	inf	0.00546292	0.443354	chr5	134552434	134489385	-	NM_001039162	CAP-Gly domain-containing linker protein 2 isoform b	NP_001034251
Clip1	-239	chr5:123684361-123684700	339	2.91;4.23	0.00;0.00	inf	0.00546292	0.443354	chr5	123684291	123579069	-	NM_019765	CAP-Gly domain-containing linker protein 1	NP_062739
Chrna3	1109	chr9:55025301-55025600	299	2.91;4.23	0.00;0.00	inf	0.00546292	0.443354	chr9	55026559	55011342	-	NM_145129	neuronal acetylcholine receptor subunit alpha-3 precursor	NP_660111
Chn1	-607	chr2:73660901-73661160	259	2.91;4.23	0.00;0.00	inf	0.00546292	0.443354	chr2	73660423	73610659	-	NM_001166604	N-chimaerin isoform 5	NP_001160076
Cd79a	1900	chr7:24899301-24899520	219	2.91;4.23	0.00;0.00	inf	0.00546292	0.443354	chr7	24897510	24902197	+	NM_007655	B-cell antigen receptor complex-associated protein alpha chain precursor	NP_031681
C1ql4	1308	chr15:99086281-99086560	279	2.91;4.23	0.00;0.00	inf	0.00546292	0.443354	chr15	99087728	99084753	-	NM_001024702	complement C1q-like protein 4 precursor	NP_001019873
Asb18	347	chr1:90014121-90014340	219	2.91;4.23	0.00;0.00	inf	0.00546292	0.443354	chr1	90014577	89952677	-	NM_139152	ankyrin repeat and SOCS box protein 18	NP_631891
Arl14epl	1886	chr18:46923541-46923860	319	2.91;4.23	0.00;0.00	inf	0.00546292	0.443354	chr18	46921814	46934222	+	NM_001033446	ARL14 effector protein-like	NP_001028618
Arc	1430	chr15:74670981-74671300	319	2.91;4.23	0.00;0.00	inf	0.00546292	0.443354	chr15	74672570	74669080	-	NM_018790	activity-regulated cytoskeleton-associated protein	NP_061260
4932411E22Rik	1618	chr11:89417161-89417500	339	2.91;4.23	0.00;0.00	inf	0.00546292	0.443354	chr11	89418948	89390222	-	NM_172534	uncharacterized protein LOC214604	NP_766122
2610018G03Rik	-435	chrX:50840861-50841140	279	2.91;4.23	0.00;0.00	inf	0.00546292	0.443354	chrX	50841435	50891850	+	NM_133729	serine/threonine-protein kinase MST4	NP_598490
Wfdc9	956	chr2:164653821-164654200	379	3.88;3.17	0.00;0.00	inf	0.00546292	0.443354	chr2	164654966	164649624	-	NM_001160414	protein WFDC9 precursor	NP_001153886
Traip	-1462	chr9:107949361-107949640	279	3.88;3.17	0.00;0.00	inf	0.00546292	0.443354	chr9	107950962	107972268	+	NM_011634	TRAF-interacting protein	NP_035764
Tmigd1	-1134	chr11:76903261-76903560	299	3.88;3.17	0.00;0.00	inf	0.00546292	0.443354	chr11	76904544	76916586	+	NM_025655	transmembrane and immunoglobulin domain-containing protein 1 precursor	NP_079931
Tmem132d	-593	chr5:128433481-128433860	379	3.88;3.17	0.00;0.00	inf	0.00546292	0.443354	chr5	128433077	127783490	-	NM_172885	transmembrane protein 132D precursor	NP_766473
St6gal1	141	chr16:23290421-23290800	379	3.88;3.17	0.00;0.00	inf	0.00546292	0.443354	chr16	23290469	23360350	+	NM_001252506	beta-galactoside alpha-2,6-sialyltransferase 1	NP_001239435
Spata6	351	chr4:111720181-111720540	359	3.88;3.17	0.00;0.00	inf	0.00546292	0.443354	chr4	111720009	111829140	+	NM_026470	spermatogenesis-associated protein 6 precursor	NP_080746
Sncaip	-1980	chr18:52765661-52766000	339	3.88;3.17	0.00;0.00	inf	0.00546292	0.443354	chr18	52767810	52915931	+	NM_026408	synphilin-1 isoform 2	NP_080684
Sigirr	-144	chr7:141100501-141100880	379	3.88;3.17	0.00;0.00	inf	0.00546292	0.443354	chr7	141100546	141091174	-	NM_023059	single Ig IL-1-related receptor	NP_075546
Rassf7	1851	chr7:141217581-141217840	259	3.88;3.17	0.00;0.00	inf	0.00546292	0.443354	chr7	141215859	141218658	+	NM_025886	ras association domain-containing protein 7	NP_080162
Obox5	-269	chr7:15749921-15750280	359	3.88;3.17	0.00;0.00	inf	0.00546292	0.443354	chr7	15750369	15759274	+	NM_145709	oocyte specific homeobox 5	NP_663755
Nfam1	-1332	chr15:83024341-83024600	259	3.88;3.17	0.00;0.00	inf	0.00546292	0.443354	chr15	83023138	82996735	-	NM_001271414	NFAT activation molecule 1 isoform c	NP_001258343
Kcnmb3	-561	chr3:32492341-32492720	379	3.88;3.17	0.00;0.00	inf	0.00546292	0.443354	chr3	32491969	32472320	-	NM_001195074	calcium-activated potassium channel subunit beta-3	NP_001182003
Deptor	295	chr15:55133541-55133920	379	3.88;3.17	0.00;0.00	inf	0.00546292	0.443354	chr15	55133435	55254202	+	NM_001037937	DEP domain-containing mTOR-interacting protein isoform b	NP_001033026
Dennd2c	895	chr3:103128301-103128600	299	3.88;3.17	0.00;0.00	inf	0.00546292	0.443354	chr3	103127555	103169733	+	NM_177857	DENN domain-containing protein 2C	NP_808525
Ccdc83	-1148	chr7:90266441-90266720	279	3.88;3.17	0.00;0.00	inf	0.00546292	0.443354	chr7	90265432	90235760	-	NM_029256	coiled-coil domain-containing protein 83 isoform 2	NP_083532
Ccdc19	-1829	chr1:172519161-172519440	279	3.88;3.17	0.00;0.00	inf	0.00546292	0.443354	chr1	172521129	172545870	+	NM_027972	nasopharyngeal epithelium specific protein 1	NP_082248
Sec24b	-1693	chr3:130062361-130062840	479	13.59;13.75	5.57;5.20	1.34	0.0056037	0.446937	chr3	130060907	129983184	-	NM_207209	protein transport protein Sec24B	NP_997092
Arhgap8	-771	chr15:84719021-84719540	519	12.62;14.80	5.57;5.20	1.35	0.0056037	0.446937	chr15	84720051	84772207	+	NM_028455	rho GTPase-activating protein 8	NP_082731
Zfp628	1314	chr7:4916221-4916840	619	7.77;14.80	1.11;4.33	2.05	0.00561982	0.447908	chr7	4915216	4922003	+	NM_170759	zinc finger protein 628	NP_739565
Mycbpap	-1308	chr11:94522621-94523000	379	2.91;10.57	1.11;0.87	2.77	0.00578127	0.453058	chr11	94521502	94501346	-	NM_170671	MYCBP-associated protein	NP_733771
Zscan4c	1906	chr7:11007461-11007840	379	3.88;7.40	1.11;0.00	3.34	0.00589086	0.453058	chr7	11005744	11010547	+	NM_001013765	zinc finger and SCAN domain containing protein 4C	NP_001013787
Triobp	1787	chr15:78949321-78949700	379	3.88;7.40	1.11;0.00	3.34	0.00589086	0.453058	chr15	78947723	78968842	+	NM_001039155	TRIO and F-actin-binding protein isoform 4	NP_001034244
Mxi1	-1115	chr19:53309181-53309600	419	3.88;7.40	1.11;0.00	3.34	0.00589086	0.453058	chr19	53310505	53375810	+	NM_001008542	max-interacting protein 1 isoform b	NP_001008542
S1pr4	-1043	chr10:81500961-81501400	439	8.74;10.57	1.11;4.33	1.83	0.00594713	0.455004	chr10	81500137	81497744	-	NM_010102	sphingosine 1-phosphate receptor 4	NP_034232
Sdr16c5	-1867	chr4:4021221-4021840	619	9.71;9.52	3.34;2.60	1.7	0.00594713	0.455004	chr4	4019663	3995941	-	NM_181989	epidermal retinol dehydrogenase 2	NP_871789
H2-Oa	1802	chr17:34093941-34094420	479	15.54;6.34	2.23;3.46	1.94	0.00601091	0.455726	chr17	34092378	34095234	+	NM_008206	histocompatibility 2, O region alpha locus precursor	NP_032232
Ccnjl	1332	chr11:43529881-43530280	399	4.85;8.46	2.23;0.00	2.58	0.00605282	0.455726	chr11	43528748	43586999	+	NM_001045530	cyclin-J-like protein	NP_001038995
Pafah2	1681	chr4:134397781-134398300	519	14.56;14.80	4.45;6.93	1.37	0.00607516	0.455726	chr4	134396359	134427412	+	NM_133880	platelet-activating factor acetylhydrolase 2, cytoplasmic	NP_598641
Mak	-785	chr13:41071021-41071480	459	6.80;11.63	0.00;3.46	2.41	0.00613593	0.455726	chr13	41070465	41025119	-	NM_008547	serine/threonine-protein kinase MAK isoform 2	NP_032573
Zpbp	-1051	chr11:11463281-11463660	379	3.88;8.46	0.00;1.73	2.83	0.00620515	0.455726	chr11	11462419	11280039	-	NM_015785	zona pellucida-binding protein 1 isoform 1	NP_056600
Ifitm3	-16	chr7:141010621-141010900	279	3.88;8.46	0.00;1.73	2.83	0.00620515	0.455726	chr7	141010744	141009589	-	NM_025378	interferon-induced transmembrane protein 3	NP_079654
Gm3696	-103	chr14:7105441-7105680	239	3.88;8.46	0.00;1.73	2.83	0.00620515	0.455726	chr14	7105457	7083024	-	NM_001024712	alpha25-takusan	NP_001019883
Arhgef39	-580	chr4:43500041-43500440	399	4.85;8.46	1.11;0.87	2.75	0.00632108	0.455726	chr4	43499660	43496143	-	NM_001013377	rho guanine nucleotide exchange factor 39	NP_001013395
Lmo3	588	chr6:138581161-138581600	439	13.59;22.20	4.45;8.66	1.45	0.00636523	0.455726	chr6	138581968	138364480	-	NM_207222	LIM domain only protein 3	NP_997105
Lbr	-1869	chr1:181844061-181844480	419	13.59;5.29	0.00;3.46	2.45	0.00656293	0.455726	chr1	181842401	181815314	-	NM_133815	lamin-B receptor	NP_598576
Pacsin2	1400	chr15:83431181-83431720	539	5.83;13.75	1.11;3.46	2.1	0.00656508	0.455726	chr15	83432850	83375606	-	NM_011862	protein kinase C and casein kinase substrate in neurons protein 2	NP_035992
Irg1	1599	chr14:103048381-103048840	459	5.83;13.75	1.11;3.46	2.1	0.00656508	0.455726	chr14	103047011	103056573	+	NM_008392	immune-responsive gene 1 protein	NP_032418
Tmem30b	-575	chr12:73546741-73547200	459	4.85;8.46	0.00;1.73	2.94	0.00661266	0.455726	chr12	73546395	73543113	-	NM_178715	cell cycle control protein 50B	NP_848830
Rc3h1	-760	chr1:160905441-160905860	419	4.85;8.46	0.00;1.73	2.94	0.00661266	0.455726	chr1	160906410	160974976	+	NM_001024952	probable E3 ubiquitin-protein ligase Roquin	NP_001020123
Lmna	-1228	chr3:88504321-88504800	479	4.85;8.46	0.00;1.73	2.94	0.00661266	0.455726	chr3	88503332	88483205	-	NM_001111102	prelamin-A/C isoform C	NP_001104572
Olfr908	-1453	chr9:38514361-38514800	439	6.80;8.46	1.11;2.60	2.04	0.00679973	0.455726	chr9	38516033	38516965	+	NM_146872	olfactory receptor 908	NP_667083
Gnas	122	chr2:174297761-174298200	439	6.80;8.46	1.11;2.60	2.04	0.00679973	0.455726	chr2	174297858	174346742	+	NM_201618	protein ALEX isoform Alex	NP_963912
Adad2	-1116	chr8:119611401-119611860	459	6.80;8.46	1.11;2.60	2.04	0.00679973	0.455726	chr8	119612746	119616926	+	NM_029428	adenosine deaminase domain-containing protein 2	NP_083704
Fam183b	-1640	chr11:58803361-58803840	479	6.80;8.46	2.23;1.73	1.95	0.00679973	0.455726	chr11	58801960	58792801	-	NM_001162878	protein FAM183B isoform 2	NP_001156350
Cdc14b	-1202	chr13:64276001-64276380	379	6.80;8.46	2.23;1.73	1.95	0.00679973	0.455726	chr13	64274988	64192544	-	NM_172587	dual specificity protein phosphatase CDC14B isoform 1	NP_766175
Serpina1f	-611	chr12:103695761-103696520	759	8.74;6.34	3.34;0.87	1.84	0.00679973	0.455726	chr12	103695529	103688043	-	NM_026687	alpha-1-antitrypsin 1-6 isoform 1 precursor	NP_080963
Trim30b	-304	chr7:104358781-104359120	339	1.94;8.46	1.11;0.00	3.22	0.00684758	0.455726	chr7	104358646	104355397	-	NM_175648	tripartite motif-containing 30B	NP_783579
Timm10	-1750	chr2:84825121-84825420	299	1.94;8.46	1.11;0.00	3.22	0.00684758	0.455726	chr2	84827020	84830213	+	NM_013899	mitochondrial import inner membrane translocase subunit Tim10	NP_038927
Meox1	904	chr11:101893261-101893640	379	1.94;8.46	1.11;0.00	3.22	0.00684758	0.455726	chr11	101894354	101877509	-	NM_010791	homeobox protein MOX-1	NP_034921
BC026585	-1881	chr1:157456521-157456880	359	1.94;8.46	1.11;0.00	3.22	0.00684758	0.455726	chr1	157458581	157488733	+	NM_001033284	quinone oxidoreductase-like protein 2	NP_001028456
Auh	1717	chr13:52927781-52928140	359	1.94;8.46	1.11;0.00	3.22	0.00684758	0.455726	chr13	52929677	52835109	-	NM_016709	methylglutaconyl-CoA hydratase, mitochondrial precursor	NP_057918
Isyna1	940	chr8:70595101-70595740	639	9.71;8.46	1.11;4.33	1.74	0.00686517	0.455726	chr8	70594480	70597290	+	NM_023627	inositol-3-phosphate synthase 1	NP_076116
Cpne8	-1252	chr15:90680421-90680860	439	9.71;8.46	3.34;2.60	1.61	0.00686517	0.455726	chr15	90679388	90643322	-	NM_001033851	copine-8 isoform 2	NP_001029023
Olfr1395	292	chr11:49148081-49149020	939	25.25;20.09	4.45;13.86	1.31	0.00702352	0.455726	chr11	49148258	49149212	+	NM_146877	olfactory receptor 1395	NP_667088
Tnfsf14	1846	chr17:57192161-57192520	359	1.94;12.69	3.34;0.87	1.8	0.00703223	0.455726	chr17	57194186	57189491	-	NM_019418	tumor necrosis factor ligand superfamily member 14	NP_062291
Bpifb1	-737	chr2:154189761-154190400	639	14.56;13.75	4.45;6.93	1.31	0.007074	0.455726	chr2	154190817	154220343	+	NM_001012392	BPI fold-containing family B member 1 isoform 1 precursor	NP_001012392
Slc39a2	1161	chr14:51894261-51895280	1019	43.69;27.49	21.15;12.12	1.1	0.00710208	0.455726	chr14	51893609	51896745	+	NM_001039676	solute carrier family 39 (zinc transporter), member 2	NP_001034765
Clec12a	277	chr6:129350361-129350680	319	0.97;17.98	3.34;2.60	1.67	0.00712528	0.455726	chr6	129350243	129365303	+	NM_177686	C-type lectin domain family 12 member A	NP_808354
Hspb1	-678	chr5:135887041-135887440	399	5.83;13.75	4.45;0.87	1.88	0.00717156	0.455726	chr5	135887918	135889563	+	NM_013560	heat shock protein beta-1	NP_038588
Kcna6	-1336	chr6:126741821-126742200	379	2.91;7.40	1.11;0.00	3.21	0.00732051	0.455726	chr6	126740674	126708328	-	NM_013568	potassium voltage-gated channel subfamily A member 6	NP_038596
Acpl2	-1518	chr9:96890641-96891240	599	6.80;10.57	1.11;3.46	1.92	0.00733266	0.455726	chr9	96889422	96823342	-	NM_153420	acid phosphatase-like protein 2 precursor	NP_700469
Rab23	842	chr1:33720981-33721540	559	7.77;4.23	1.11;0.87	2.6	0.00736208	0.455726	chr1	33720418	33742564	+	NM_001159729	ras-related protein Rab-23	NP_001153201
Agxt	-19	chr1:93135041-93135400	359	7.77;4.23	1.11;0.87	2.6	0.00736208	0.455726	chr1	93135239	93145421	+	NM_001276710	serine--pyruvate aminotransferase, peroxisomal isoform 2	NP_001263639
1700026D08Rik	1729	chr7:83792841-83793380	539	18.45;8.46	3.34;5.20	1.66	0.007417	0.455726	chr7	83794839	83775616	-	NM_029335	uncharacterized protein C15orf26 homolog	NP_083611
Cdr1	68	chrX:61185161-61185820	659	8.74;13.75	4.45;3.46	1.51	0.0074921	0.455726	chrX	61185558	61183245	-	NM_001166658	cerebellar degeneration-related protein 1	NP_001160130
Tagln	1118	chr9:45934641-45935240	599	13.59;5.29	1.11;3.46	2.04	0.007505	0.455726	chr9	45936058	45929627	-	NM_011526	transgelin	NP_035656
Upk1b	1413	chr16:38798601-38798980	379	1.94;8.46	0.00;0.87	3.59	0.00760948	0.455726	chr16	38800203	38773183	-	NM_178924	uroplakin-1b	NP_849255
Pla2g2c	1286	chr4:138726461-138726760	299	1.94;8.46	0.00;0.87	3.59	0.00760948	0.455726	chr4	138725324	138744575	+	NM_008868	group IIC secretory phospholipase A2 precursor	NP_032894
Ott	-524	chrX:149087601-149087980	379	1.94;8.46	0.00;0.87	3.59	0.00760948	0.455726	chrX	149088314	149305003	+	NM_011022	ovary testis transcribed	NP_035152
Mrpl23	-1306	chr7:142531701-142531920	219	1.94;8.46	0.00;0.87	3.59	0.00760948	0.455726	chr7	142533116	142540742	+	NM_011288	39S ribosomal protein L23, mitochondrial	NP_035418
Kcnma1	1955	chr14:24002061-24002440	379	1.94;8.46	0.00;0.87	3.59	0.00760948	0.455726	chr14	24004205	23306611	-	NM_001253376	calcium-activated potassium channel subunit alpha-1 isoform 20	NP_001240305
Il17c	-1024	chr8:122420901-122421220	319	1.94;8.46	0.00;0.87	3.59	0.00760948	0.455726	chr8	122422084	122423639	+	NM_145834	interleukin-17C precursor	NP_665833
Ifi35	279	chr11:101448501-101448880	379	1.94;8.46	0.00;0.87	3.59	0.00760948	0.455726	chr11	101448411	101458701	+	NM_027320	interferon-induced 35 kDa protein homolog	NP_081596
Gmppa	688	chr1:75436481-75436780	299	1.94;8.46	0.00;0.87	3.59	0.00760948	0.455726	chr1	75435942	75443176	+	NM_133708	mannose-1-phosphate guanyltransferase alpha	NP_598469
Gm15085	-524	chrX:149087601-149087980	379	1.94;8.46	0.00;0.87	3.59	0.00760948	0.455726	chrX	149088314	149305003	+	NM_001122734	predicted gene 15085	NP_001116206
Fbxo18	477	chr2:11776941-11777160	219	1.94;8.46	0.00;0.87	3.59	0.00760948	0.455726	chr2	11777527	11742572	-	NM_015792	F-box only protein 18	NP_056607
Birc7	48	chr2:180928901-180929240	339	1.94;8.46	0.00;0.87	3.59	0.00760948	0.455726	chr2	180929022	180934010	+	NM_001163247	baculoviral IAP repeat-containing protein 7	NP_001156719
Arap2	-613	chr5:62766601-62766980	379	1.94;8.46	0.00;0.87	3.59	0.00760948	0.455726	chr5	62766177	62602445	-	NM_178407	arf-GAP with Rho-GAP domain, ANK repeat and PH domain-containing protein 2	NP_848494
4930544G11Rik	-1190	chr6:65951241-65951520	279	1.94;8.46	0.00;0.87	3.59	0.00760948	0.455726	chr6	65952570	65954014	+	NM_001161773	ras homolog gene family, member A-like	NP_001155245
Akap7	443	chr10:25298541-25298900	359	6.80;7.40	1.11;2.60	1.94	0.00768171	0.455726	chr10	25299163	25169089	-	NM_018747	A-kinase anchor protein 7	NP_061217
Sco2	-1402	chr15:89375001-89375440	439	5.83;8.46	1.11;2.60	1.94	0.00768171	0.455726	chr15	89373818	89371636	-	NM_001111288	protein SCO2 homolog, mitochondrial	NP_001104758
Arsi	-119	chr18:60911901-60912340	439	5.83;8.46	1.11;2.60	1.94	0.00768171	0.455726	chr18	60912239	60917768	+	NM_001038499	arylsulfatase I precursor	NP_001033588
Bin2	-1910	chr15:100671101-100671720	619	7.77;6.34	2.23;1.73	1.83	0.00768171	0.455726	chr15	100669500	100641081	-	NM_001270537	bridging integrator 2	NP_001257466
Dppa5a	449	chr9:78367521-78367980	459	6.80;7.40	2.23;1.73	1.84	0.00768171	0.455726	chr9	78368199	78367053	-	NM_025274	developmental pluripotency-associated protein 5A	NP_079550
Cdc25b	1983	chr2:131188661-131189200	539	6.80;7.40	2.23;1.73	1.84	0.00768171	0.455726	chr2	131186947	131198511	+	NM_001111075	M-phase inducer phosphatase 2 isoform b	NP_001104545
Msantd4	194	chr9:4383581-4383880	299	8.74;5.29	0.00;2.60	2.43	0.00775014	0.455726	chr9	4383536	4386869	+	NM_145609	myb/SANT-like DNA-binding domain-containing protein 4	NP_663584
Kcnh2	1254	chr5:24350021-24350680	659	8.74;5.29	0.00;2.60	2.43	0.00775014	0.455726	chr5	24351604	24319588	-	NM_013569	potassium voltage-gated channel subfamily H member 2	NP_038597
Ffar2	1187	chr7:30819421-30820160	739	13.59;9.52	5.57;3.46	1.36	0.00777668	0.455726	chr7	30820977	30818356	-	NM_001168512	free fatty acid receptor 2	NP_001161984
Vstm4	1505	chr14:32857961-32858560	599	15.54;10.57	4.45;5.20	1.44	0.00787984	0.455726	chr14	32856755	32939489	+	NM_178791	V-set and transmembrane domain-containing protein 4 precursor	NP_848906
Rbm45	-1773	chr2:76367981-76368440	459	5.83;11.63	2.23;1.73	2.14	0.00789564	0.455726	chr2	76369983	76383767	+	NM_153405	RNA-binding protein 45	NP_700454
Prpf19	1796	chr19:10900281-10900600	319	2.91;7.40	0.00;0.87	3.57	0.00799699	0.455726	chr19	10898644	10909559	+	NM_001253844	pre-mRNA-processing factor 19 isoform 3	NP_001240773
Mgrn1	-1469	chr16:4884481-4884780	299	2.91;7.40	0.00;0.87	3.57	0.00799699	0.455726	chr16	4886099	4938296	+	NM_029657	E3 ubiquitin-protein ligase MGRN1 isoform 2	NP_083933
Ikbkb	-1767	chr8:22708181-22708520	339	2.91;7.40	0.00;0.87	3.57	0.00799699	0.455726	chr8	22706583	22659204	-	NM_010546	inhibitor of nuclear factor kappa-B kinase subunit beta isoform 2	NP_034676
Heyl	-1265	chr4:123232101-123232480	379	2.91;7.40	0.00;0.87	3.57	0.00799699	0.455726	chr4	123233555	123249870	+	NM_013905	hairy/enhancer-of-split related with YRPW motif-like protein	NP_038933
Bcl7c	1356	chr7:127707221-127707600	379	2.91;7.40	0.00;0.87	3.57	0.00799699	0.455726	chr7	127708766	127704977	-	NM_009746	B-cell CLL/lymphoma 7 protein family member C	NP_033876
Eya2	366	chr2:165630341-165631080	739	19.42;17.98	10.02;8.66	1	0.00802398	0.455726	chr2	165630344	165771727	+	NM_001271962	eyes absent homolog 2	NP_001258891
4933412E24Rik	418	chr15:60015861-60016540	679	21.36;10.57	6.68;5.20	1.43	0.00803549	0.455726	chr15	60016618	60014865	-	NM_027668	uncharacterized protein CXorf49 homolog	NP_081944
Vmn2r66	-1450	chr7:85013281-85013660	379	4.85;2.11	0.00;0.00	inf	0.00822321	0.455726	chr7	85012020	84994644	-	NM_001033878	vomeronasal 2, receptor 66 precursor	NP_001029050
Rtl1	1153	chr12:109594061-109594440	379	4.85;2.11	0.00;0.00	inf	0.00822321	0.455726	chr12	109595403	109590168	-	NM_184109	retrotransposon-like protein 1	NP_908998
Psmf1	1903	chr2:151739201-151739580	379	4.85;2.11	0.00;0.00	inf	0.00822321	0.455726	chr2	151741293	151716061	-	NM_212446	proteasome inhibitor PI31 subunit	NP_997611
Peg12	1480	chr7:62462881-62463180	299	4.85;2.11	0.00;0.00	inf	0.00822321	0.455726	chr7	62464510	62461870	-	NM_013788	paternally expressed 12	NP_038816
Pak6	-1836	chr2:118661581-118661900	319	4.85;2.11	0.00;0.00	inf	0.00822321	0.455726	chr2	118663576	118698020	+	NM_001033254	serine/threonine-protein kinase PAK 6	NP_001028426
Opa1	797	chr16:29579941-29580320	379	4.85;2.11	0.00;0.00	inf	0.00822321	0.455726	chr16	29579333	29654602	+	NM_133752	dynamin-like 120 kDa protein, mitochondrial isoform 2 precursor	NP_598513
Olfr870	1549	chr9:20169881-20170160	279	4.85;2.11	0.00;0.00	inf	0.00822321	0.455726	chr9	20171569	20170633	-	NM_146904	olfactory receptor 870	NP_667115
Nipal1	1015	chr5:72648661-72648960	299	4.85;2.11	0.00;0.00	inf	0.00822321	0.455726	chr5	72647795	72671078	+	NM_001081205	magnesium transporter NIPA3	NP_001074674
Kif20a	1818	chr18:34626661-34627040	379	4.85;2.11	0.00;0.00	inf	0.00822321	0.455726	chr18	34625032	34633277	+	NM_001166406	kinesin-like protein KIF20A	NP_001159878
Gm16381	-237	chr12:87649081-87649360	279	4.85;2.11	0.00;0.00	inf	0.00822321	0.455726	chr12	87648983	87644119	-	NM_001166062	ubiquitin-like 5-like	NP_001159534
D230025D16Rik	-237	chr8:105224801-105225100	299	4.85;2.11	0.00;0.00	inf	0.00822321	0.455726	chr8	105225187	105253051	+	NM_145604	UPF0183 protein C16orf70 homolog	NP_663579
Cxcl2	992	chr5:90904721-90905060	339	4.85;2.11	0.00;0.00	inf	0.00822321	0.455726	chr5	90903898	90905938	+	NM_009140	C-X-C motif chemokine 2 precursor	NP_033166
C530008M17Rik	1082	chr5:76841521-76841840	319	4.85;2.11	0.00;0.00	inf	0.00822321	0.455726	chr5	76840598	76873554	+	NM_001163793	uncharacterized protein KIAA1211	NP_001157265
Ankrd7	503	chr6:18866661-18866980	319	4.85;2.11	0.00;0.00	inf	0.00822321	0.455726	chr6	18866317	18879584	+	NM_029202	ankyrin repeat domain-containing protein 7 isoform 2	NP_083478
Zscan20	1228	chr4:128608741-128609000	259	1.94;5.29	0.00;0.00	inf	0.00826422	0.455726	chr4	128610098	128583538	-	NM_177758	zinc finger and SCAN domain-containing protein 20	NP_808426
Zc3h8	-1080	chr2:128944981-128945220	239	1.94;5.29	0.00;0.00	inf	0.00826422	0.455726	chr2	128944020	128926267	-	NM_020594	zinc finger CCCH domain-containing protein 8	NP_065619
Xirp2	1609	chr2:67447461-67447760	299	1.94;5.29	0.00;0.00	inf	0.00826422	0.455726	chr2	67446001	67526604	+	NM_001083919	xin actin-binding repeat-containing protein 2 isoform 2	NP_001077388
Vmn1r95	1104	chr7:22190341-22190620	279	1.94;5.29	0.00;0.00	inf	0.00826422	0.455726	chr7	22189376	22190300	+	NM_001167538	vomeronasal 1 receptor, 95	NP_001161010
Vmn1r143	1104	chr7:22190341-22190620	279	1.94;5.29	0.00;0.00	inf	0.00826422	0.455726	chr7	22189376	22190300	+	NM_001166750	vomeronasal 1 receptor 143	NP_001160222
Vdac2	-850	chr14:21830561-21830860	299	1.94;5.29	0.00;0.00	inf	0.00826422	0.455726	chr14	21831560	21845879	+	NM_011695	voltage-dependent anion-selective channel protein 2	NP_035825
Thsd1	-852	chr8:22226281-22226620	339	1.94;5.29	0.00;0.00	inf	0.00826422	0.455726	chr8	22227302	22261332	+	NM_001205253	thrombospondin type-1 domain-containing protein 1 isoform 2	NP_001192182
Tas1r2	-1687	chr4:139651721-139651980	259	1.94;5.29	0.00;0.00	inf	0.00826422	0.455726	chr4	139653537	139670279	+	NM_031873	taste receptor type 1 member 2 precursor	NP_114079
Taf3	1319	chr2:10047101-10047480	379	1.94;5.29	0.00;0.00	inf	0.00826422	0.455726	chr2	10048609	9914551	-	NM_027748	transcription initiation factor TFIID subunit 3	NP_082024
Spon2	-792	chr5:33218901-33219160	259	1.94;5.29	0.00;0.00	inf	0.00826422	0.455726	chr5	33218238	33213517	-	NM_133903	spondin-2 precursor	NP_598664
Rbm47	1128	chr5:66096901-66097200	299	1.94;5.29	0.00;0.00	inf	0.00826422	0.455726	chr5	66098178	66016556	-	NM_139065	RNA-binding protein 47	NP_620704
Ranbp2	-1741	chr10:58444961-58445260	299	1.94;5.29	0.00;0.00	inf	0.00826422	0.455726	chr10	58446851	58494154	+	NM_011240	E3 SUMO-protein ligase RanBP2	NP_035370
Ptges2	551	chr2:32396261-32396620	359	1.94;5.29	0.00;0.00	inf	0.00826422	0.455726	chr2	32395889	32402740	+	NM_133783	prostaglandin E synthase 2	NP_598544
Pip5k1c	1239	chr10:81294041-81294380	339	1.94;5.29	0.00;0.00	inf	0.00826422	0.455726	chr10	81292971	81319974	+	NM_001146687	phosphatidylinositol 4-phosphate 5-kinase type-1 gamma isoform 2	NP_001140159
Olfr750	212	chr14:51071121-51071340	219	1.94;5.29	0.00;0.00	inf	0.00826422	0.455726	chr14	51071442	51070310	-	NM_207558	olfactory receptor 750	NP_997441
Olfr497	1068	chr7:108423541-108423740	199	1.94;5.29	0.00;0.00	inf	0.00826422	0.455726	chr7	108422572	108423517	+	NM_146738	olfactory receptor 497	NP_666949
Olfr1346	659	chr7:6474661-6474880	219	1.94;5.29	0.00;0.00	inf	0.00826422	0.455726	chr7	6474111	6475053	+	NM_146916	olfactory receptor 1346	NP_667127
Myh1	1897	chr11:67201901-67202120	219	1.94;5.29	0.00;0.00	inf	0.00826422	0.455726	chr11	67200113	67224575	+	NM_030679	myosin-1	NP_109604
Ms4a6d	294	chr19:11604381-11604640	259	1.94;5.29	0.00;0.00	inf	0.00826422	0.455726	chr19	11604804	11586605	-	NM_026835	membrane-spanning 4-domains subfamily A member 6D	NP_081111
Minos1	1983	chr4:139129021-139129240	219	1.94;5.29	0.00;0.00	inf	0.00826422	0.455726	chr4	139131113	139101813	-	NM_001163006	mitochondrial inner membrane organizing system protein 1	NP_001156478
Lifr	1149	chr15:7141561-7141820	259	1.94;5.29	0.00;0.00	inf	0.00826422	0.455726	chr15	7140541	7197489	+	NM_013584	leukemia inhibitory factor receptor isoform 1 precursor	NP_038612
Lgals2	-1881	chr15:78857261-78857560	299	1.94;5.29	0.00;0.00	inf	0.00826422	0.455726	chr15	78855529	78850859	-	NM_025622	galectin-2	NP_079898
Lck	-658	chr4:129558901-129559160	259	1.94;5.29	0.00;0.00	inf	0.00826422	0.455726	chr4	129558372	129548343	-	NM_010693	proto-oncogene tyrosine-protein kinase LCK isoform b	NP_034823
Itm2c	1211	chr1:85895561-85895880	319	1.94;5.29	0.00;0.00	inf	0.00826422	0.455726	chr1	85894509	85908698	+	NM_022417	integral membrane protein 2C	NP_071862
Inf2	-1563	chr12:112587041-112587400	359	1.94;5.29	0.00;0.00	inf	0.00826422	0.455726	chr12	112588783	112615557	+	NM_198411	inverted formin-2	NP_940803
Idnk	1382	chr13:58158861-58159200	339	1.94;5.29	0.00;0.00	inf	0.00826422	0.455726	chr13	58157648	58164693	+	NM_001048060	probable gluconokinase isoform b	NP_001041525
Gm4312	1340	chr10:100381081-100381360	279	1.94;5.29	0.00;0.00	inf	0.00826422	0.455726	chr10	100382560	100381646	-	NM_001166636	uncharacterized protein LOC100043247	NP_001160108
Gm4301	1340	chr10:100381081-100381360	279	1.94;5.29	0.00;0.00	inf	0.00826422	0.455726	chr10	100382560	100381646	-	NM_001166637	uncharacterized protein LOC100043224	NP_001160109
Fam129c	905	chr8:71598401-71598700	299	1.94;5.29	0.00;0.00	inf	0.00826422	0.455726	chr8	71597645	71608149	+	NM_001166213	B-cell novel protein 1	NP_001159685
Ei24	-757	chr9:36797961-36798340	379	1.94;5.29	0.00;0.00	inf	0.00826422	0.455726	chr9	36797393	36779152	-	NM_001199494	etoposide-induced protein 2.4	NP_001186423
E2f2	1107	chr4:136173381-136173620	239	1.94;5.29	0.00;0.00	inf	0.00826422	0.455726	chr4	136172393	136196056	+	NM_177733	transcription factor E2F2	NP_808401
Dync2li1	912	chr17:84627261-84627560	299	1.94;5.29	0.00;0.00	inf	0.00826422	0.455726	chr17	84626498	84655564	+	NM_172256	cytoplasmic dynein 2 light intermediate chain 1	NP_758460
Cpne2	-1827	chr8:94531081-94531320	239	1.94;5.29	0.00;0.00	inf	0.00826422	0.455726	chr8	94533027	94570529	+	NM_153507	copine-2	NP_705727
Clec18a	1548	chr8:111080061-111080260	199	1.94;5.29	0.00;0.00	inf	0.00826422	0.455726	chr8	111081708	111069496	-	NM_181549	C-type lectin domain family 18 member A precursor	NP_853527
Chml	-1837	chr1:175690061-175690320	259	1.94;5.29	0.00;0.00	inf	0.00826422	0.455726	chr1	175688353	175682237	-	NM_021350	rab proteins geranylgeranyltransferase component A 2	NP_067325
Cd300lf	1282	chr11:115132521-115132900	379	1.94;5.29	0.00;0.00	inf	0.00826422	0.455726	chr11	115133992	115116213	-	NM_145634	CMRF35-like molecule 1 isoform 2 precursor	NP_663609
Bst2	1467	chr8:71535841-71536100	259	1.94;5.29	0.00;0.00	inf	0.00826422	0.455726	chr8	71537437	71534261	-	NM_198095	bone marrow stromal antigen 2 precursor	NP_932763
Bri3	-6	chr5:144244301-144244560	259	1.94;5.29	0.00;0.00	inf	0.00826422	0.455726	chr5	144244436	144264573	+	NM_001163709	brain protein I3 isoform 2	NP_001157181
Atg4a	-1932	chr3:103647881-103648120	239	1.94;5.29	0.00;0.00	inf	0.00826422	0.455726	chr3	103646068	103643952	-	NM_174875	cysteine protease ATG4A	NP_777364
Atad2	-598	chr15:58135561-58135800	239	1.94;5.29	0.00;0.00	inf	0.00826422	0.455726	chr15	58135082	58094046	-	NM_027435	ATPase family AAA domain-containing protein 2	NP_081711
Arhgap42	1333	chr9:9237561-9237800	239	1.94;5.29	0.00;0.00	inf	0.00826422	0.455726	chr9	9239013	8994952	-	NM_027823	rho GTPase-activating protein 42	NP_082099
Afap1	-298	chr5:35892841-35893200	359	1.94;5.29	0.00;0.00	inf	0.00826422	0.455726	chr5	35893318	36003922	+	NM_027373	actin filament-associated protein 1	NP_081649
8430419L09Rik	1994	chr6:135199861-135200100	239	1.94;5.29	0.00;0.00	inf	0.00826422	0.455726	chr6	135197986	135236240	+	NM_028982	uncharacterized protein KIAA1467	NP_083258
4930547C10Rik	987	chr4:52597141-52597380	239	1.94;5.29	0.00;0.00	inf	0.00826422	0.455726	chr4	52596273	52612163	+	NM_026652	uncharacterized protein LOC68274	NP_080928
2010109I03Rik	-1316	chr15:74882901-74883140	239	1.94;5.29	0.00;0.00	inf	0.00826422	0.455726	chr15	74881704	74878335	-	NM_025929	intectin precursor	NP_080205
2010107E04Rik	-1153	chr12:111967941-111968320	379	1.94;5.29	0.00;0.00	inf	0.00826422	0.455726	chr12	111966977	111961375	-	NM_027360	6.8 kDa mitochondrial proteolipid	NP_081636
1700019A02Rik	1797	chr1:53185641-53186000	359	1.94;5.29	0.00;0.00	inf	0.00826422	0.455726	chr1	53187617	53158576	-	NM_027070	uncharacterized protein LOC69397	NP_081346
1700015F17Rik	633	chr5:5478401-5478620	219	1.94;5.29	0.00;0.00	inf	0.00826422	0.455726	chr5	5479143	5437826	-	NM_001200025	uncharacterized protein LOC381716	NP_001186954
Tnfsf14	296	chr17:57193681-57194100	419	9.71;10.57	3.34;3.46	1.58	0.00837472	0.455726	chr17	57194186	57189491	-	NM_019418	tumor necrosis factor ligand superfamily member 14	NP_062291
Smok3b	-1553	chr5:138035321-138036020	699	7.77;12.69	1.11;4.33	1.91	0.00866067	0.455726	chr5	138037223	138050633	+	NM_001039889	sperm motility kinase 3	NP_001034978
Ugt1a1	-138	chr1:88211621-88212020	399	4.85;5.29	0.00;1.73	2.55	0.00866353	0.455726	chr1	88211958	88220002	+	NM_201645	UDP-glucuronosyltransferase 1-1 precursor	NP_964007
Fbxo24	-752	chr5:137625541-137626120	579	4.85;5.29	0.00;1.73	2.55	0.00866353	0.455726	chr5	137625078	137612504	-	NM_027708	F-box only protein 24	NP_081984
D430041D05Rik	1404	chr2:104408741-104409120	379	4.85;5.29	0.00;1.73	2.55	0.00866353	0.455726	chr2	104410334	104143074	-	NM_001033347	uncharacterized protein LOC241589	NP_001028519
5430435G22Rik	-424	chr1:131688081-131688460	379	4.85;5.29	0.00;1.73	2.55	0.00866353	0.455726	chr1	131688694	131713464	+	NM_145509	ras-related protein Rab-7b	NP_663484
Mylk2	-1601	chr2:152909561-152909940	379	5.83;4.23	0.00;1.73	2.54	0.00866353	0.455726	chr2	152911351	152923065	+	NM_001081044	myosin light chain kinase 2, skeletal/cardiac muscle	NP_001074513
Arl11	1768	chr14:61311321-61311720	399	5.83;4.23	0.00;1.73	2.54	0.00866353	0.455726	chr14	61309752	61311936	+	NM_177337	ADP-ribosylation factor-like protein 11	NP_796311
Tmc2	-1433	chr2:130193541-130193980	439	3.88;6.34	0.00;1.73	2.56	0.00866353	0.455726	chr2	130195193	130264445	+	NM_138655	transmembrane channel-like protein 2	NP_619596
Lrriq1	1102	chr10:103234981-103235460	479	3.88;6.34	0.00;1.73	2.56	0.00866353	0.455726	chr10	103236322	103214398	-	NM_029134	leucine-rich repeat and IQ domain-containing protein 1 isoform 2	NP_083410
Gucy2e	-188	chr11:69237021-69237400	379	3.88;6.34	0.00;1.73	2.56	0.00866353	0.455726	chr11	69237022	69218116	-	NM_008192	guanylyl cyclase GC-E precursor	NP_032218
Olfr1116-ps	1525	chr2:87270201-87270540	339	4.85;5.29	1.11;0.87	2.36	0.00866353	0.455726	chr2	87268845	87269769	+	NM_001011734	olfactory receptor 1116, pseudogene	NP_001011734
Lypd5	-83	chr7:24349001-24349280	279	4.85;5.29	1.11;0.87	2.36	0.00866353	0.455726	chr7	24349223	24353833	+	NM_029806	ly6/PLAUR domain-containing protein 5 precursor	NP_084082
Lgals3	571	chr14:47374241-47374620	379	4.85;5.29	1.11;0.87	2.36	0.00866353	0.455726	chr14	47373859	47386167	+	NM_010705	galectin-3	NP_034835
Osbpl5	-717	chr7:143742501-143742860	359	5.83;4.23	1.11;0.87	2.34	0.00866353	0.455726	chr7	143741963	143688761	-	NM_024289	oxysterol-binding protein-related protein 5 isoform 1	NP_077251
Myl10	1584	chr5:136695501-136696020	519	5.83;4.23	1.11;0.87	2.34	0.00866353	0.455726	chr5	136694176	136701094	+	NM_001085387	myosin regulatory light chain 10 isoform 2	NP_001078856
Tsks	381	chr7:44943441-44943800	359	5.83;4.23	2.23;0.00	2.18	0.00866353	0.455726	chr7	44943239	44958037	+	NM_001077591	testis-specific serine kinase substrate isoform 2	NP_001071059
Cldn10	1551	chr14:118856321-118856680	359	5.83;4.23	2.23;0.00	2.18	0.00866353	0.455726	chr14	118854949	118874525	+	NM_001160099	claudin-10A isoform b_i1 precursor	NP_001153571
Zfp114	-824	chr7:24174061-24174380	319	3.88;6.34	1.11;0.87	2.37	0.00866353	0.455726	chr7	24175044	24182318	+	NM_001029933	zinc finger protein 114	NP_001025104
Mef2b	-1427	chr8:70151161-70151540	379	3.88;6.34	1.11;0.87	2.37	0.00866353	0.455726	chr8	70152777	70167488	+	NM_008578	myocyte-specific enhancer factor 2B isoform 1	NP_032604
Endou	70	chr15:97720921-97721240	319	3.88;6.34	1.11;0.87	2.37	0.00866353	0.455726	chr15	97721150	97711018	-	NM_008902	poly(U)-specific endoribonuclease isoform 1	NP_032928
Pir	2000	chrX:164271261-164271600	339	4.85;5.29	2.23;0.00	2.19	0.00866353	0.455726	chrX	164269430	164373013	+	NM_027153	pirin	NP_081429
Saa3	-1814	chr7:46717281-46717700	419	3.88;6.34	2.23;0.00	2.2	0.00866353	0.455726	chr7	46715676	46711997	-	NM_011315	serum amyloid A-3 protein precursor	NP_035445
Aqp2	-235	chr15:99578461-99579180	719	15.54;34.89	10.02;12.12	1.19	0.00877281	0.455726	chr15	99579055	99584545	+	NM_009699	aquaporin-2	NP_033829
Abca14	1007	chr7:120204681-120205260	579	10.68;4.23	0.00;2.60	2.52	0.00889172	0.455726	chr7	120203963	120325352	+	NM_026458	ATP-binding cassette, sub-family A (ABC1), member 14	NP_080734
Gria3	-613	chrX:41400501-41400880	379	5.83;5.29	0.00;1.73	2.68	0.00890891	0.455726	chrX	41401303	41678601	+	NM_016886	glutamate receptor 3 precursor	NP_058582
Tulp1	353	chr17:28364601-28364980	379	6.80;4.23	1.11;0.87	2.48	0.00890891	0.455726	chr17	28365143	28351518	-	NM_021478	tubby-related protein 1	NP_067453
Vegfb	-1579	chr19:6989041-6989420	379	6.80;4.23	2.23;0.00	2.31	0.00890891	0.455726	chr19	6987651	6982471	-	NM_011697	vascular endothelial growth factor B isoform Vegf-b186 precursor	NP_035827
Krt85	1333	chr15:101489821-101490120	299	5.83;5.29	1.11;0.87	2.49	0.00890891	0.455726	chr15	101491303	101431013	-	NM_016879	keratin, type II cuticular Hb5	NP_058575
Acss1	1510	chr2:150666561-150666900	339	5.83;5.29	1.11;0.87	2.49	0.00890891	0.455726	chr2	150668240	150618110	-	NM_080575	acetyl-coenzyme A synthetase 2-like, mitochondrial precursor	NP_542142
Shmt2	1874	chr10:127520381-127520760	379	4.85;6.34	1.11;0.87	2.5	0.00890891	0.455726	chr10	127522444	127517122	-	NM_028230	serine hydroxymethyltransferase, mitochondrial isoform 1	NP_082506
Ascl5	-1533	chr1:136049101-136049440	339	4.85;6.34	1.11;0.87	2.5	0.00890891	0.455726	chr1	136050803	136051370	+	NM_001270609	achaete-scute complex homolog 5 (Drosophila), pseudogene	NP_001257538
Prss23	-1074	chr7:89518441-89518880	439	4.85;6.34	0.00;1.73	2.69	0.00890891	0.455726	chr7	89517586	89507784	-	NM_029614	serine protease 23 precursor	NP_083890
Pcbp2	-1691	chr15:102468761-102469120	359	4.85;6.34	0.00;1.73	2.69	0.00890891	0.455726	chr15	102470631	102500059	+	NM_001174073	poly(rC)-binding protein 2 isoform 4	NP_001167544
1700023F06Rik	-1302	chr11:103209541-103210180	639	4.85;6.34	0.00;1.73	2.69	0.00890891	0.455726	chr11	103208558	103198946	-	NM_027082	uncharacterized protein LOC69441 isoform 2	NP_081358
Tmem74b	1933	chr2:151703681-151704200	519	4.85;6.34	2.23;0.00	2.33	0.00890891	0.455726	chr2	151702007	151707310	+	NM_001160363	uncharacterized protein LOC108832	NP_001153835
Ces2h	288	chr8:105000761-105001520	759	39.81;15.86	10.02;15.59	1.12	0.00902671	0.455726	chr8	105000852	105020410	+	NM_001272045	carboxylesterase 2 precursor	NP_001258974
Rtl1	-1327	chr12:109596541-109596920	379	4.85;4.23	0.00;0.87	3.39	0.00908079	0.455726	chr12	109595403	109590168	-	NM_184109	retrotransposon-like protein 1	NP_908998
Nrg1	1473	chr8:31916501-31916960	459	4.85;4.23	0.00;0.87	3.39	0.00908079	0.455726	chr8	31918203	31818027	-	NM_178591	pro-neuregulin-1, membrane-bound isoform	NP_848706
4930408F14Rik	-141	chrX:73176941-73177320	379	4.85;4.23	0.00;0.87	3.39	0.00908079	0.455726	chrX	73176989	73175301	-	NM_001243002	spindlin-2A family member	NP_001229931
0610030E20Rik	-706	chr6:72346461-72346760	299	4.85;4.23	0.00;0.87	3.39	0.00908079	0.455726	chr6	72347316	72353160	+	NM_026696	UPF0561 protein C2orf68 homolog	NP_080972
Vmn1r48	1701	chr6:90034981-90035300	319	3.88;5.29	0.00;0.87	3.4	0.00908079	0.455726	chr6	90036841	90035932	-	NM_053218	vomeronasal type-1 receptor 48	NP_444448
Vmn1r213	-1478	chr13:23009581-23009960	379	3.88;5.29	0.00;0.87	3.4	0.00908079	0.455726	chr13	23011248	23012403	+	NM_134215	vomeronasal 1 receptor 213	NP_598976
Stard4	-884	chr18:33214521-33214880	359	3.88;5.29	0.00;0.87	3.4	0.00908079	0.455726	chr18	33213816	33201420	-	NM_133774	stAR-related lipid transfer protein 4	NP_598535
Pcdhgc5	55	chr18:37819421-37819780	359	3.88;5.29	0.00;0.87	3.4	0.00908079	0.455726	chr18	37819545	37841872	+	NM_033583	protocadherin gamma subfamily C, 5 precursor	NP_291061
Ormdl3	-1525	chr11:98588581-98588960	379	3.88;5.29	0.00;0.87	3.4	0.00908079	0.455726	chr11	98587245	98581293	-	NM_025661	ORM1-like protein 3	NP_079937
Nt5c3	-1554	chr6:56903301-56903580	279	3.88;5.29	0.00;0.87	3.4	0.00908079	0.455726	chr6	56901886	56882401	-	NM_001252374	cytosolic 5'-nucleotidase 3 isoform 2	NP_001239303
Kifc3	-978	chr8:95114161-95114480	319	3.88;5.29	0.00;0.87	3.4	0.00908079	0.455726	chr8	95113342	95099827	-	NM_001145832	kinesin-like protein KIFC3 isoform c	NP_001139304
Hspb9	1601	chr11:100715341-100715560	219	3.88;5.29	0.00;0.87	3.4	0.00908079	0.455726	chr11	100713849	100714575	+	NM_029307	heat shock protein beta-9	NP_083583
Gjc1	-761	chr11:102805581-102805980	399	3.88;5.29	0.00;0.87	3.4	0.00908079	0.455726	chr11	102805019	102799477	-	NM_008122	gap junction gamma-1 protein	NP_032148
Fgf7	1553	chr2:126036081-126036340	259	3.88;5.29	0.00;0.87	3.4	0.00908079	0.455726	chr2	126034657	126091185	+	NM_008008	fibroblast growth factor 7 precursor	NP_032034
Fam3c	1781	chr6:22354081-22354520	439	3.88;5.29	0.00;0.87	3.4	0.00908079	0.455726	chr6	22356081	22306521	-	NM_138587	protein FAM3C precursor	NP_613053
St6galnac5	-343	chr3:152982381-152982720	339	3.88;5.29	1.11;0.00	3.04	0.00908079	0.455726	chr3	152982207	152820709	-	NM_012028	alpha-N-acetylgalactosaminide alpha-2,6-sialyltransferase 5	NP_036158
Ralgds	1827	chr2:28535141-28535440	299	3.88;5.29	1.11;0.00	3.04	0.00908079	0.455726	chr2	28533463	28553082	+	NM_001145836	ral guanine nucleotide dissociation stimulator isoform 2	NP_001139308
Pik3cd	499	chr4:149700961-149701300	339	3.88;5.29	1.11;0.00	3.04	0.00908079	0.455726	chr4	149701629	149649167	-	NM_001029837	phosphatidylinositol 4,5-bisphosphate 3-kinase catalytic subunit delta isoform isoform b	NP_001025008
Nfatc3	1198	chr8:106060641-106060960	319	3.88;5.29	1.11;0.00	3.04	0.00908079	0.455726	chr8	106059602	106130537	+	NM_010901	nuclear factor of activated T-cells, cytoplasmic 3	NP_035031
Mamdc2	52	chr19:23448101-23448440	339	3.88;5.29	1.11;0.00	3.04	0.00908079	0.455726	chr19	23448322	23302608	-	NM_174857	MAM domain-containing protein 2 precursor	NP_777282
Haao	1470	chr17:83845141-83845500	359	3.88;5.29	1.11;0.00	3.04	0.00908079	0.455726	chr17	83846790	83831353	-	NM_025325	3-hydroxyanthranilate 3,4-dioxygenase	NP_079601
Fbn2	1656	chr18:58208081-58208460	379	3.88;5.29	1.11;0.00	3.04	0.00908079	0.455726	chr18	58209926	58008622	-	NM_010181	fibrillin-2 precursor	NP_034311
Slc9a2	1419	chr1:40682961-40683300	339	4.85;4.23	1.11;0.00	3.03	0.00908079	0.455726	chr1	40681711	40768885	+	NM_001033289	sodium/hydrogen exchanger 2 precursor	NP_001028461
Slamf9	-369	chr1:172474881-172475100	219	4.85;4.23	1.11;0.00	3.03	0.00908079	0.455726	chr1	172475359	172478409	+	NM_029612	SLAM family member 9 precursor	NP_083888
Pxn	-651	chr5:115505821-115506280	459	4.85;4.23	1.11;0.00	3.03	0.00908079	0.455726	chr5	115506701	115555986	+	NM_011223	paxillin isoform alpha	NP_035353
Myo6	-613	chr9:80164241-80164600	359	4.85;4.23	1.11;0.00	3.03	0.00908079	0.455726	chr9	80165033	80311729	+	NM_001039546	unconventional myosin-VI	NP_001034635
Krt7	238	chr15:101412421-101412860	439	17.48;13.75	5.57;7.79	1.22	0.00909083	0.455726	chr15	101412402	101427806	+	NM_033073	keratin, type II cytoskeletal 7	NP_149064
Vmn1r111	-1060	chr7:21546961-21547340	379	1.94;8.46	2.23;0.00	2.22	0.00919608	0.455726	chr7	21546090	21545169	-	NM_001166746	vomeronasal 1 receptor 111	NP_001160218
Opn3	1180	chr1:175691221-175691600	379	1.94;8.46	2.23;0.00	2.22	0.00919608	0.455726	chr1	175692590	175662427	-	NM_010098	opsin-3	NP_034228
Gm4220	-1060	chr7:21546961-21547340	379	1.94;8.46	2.23;0.00	2.22	0.00919608	0.455726	chr7	21546090	21545169	-	NM_001167168	vomeronasal 1 receptor Vmn1r166	NP_001160640
Gm4179	-1060	chr7:21546961-21547340	379	1.94;8.46	2.23;0.00	2.22	0.00919608	0.455726	chr7	21546090	21545169	-	NM_001167169	vomernasal 1 receptor Vmn1r138	NP_001160641
Gm4172	-1060	chr7:21546961-21547340	379	1.94;8.46	2.23;0.00	2.22	0.00919608	0.455726	chr7	21546090	21545169	-	NM_001166839	vomernasal 1 receptor Vmn1r131	NP_001160311
Cyp4a12a	25	chr4:115298881-115299260	379	1.94;8.46	2.23;0.00	2.22	0.00919608	0.455726	chr4	115299045	115332815	+	NM_177406	cytochrome P450 4A12A	NP_803125
Dmrtc1c2	158	chrX:102802701-102803540	839	21.36;16.92	7.79;11.26	1.01	0.00927013	0.455726	chrX	102802962	102809942	+	NM_001142690	DMRT-like family C1c2	NP_001136162
Dmrtc1c1	158	chrX:102802701-102803540	839	21.36;16.92	7.79;11.26	1.01	0.00927013	0.455726	chrX	102802962	102809942	+	NM_001142691	DMRT-like family C1c	NP_001136163
BB287469	-317	chr12:87618381-87618720	339	1.94;11.63	3.34;0.00	2.02	0.00950507	0.457043	chr12	87618867	87622955	+	NM_001177573	eukaryotic translation initiation factor 1A-like 3	NP_001171044
Amy2a4	-648	chr3:113324381-113325020	639	16.51;16.92	1.11;9.53	1.65	0.00960727	0.458238	chr3	113324052	113312448	-	NM_001160150	amylase 2a4 precursor	NP_001153622
Amy2a3	-648	chr3:113324381-113325020	639	16.51;16.92	1.11;9.53	1.65	0.00960727	0.458238	chr3	113324052	113312448	-	NM_001160151	amylase 2a3 precursor	NP_001153623
Amy2a2	-648	chr3:113324381-113325020	639	16.51;16.92	1.11;9.53	1.65	0.00960727	0.458238	chr3	113324052	113312448	-	NM_001160152	amylase 2a2 precursor	NP_001153624
Otos	-1219	chr1:92649881-92650240	359	3.88;9.52	0.00;1.73	2.95	0.00964942	0.458238	chr1	92648841	92644217	-	NM_153114	otospiralin precursor	NP_694754
Gm11565	-1690	chr11:99912941-99913180	239	3.88;9.52	0.00;1.73	2.95	0.00964942	0.458238	chr11	99914750	99915671	+	NM_001126323	uncharacterized protein LOC670550	NP_001119795
Sigirr	-1304	chr7:141101521-141102180	659	5.83;12.69	2.23;2.60	1.94	0.00969422	0.458238	chr7	141100546	141091174	-	NM_023059	single Ig IL-1-related receptor	NP_075546
Psmb9	1980	chr17:34185081-34185620	539	11.65;6.34	1.11;3.46	1.98	0.00970265	0.458238	chr17	34187330	34182098	-	NM_013585	proteasome subunit beta type-9	NP_038613
Ism1	1463	chr2:139679401-139679880	479	11.65;6.34	1.11;3.46	1.98	0.00970265	0.458238	chr2	139678177	139758581	+	NM_001276489	isthmin-1 precursor	NP_001263418
Cyba	-1450	chr8:122434161-122434620	459	8.74;10.57	3.34;3.46	1.51	0.00972054	0.458238	chr8	122432940	122424770	-	NM_007806	cytochrome b-245 light chain	NP_031832
Olfr315	412	chr11:58778321-58778680	359	7.77;2.11	0.00;0.87	3.51	0.00975969	0.458238	chr11	58778088	58779086	+	NM_146538	olfactory receptor 315	NP_666749
Npas1	-710	chr7:16477301-16477680	379	7.77;2.11	0.00;0.87	3.51	0.00975969	0.458238	chr7	16476780	16455720	-	NM_008718	neuronal PAS domain-containing protein 1	NP_032744
Omt2b	-1929	chr9:78325921-78326280	359	4.85;8.46	2.23;0.87	2.11	0.00996364	0.458238	chr9	78328029	78329620	+	NM_205822	oocyte maturation, beta	NP_991391
Crygn	-927	chr5:24758521-24759020	499	4.85;8.46	2.23;0.87	2.11	0.00996364	0.458238	chr5	24757843	24751001	-	NM_153076	gamma-crystallin N	NP_694716
