# Supplementary material for: Hippocampal DNA Methylation in a Mouse Model of Fetal Alcohol Spectrum Disorder That Includes Maternal Separation Stress Only Partially Explains Changes in Gene Expression
Source: Front Genet. 2020 Feb 27;11:70. doi: 10.3389/fgene.2020.00070 (PMC7056727; doi:10.3389/fgene.2020.00070)
Supplement: Supplementary Table 2 — Hypo- and hypermethylated promoter DMRs from adult hippocampus following postnatal maternal separation stress treatment compared to controls filtered by significance (p < 0.01). [file Table_2.xlsx]

## Sheet: Stress (Hypo)
Column legend
GeneName	gene symbol for the DMR-associated gene
DMR_To_TSS	distance from middle position of DMR to transcription start site
DMR_Locus	genomic location of DMR
DMR_Length	bp length of DMR
Stress_Count	normalized tag counts in DMR for each Stress sample
Control_Count	normalized tag counts in DMR for each Control sample
log2FC	fold change (log2 transformed) of normalized tag counts between Stress and Control groups
p-value	p-value of the DMR
q-value	BH FDR-corrected p-value of the DMR
Genechrom	chromosome of DMR-associated gene
GeneTSS	transcription start site of DMR-associated gene
GeneTTS	transcription termination site of DMR-associated gene
Strand	transcriptional direction of DMR-associated gene
Accession	DMR-associated gene accession number
ProteinName	name of DMR-associated gene product
ProteinID	protein identifier of DMR-associated gene product
GeneName	DMR_To_TSS	DMR_Locus	DMR_Length	Stress_Count	Control_Count	log2FC	p-value	q-value	Genechrom	GeneTSS	GeneTTS	Strand	Accession	ProteinName	ProteinID
Rbmy	1057	chrY:3408701-3409520	819	1.11;6.35	25.70;31.48	-2.94	1.40117e-10	1.23639e-05	chrY	3410167	3399183	-	NM_001166384	RNA-binding motif protein, Y chromosome, family 1 member A1	NP_001159856
Gm21708	1057	chrY:3408701-3409520	819	1.11;6.35	25.70;31.48	-2.94	1.40117e-10	1.23639e-05	chrY	3410167	3399183	-	NM_001270516	predicted gene, 21708	NP_001257445
Gm21677	1057	chrY:3408701-3409520	819	1.11;6.35	25.70;31.48	-2.94	1.40117e-10	1.23639e-05	chrY	3410167	3399183	-	NM_001270513	predicted gene, 21677	NP_001257442
Tmem5	-208	chr10:122096921-122097700	779	4.43;0.91	22.35;24.49	-3.13	6.06033e-10	3.72846e-05	chr10	122097102	122081259	-	NM_153059	transmembrane protein 5	NP_694699
Krtap5-3	177	chr7:142201101-142201980	879	0.00;0.91	14.53;26.24	-5.49	7.16051e-09	0.000243052	chr7	142201363	142203015	+	NM_023860	keratin-associated protein 5-3	NP_076349
Sprr2a2	-954	chr3:92214321-92215440	1119	0.00;5.45	27.94;47.23	-3.79	1.24205e-08	0.000364963	chr3	92215834	92222491	+	NM_001164787	small proline-rich protein 2A2	NP_001158259
Sprr2a1	-954	chr3:92214321-92215440	1119	0.00;5.45	27.94;47.23	-3.79	1.24205e-08	0.000364963	chr3	92215834	92222491	+	NM_011468	small proline-rich protein 2A	NP_035598
Rbmy	1482	chrY:2902081-2902860	779	4.43;0.91	20.12;27.11	-3.15	1.49056e-08	0.000419214	chrY	2900988	2912210	+	NM_001166384	RNA-binding motif protein, Y chromosome, family 1 member A1	NP_001159856
Gm4064	1482	chrY:2902081-2902860	779	4.43;0.91	20.12;27.11	-3.15	1.49056e-08	0.000419214	chrY	2900988	2912210	+	NM_001270518	predicted gene 4064	NP_001257447
Gm21708	1482	chrY:2902081-2902860	779	4.43;0.91	20.12;27.11	-3.15	1.49056e-08	0.000419214	chrY	2900988	2912210	+	NM_001270516	predicted gene, 21708	NP_001257445
Gm21704	1482	chrY:2902081-2902860	779	4.43;0.91	20.12;27.11	-3.15	1.49056e-08	0.000419214	chrY	2900988	2912210	+	NM_001270515	predicted gene, 21704	NP_001257444
Gm21693	1482	chrY:2902081-2902860	779	4.43;0.91	20.12;27.11	-3.15	1.49056e-08	0.000419214	chrY	2900988	2912210	+	NM_001270514	predicted gene, 21693	NP_001257443
Gm21677	1482	chrY:2902081-2902860	779	4.43;0.91	20.12;27.11	-3.15	1.49056e-08	0.000419214	chrY	2900988	2912210	+	NM_001270513	predicted gene, 21677	NP_001257442
Gm10352	1482	chrY:2902081-2902860	779	4.43;0.91	20.12;27.11	-3.15	1.49056e-08	0.000419214	chrY	2900988	2912210	+	NM_001270511	predicted gene 10352	NP_001257440
Gm10256	1482	chrY:2902081-2902860	779	4.43;0.91	20.12;27.11	-3.15	1.49056e-08	0.000419214	chrY	2900988	2912210	+	NM_001270510	predicted gene 10256	NP_001257439
Gm13057	-973	chr4:143534701-143535260	559	2.21;0.00	14.53;16.62	-3.81	7.64897e-08	0.00135664	chr4	143535953	143542471	+	NM_001113735	pramel family member	NP_001107207
Gm13040	-973	chr4:143534701-143535260	559	2.21;0.00	14.53;16.62	-3.81	7.64897e-08	0.00135664	chr4	143535953	143542471	+	NM_001113736	pramel family member	NP_001107208
Gm21119	-256	chr8:20614161-20615180	1019	13.28;3.63	36.88;33.23	-2.05	6.17157e-07	0.00530571	chr8	20614926	20640703	+	NM_001270553	ankyrin repeat domain-containing protein 7-like	NP_001257482
Pitrm1	-556	chr13:6547281-6547920	639	1.11;0.91	12.29;14.87	-3.75	9.2802e-07	0.00697368	chr13	6548156	6580149	+	NM_145131	presequence protease, mitochondrial precursor	NP_660113
Tmem91	906	chr7:25673821-25674700	879	3.32;0.91	15.65;15.74	-2.89	2.03179e-06	0.0109589	chr7	25675166	25669139	-	NM_177102	transmembrane protein 91	NP_796076
Rab8b	875	chr9:66918481-66919180	699	3.32;0.91	16.76;13.99	-2.86	2.52499e-06	0.012335	chr9	66919705	66843663	-	NM_173413	ras-related protein Rab-8B	NP_775589
Zfp558	-1041	chr9:18474181-18475020	839	2.21;0.00	13.41;12.24	-3.53	3.19777e-06	0.0143924	chr9	18473559	18454053	-	NM_028935	zinc finger protein 558	NP_083211
Taok3	172	chr5:117119981-117120620	639	0.00;0.00	12.29;7.87	-inf	5.19271e-06	0.0197355	chr5	117120128	117275098	+	NM_001199685	serine/threonine-protein kinase TAO3	NP_001186614
Amy2a5	-1921	chr3:113260301-113260940	639	1.11;0.00	8.94;12.24	-4.26	5.70735e-06	0.0202094	chr3	113258699	113249177	-	NM_001042711	pancreatic alpha-amylase precursor	NP_001036176
Phf23	70	chr11:69995401-69996280	879	3.32;0.91	13.41;15.74	-2.79	6.35944e-06	0.0218886	chr11	69995770	70000011	+	NM_030064	PHD finger protein 23	NP_084340
Chdh	48	chr14:30022221-30023140	919	2.21;3.63	15.65;22.74	-2.72	6.79655e-06	0.0227426	chr14	30022632	30040466	+	NM_175343	choline dehydrogenase, mitochondrial	NP_780552
Wiz	-83	chr17:32387601-32388200	599	1.11;2.72	13.41;14.87	-2.88	7.8871e-06	0.025045	chr17	32387817	32354049	-	NM_212438	protein Wiz isoform 1	NP_997603
Sprr2a2	1176	chr3:92216441-92217580	1139	6.64;0.91	17.88;27.11	-2.58	8.29226e-06	0.0260785	chr3	92215834	92222491	+	NM_001164787	small proline-rich protein 2A2	NP_001158259
Sprr2a1	1176	chr3:92216441-92217580	1139	6.64;0.91	17.88;27.11	-2.58	8.29226e-06	0.0260785	chr3	92215834	92222491	+	NM_011468	small proline-rich protein 2A	NP_035598
Tdpoz5	294	chr3:93960741-93961300	559	0.00;0.00	7.82;8.75	-inf	1.32952e-05	0.0340817	chr3	93961314	93960291	-	NM_207273	TD and POZ domain-containing protein 5	NP_997156
Gm10697	294	chr3:93960741-93961300	559	0.00;0.00	7.82;8.75	-inf	1.32952e-05	0.0340817	chr3	93961314	93960291	-	NM_001163731	predicted gene 10697	NP_001157203
Gm13139	-284	chr4:146269881-146270320	439	0.00;3.63	6.71;27.99	-3.26	1.38342e-05	0.0347836	chr4	146270384	146468233	+	NM_001083918	uncharacterized protein LOC666532	NP_001077387
Jph4	365	chr14:55116261-55116880	619	1.11;0.91	10.06;12.24	-3.47	1.48595e-05	0.0358515	chr14	55116935	55106825	-	NM_177049	junctophilin-4	NP_796023
Fut10	1303	chr8:31188321-31189040	719	2.21;2.72	17.88;13.12	-2.65	1.96744e-05	0.0411183	chr8	31187377	31261483	+	NM_001012517	alpha-(1,3)-fucosyltransferase 10 isoform Fut10A	NP_001012535
Mob1b	760	chr5:88721441-88721820	379	1.11;0.00	8.94;10.49	-4.13	2.05852e-05	0.0416514	chr5	88720870	88758455	+	NM_026735	MOB kinase activator 1B	NP_081011
Olfr312	-1225	chr11:58829701-58830160	459	1.11;0.00	11.18;8.75	-4.17	2.05854e-05	0.0416514	chr11	58831155	58832082	+	NM_001011819	olfactory receptor 312	NP_001011819
Comp	363	chr8:70373461-70374360	899	13.28;9.99	26.82;46.35	-1.65	2.10666e-05	0.0422775	chr8	70373547	70382066	+	NM_016685	cartilage oligomeric matrix protein precursor	NP_057894
Amy2a5	-321	chr3:113258781-113259260	479	2.21;0.00	6.71;20.11	-3.6	2.11467e-05	0.0423519	chr3	113258699	113249177	-	NM_001042711	pancreatic alpha-amylase precursor	NP_001036176
Pnpla1	-1770	chr17:28856301-28856980	679	2.21;1.82	12.29;13.99	-2.71	2.42932e-05	0.0465243	chr17	28858410	28890308	+	NM_001034885	patatin-like phospholipase domain-containing protein 1	NP_001030057
Sprr2a2	-696	chr3:92249641-92250260	619	3.32;0.91	11.18;20.99	-2.93	2.56529e-05	0.0482363	chr3	92250646	92257304	+	NM_001164787	small proline-rich protein 2A2	NP_001158259
Sprr2a1	-696	chr3:92249641-92250260	619	3.32;0.91	11.18;20.99	-2.93	2.56529e-05	0.0482363	chr3	92250646	92257304	+	NM_011468	small proline-rich protein 2A	NP_035598
Vmn1r132	-1594	chr7:21610821-21611480	659	0.00;0.00	6.71;8.75	-inf	2.72683e-05	0.0491276	chr7	21612744	21615146	+	NM_001122682	vomeronasal 1 receptor 132	NP_001116154
1500012F01Rik	-1443	chr2:167060961-167062020	1059	6.64;3.63	17.88;20.11	-1.89	3.1051e-05	0.0530193	chr2	167062933	167065862	+	NM_001081005	uncharacterized protein LOC68949	NP_001074474
Kcnab2	1079	chr4:152476121-152476820	699	4.43;0.00	12.29;18.37	-2.79	3.26905e-05	0.0547637	chr4	152477549	152390739	-	NM_001252654	voltage-gated potassium channel subunit beta-2 isoform 2	NP_001239583
Gm9125	1533	chr3:93941721-93942300	579	4.43;0.00	12.29;18.37	-2.79	3.26905e-05	0.0547637	chr3	93943543	93936632	-	NM_001163730	TD and POZ domain containing-like	NP_001157202
AU018829	-1573	chr5:95180361-95181740	1379	11.07;17.25	30.17;52.47	-1.55	3.76679e-05	0.0579808	chr5	95182623	95195342	+	NM_001200055	expressed sequence AU018829	NP_001186984
Pcgf6	1745	chr19:47048821-47049380	559	3.32;1.82	15.65;13.12	-2.49	3.91423e-05	0.0591406	chr19	47050845	47033618	-	NM_027654	polycomb group RING finger protein 6	NP_081930
Hnrnpul2	640	chr19:8819841-8820240	399	0.00;0.00	11.18;6.12	-inf	4.04949e-05	0.0606454	chr19	8819400	8834142	+	NM_001081196	heterogeneous nuclear ribonucleoprotein U-like protein 2	NP_001074665
Synb	9	chr14:69293881-69294700	819	5.53;1.82	14.53;17.49	-2.12	4.34174e-05	0.0633161	chr14	69294299	69290397	-	NM_173420	envelope glycoprotein syncytin-B precursor	NP_775596
Gm7609	-1350	chr1:85197821-85198700	879	2.21;2.72	12.29;14.87	-2.46	4.83919e-05	0.0679538	chr1	85199610	85213762	+	NM_001081746	component of Sp100-rs-like	NP_001075215
Aatk	-285	chr11:120047201-120047660	459	1.11;0.91	8.94;11.37	-3.33	5.02495e-05	0.0683676	chr11	120047145	120007315	-	NM_007377	serine/threonine-protein kinase LMTK1 isoform 1	NP_031403
Tap2	-548	chr17:34203621-34204240	619	2.21;0.00	8.94;11.37	-3.2	5.02496e-05	0.0683676	chr17	34204478	34216321	+	NM_011530	antigen peptide transporter 2	NP_035660
Obox2	-90	chr7:15388541-15388980	439	0.00;0.00	6.71;7.87	-inf	5.28008e-05	0.0687902	chr7	15388850	15398543	+	NM_145708	oocyte specific homeobox 2	NP_663754
Foxd4	1449	chr19:24899621-24900100	479	0.00;0.00	7.82;7.00	-inf	5.28009e-05	0.0687902	chr19	24901309	24898964	-	NM_008022	forkhead box protein D4	NP_032048
Car11	-426	chr7:45699121-45699960	839	5.53;8.17	21.23;22.74	-1.68	5.51974e-05	0.0695178	chr7	45699966	45704661	+	NM_009800	carbonic anhydrase-related protein 11 precursor	NP_033930
Fcna	-646	chr2:25628361-25628880	519	1.11;0.00	8.94;9.62	-4.07	5.54029e-05	0.0695178	chr2	25627974	25624666	-	NM_007995	ficolin-1 precursor	NP_032021
Nptn	771	chr9:58582701-58583320	619	3.32;0.91	14.53;11.37	-2.61	5.96698e-05	0.0730102	chr9	58582239	58652879	+	NM_009145	neuroplastin precursor	NP_033171
Lsp1	-2	chr7:142471501-142472180	679	8.85;4.54	19.00;25.36	-1.73	6.1813e-05	0.0744045	chr7	142471842	142494868	+	NM_019391	lymphocyte-specific protein 1 isoform 2	NP_062264
Alox15	1641	chr11:70350101-70350680	579	0.00;0.91	6.71;13.99	-4.51	6.20522e-05	0.0745808	chr11	70352031	70344146	-	NM_009660	arachidonate 12-lipoxygenase, leukocyte-type	NP_033790
Fbxw4	143	chr19:45659821-45660280	459	1.11;0.00	13.41;7.87	-4.27	6.79986e-05	0.0777992	chr19	45660193	45578256	-	NM_013907	F-box/WD repeat-containing protein 4	NP_038935
Ifitm2	801	chr7:140954781-140955540	759	3.32;0.00	13.41;9.62	-2.79	6.8168e-05	0.0777992	chr7	140955961	140954838	-	NM_030694	interferon-induced transmembrane protein 2	NP_109619
Gm13057	997	chr4:143536581-143537320	739	0.00;2.72	10.06;16.62	-3.29	6.91439e-05	0.0783197	chr4	143535953	143542471	+	NM_001113735	pramel family member	NP_001107207
Gm13040	997	chr4:143536581-143537320	739	0.00;2.72	10.06;16.62	-3.29	6.91439e-05	0.0783197	chr4	143535953	143542471	+	NM_001113736	pramel family member	NP_001107208
Rprml	942	chr11:103650201-103650700	499	1.11;0.91	12.29;8.75	-3.38	6.98138e-05	0.0783197	chr11	103649508	103650580	+	NM_001033212	reprimo-like protein	NP_001028384
Rasip1	1404	chr7:45628681-45629200	519	0.00;0.91	13.41;7.87	-4.55	7.0586e-05	0.0783197	chr7	45627536	45639092	+	NM_028544	ras-interacting protein 1	NP_082820
Amph	-390	chr13:18947741-18948220	479	1.11;0.00	7.82;9.62	-3.98	7.36312e-05	0.0784934	chr13	18948370	19150915	+	NM_175007	amphiphysin	NP_778172
Ulk4	1412	chr9:121275461-121276060	599	1.11;0.00	10.06;7.87	-4.02	7.36315e-05	0.0784934	chr9	121277172	120964453	-	NM_177589	serine/threonine-protein kinase ULK4	NP_808257
Gm4477	758	chr6:85706681-85707520	839	5.53;7.26	20.12;21.86	-1.71	7.72281e-05	0.0811749	chr6	85707858	85707172	-	NM_001253910	uncharacterized protein LOC100043497	NP_001240839
2410131K14Rik	264	chr5:118245121-118245860	739	14.39;5.45	29.06;40.23	-1.8	7.83692e-05	0.0821068	chr5	118245226	118263114	+	NM_001081236	UPF0454 protein C12orf49 homolog precursor	NP_001074705
Gm14479	926	chrX:11319021-11319480	459	0.00;0.00	5.59;9.62	-inf	7.9074e-05	0.0821068	chrX	11318324	11318642	+	NM_001242951	histone cluster 2 family member	NP_001229880
Gm14477	926	chrX:11319021-11319480	459	0.00;0.00	5.59;9.62	-inf	7.9074e-05	0.0821068	chrX	11318324	11318642	+	NM_001242949	histone cluster 2 family member	NP_001229878
Gm14476	926	chrX:11319021-11319480	459	0.00;0.00	5.59;9.62	-inf	7.9074e-05	0.0821068	chrX	11318324	11318642	+	NM_001242950	histone cluster 2 family member	NP_001229879
Gm14475	926	chrX:11319021-11319480	459	0.00;0.00	5.59;9.62	-inf	7.9074e-05	0.0821068	chrX	11318324	11318642	+	NM_001242954	histone cluster 2 family member	NP_001229883
2610305D13Rik	1238	chr4:147640561-147641980	1419	6.64;9.99	39.12;20.11	-1.83	8.94482e-05	0.0885806	chr4	147642508	147611935	-	NM_145078	uncharacterized protein LOC112422	NP_659544
Gm20738	731	chrY:37958221-37958880	659	14.39;6.35	38.00;27.99	-1.67	0.000100187	0.095193	chrY	37957819	37960138	+	NM_207162	Ssty1 family member	NP_997045
Ubxn6	769	chr17:56074001-56074440	439	0.00;0.00	5.59;7.87	-inf	0.000108801	0.095193	chr17	56074989	56068252	-	NM_024432	UBX domain-containing protein 6	NP_077752
Bpifb4	-431	chr2:153940161-153940700	539	0.00;2.72	10.06;11.37	-2.98	0.000108836	0.095193	chr2	153940861	153963852	+	NM_001034875	BPI fold-containing family B member 4 precursor	NP_001030047
Grid1	635	chr14:34820401-34821140	739	2.21;0.91	8.94;12.24	-2.76	0.000108837	0.095193	chr14	34820135	35581115	+	NM_008166	glutamate receptor ionotropic, delta-1 precursor	NP_032192
Gm4836	-1383	chrX:35065441-35066560	1119	11.07;9.99	45.82;20.11	-1.65	0.000109406	0.095559	chrX	35067383	35090299	+	NM_009529	Xlr-related, meiosis regulated	NP_033555
Gm10487	-1383	chrX:35065441-35066560	1119	11.07;9.99	45.82;20.11	-1.65	0.000109406	0.095559	chrX	35067383	35090299	+	NM_001100609	uncharacterized protein LOC100039467	NP_001094079
Gm10486	-1383	chrX:35065441-35066560	1119	11.07;9.99	45.82;20.11	-1.65	0.000109406	0.095559	chrX	35067383	35090316	+	NM_001109970	predicted gene 10486	NP_001103440
Gm10096	-1383	chrX:35065441-35066560	1119	11.07;9.99	45.82;20.11	-1.65	0.000109406	0.095559	chrX	35067383	35090313	+	NM_001102678	uncharacterized protein LOC100039377	NP_001096148
Mink1	210	chr11:70562841-70563340	499	1.11;0.91	7.82;14.87	-3.49	0.000109657	0.0956509	chr11	70562880	70614482	+	NM_016713	misshapen-like kinase 1 isoform 1	NP_057922
Ccsap	-1321	chr8:123861261-123861800	539	3.32;0.91	10.06;18.37	-2.75	0.00012359	0.100585	chr8	123860209	123840843	-	NM_028536	centriole, cilia and spindle-associated protein	NP_082812
Dennd6b	594	chr15:89195701-89196060	359	0.00;0.00	11.18;4.37	-inf	0.000134294	0.105291	chr15	89196474	89182212	-	NM_027081	protein DENND6B	NP_081357
Katnb1	-30	chr8:95080781-95081560	779	4.43;0.91	11.18;17.49	-2.43	0.000137723	0.107141	chr8	95081200	95099874	+	NM_028805	katanin p80 WD40 repeat-containing subunit B1	NP_083081
Myo1g	-112	chr11:6520741-6521400	659	3.32;0.91	10.06;14.87	-2.56	0.000147684	0.111697	chr11	6520958	6506547	-	NM_178440	unconventional myosin-Ig	NP_848534
Was	751	chrX:8089521-8089960	439	1.11;0.00	6.71;11.37	-4.03	0.000153335	0.114684	chrX	8090491	8081465	-	NM_009515	wiskott-Aldrich syndrome protein homolog	NP_033541
Fam214b	920	chr4:43044861-43045740	879	4.43;0.00	12.29;13.12	-2.52	0.000154582	0.115407	chr4	43046220	43032413	-	NM_172691	protein FAM214B	NP_766279
1700022P22Rik	659	chr1:191037141-191037820	679	5.53;2.72	19.00;13.99	-2	0.000166889	0.117803	chr1	191036821	191042941	+	NM_029336	UPF0732 protein C1orf227 homolog	NP_083612
Adcy6	213	chr15:98607181-98607660	479	0.00;1.82	8.94;9.62	-3.35	0.000167797	0.117803	chr15	98607633	98589985	-	NM_007405	adenylate cyclase type 6	NP_031431
Sgip1	-502	chr4:102759581-102760140	559	2.21;0.00	7.82;10.49	-3.05	0.000167797	0.117803	chr4	102760362	102971177	+	NM_144906	SH3-containing GRB2-like protein 3-interacting protein 1	NP_659155
Snx10	368	chr6:51544521-51545260	739	0.00;1.82	10.06;8.75	-3.37	0.000167797	0.117803	chr6	51544522	51590670	+	NM_028035	sorting nexin-10	NP_082311
Zfp846	-667	chr9:20580361-20580960	599	1.11;0.91	10.06;8.75	-3.22	0.000167797	0.117803	chr9	20581327	20595193	+	NM_172919	zinc finger protein 846	NP_766507
Akr1c20	783	chr13:4522261-4522840	579	1.11;0.91	10.06;8.75	-3.22	0.000167797	0.117803	chr13	4523333	4507158	-	NM_054080	aldo-keto reductase family 1, member C20	NP_473421
Ttf1	1728	chr2:29061781-29062200	419	0.00;0.00	8.94;5.25	-inf	0.000167903	0.117803	chr2	29060262	29087650	+	NM_009442	transcription termination factor 1	NP_033468
Gm6370	958	chr5:146492061-146492580	519	3.32;4.54	17.88;13.99	-2.02	0.000184741	0.124286	chr5	146491362	146494132	+	NM_001243110	predicted gene 6370	NP_001230039
Msh6	1421	chr17:87976221-87976720	499	2.21;0.00	11.18;7.87	-3.11	0.000185165	0.124286	chr17	87975049	87990892	+	NM_010830	DNA mismatch repair protein Msh6	NP_034960
Rabgap1	347	chr2:37452401-37452800	399	0.00;0.00	6.71;6.12	-inf	0.000209537	0.127214	chr2	37452253	37544962	+	NM_001033960	rab GTPase-activating protein 1 isoform b	NP_001029132
Gsta3	1662	chr1:21242001-21242500	499	0.00;0.00	6.71;6.12	-inf	0.000209537	0.127214	chr1	21240588	21265559	+	NM_010356	glutathione S-transferase A3	NP_034486
Zmiz1	-484	chr14:25458401-25459000	599	4.43;0.00	13.41;11.37	-2.48	0.000210769	0.127793	chr14	25459184	25666747	+	NM_183208	zinc finger MIZ domain-containing protein 1	NP_899031
Rbmy	1927	chrY:3408001-3408480	479	3.32;0.91	10.06;12.24	-2.4	0.000219196	0.129263	chrY	3410167	3399183	-	NM_001166384	RNA-binding motif protein, Y chromosome, family 1 member A1	NP_001159856
Gm21708	1927	chrY:3408001-3408480	479	3.32;0.91	10.06;12.24	-2.4	0.000219196	0.129263	chrY	3410167	3399183	-	NM_001270516	predicted gene, 21708	NP_001257445
Gm21677	1927	chrY:3408001-3408480	479	3.32;0.91	10.06;12.24	-2.4	0.000219196	0.129263	chrY	3410167	3399183	-	NM_001270513	predicted gene, 21677	NP_001257442
Nme1	1741	chr11:93966481-93967080	599	0.00;0.00	4.47;9.62	-inf	0.000221218	0.129263	chr11	93968521	93958924	-	NM_008704	nucleoside diphosphate kinase A	NP_032730
Gm438	-967	chr4:144787321-144787780	459	0.00;0.00	7.82;5.25	-inf	0.000221663	0.129263	chr4	144786583	144777203	-	NM_001126316	arylacetamide deacetylase-like 4-like	NP_001119788
Sept1	-785	chr7:127218921-127219540	619	1.11;0.00	10.06;7.00	-3.95	0.000224539	0.130246	chr7	127218445	127214441	-	NM_017461	septin-1	NP_059489
2310034C09Rik	1764	chr16:88760301-88760920	619	4.43;3.63	16.76;13.99	-1.93	0.000226648	0.130699	chr16	88758846	88759789	+	NM_054100	RIKEN cDNA 2310034C09	NP_473441
Gm7978	1305	chr5:94068821-94069660	839	7.75;6.35	17.88;23.61	-1.56	0.000233361	0.13198	chr5	94070545	94066453	-	NM_001270457	uncharacterized protein LOC666203	NP_001257386
BC061212	1305	chr5:94068821-94069660	839	7.75;6.35	17.88;23.61	-1.56	0.000233361	0.13198	chr5	94070545	94066453	-	NM_198667	uncharacterized protein LOC381724	NP_941069
Zan	-216	chr5:137476881-137477680	799	15.49;16.34	38.00;31.48	-1.13	0.00023713	0.133907	chr5	137477064	137378636	-	NM_011741	zonadhesin precursor	NP_035871
Asphd1	431	chr7:126948881-126949420	539	2.21;1.82	19.00;9.62	-2.83	0.000238177	0.134395	chr7	126949581	126946007	-	NM_001039645	aspartate beta-hydroxylase domain-containing protein 1	NP_001034734
Olfr367-ps	-550	chr2:37266141-37266660	519	1.11;4.54	13.41;13.12	-2.23	0.000240085	0.134584	chr2	37266950	37271387	+	NM_001081010	olfactory receptor 367, pseudogene precursor	NP_001074479
Krtap5-3	-1153	chr7:142199721-142200700	979	8.85;9.99	22.35;32.36	-1.54	0.000254503	0.139174	chr7	142201363	142203015	+	NM_023860	keratin-associated protein 5-3	NP_076349
Camsap1	1102	chr2:25982021-25982340	319	0.00;0.00	2.24;12.24	-inf	0.000257078	0.139174	chr2	25983282	25926837	-	NM_001276359	calmodulin-regulated spectrin-associated protein 1 isoform 1	NP_001263288
Vmn1r127	991	chr7:21318581-21319160	579	1.11;0.00	6.71;8.75	-3.8	0.000260714	0.139174	chr7	21319861	21318943	-	NM_001166726	vomeronasal 1 receptor 127	NP_001160198
Plekhm2	-1765	chr4:141665661-141666100	439	1.11;0.00	7.82;7.87	-3.83	0.000260714	0.139174	chr4	141664115	141625733	-	NM_001033150	pleckstrin homology domain-containing family M member 2	NP_001028322
Naa40	-1278	chr19:7242201-7242800	599	1.11;0.00	7.82;7.87	-3.83	0.000260714	0.139174	chr19	7241222	7225667	-	NM_027643	N-alpha-acetyltransferase 40	NP_081919
Cyp2c69	-1051	chr19:39887461-39888180	719	1.11;0.00	8.94;7.00	-3.85	0.000260714	0.139174	chr19	39886769	39842659	-	NM_001104525	cytochrome P450, family 2, subfamily c, polypeptide 69 precursor	NP_001097995
Gm6034	1950	chr17:36044641-36045180	539	2.21;0.00	7.82;13.12	-3.24	0.000262131	0.139816	chr17	36042960	36058645	+	NM_001034909	H2-GS14-2 antigen	NP_001030081
Tmed4	-1193	chr11:6275601-6276460	859	1.11;1.82	11.18;9.62	-2.83	0.000272097	0.142365	chr11	6274837	6270713	-	NM_134020	transmembrane emp24 domain-containing protein 4 precursor	NP_598781
Simc1	-1794	chr13:54501661-54502360	699	0.00;2.72	8.94;13.99	-3.07	0.000289123	0.148384	chr13	54503804	54551290	+	NM_176987	uncharacterized protein LOC319719	NP_795961
LOC100502924	-313	chr4:73605001-73605460	459	16.60;20.88	58.11;32.36	-1.27	0.000294956	0.150633	chr4	73605543	73611922	+	NM_001256481	uncharacterized protein LOC100502924	NP_001243410
Chtf8	943	chr8:106892301-106893000	699	1.11;2.72	7.82;20.11	-2.87	0.000301954	0.153094	chr8	106893593	106883862	-	NM_145412	chromosome transmission fidelity protein 8 homolog	NP_663387
Col8a1	127	chr16:57754421-57754800	379	0.00;0.00	4.47;8.75	-inf	0.000306697	0.153795	chr16	57754737	57624255	-	NM_007739	collagen alpha-1(VIII) chain precursor	NP_031765
Fbxw18	610	chr9:109701801-109702380	579	5.53;1.82	15.65;13.12	-1.97	0.000312985	0.155087	chr9	109702700	109676733	-	NM_001033794	F-box and WD-40 domain protein 18	NP_001028966
Zscan2	1343	chr7:80863201-80863700	499	1.11;0.91	15.65;5.25	-3.37	0.00031977	0.156009	chr7	80862107	80876513	+	NM_009553	zinc finger and SCAN domain-containing protein 2	NP_033579
Ruvbl2	634	chr7:45433561-45434100	539	3.32;0.91	8.94;17.49	-2.64	0.000330739	0.15868	chr7	45434464	45421897	-	NM_011304	ruvB-like 2	NP_035434
Zfp59	747	chr7:27839101-27839560	459	3.32;0.00	10.06;9.62	-2.57	0.000337958	0.15868	chr7	27838583	27856774	+	NM_011762	zinc finger protein 59	NP_035892
Rhox3e	1013	chrX:37255621-37256160	539	0.00;0.00	4.47;7.87	-inf	0.000361039	0.164473	chrX	37254877	37258798	+	NM_001184969	reproductive homeobox 3E	NP_001171898
B4galnt2	-1639	chr11:95916121-95916900	779	3.32;1.82	10.06;13.99	-2.23	0.000393516	0.165768	chr11	95914871	95863558	-	NM_008081	beta-1,4 N-acetylgalactosaminyltransferase 2	NP_032107
Asprv1	527	chr6:86628441-86628960	519	2.21;2.72	13.41;10.49	-2.28	0.000394064	0.165768	chr6	86628173	86629704	+	NM_026414	retroviral-like aspartic protease 1 precursor	NP_080690
Ngfr	1018	chr11:95586301-95587060	759	4.43;0.91	12.29;11.37	-2.15	0.000394064	0.165768	chr11	95587698	95568820	-	NM_033217	tumor necrosis factor receptor superfamily member 16 precursor	NP_150086
Myh10	156	chr11:68691701-68692440	739	1.11;0.91	7.82;9.62	-3.11	0.000404867	0.165768	chr11	68691914	68816624	+	NM_175260	myosin-10	NP_780469
Gpr126	-914	chr10:14545661-14546240	579	1.11;0.91	7.82;9.62	-3.11	0.000404867	0.165768	chr10	14545036	14402584	-	NM_001002268	G-protein coupled receptor 126 precursor	NP_001002268
Hsd3b4	1851	chr3:98454921-98455440	519	2.21;0.00	10.06;7.87	-3.02	0.000404867	0.165768	chr3	98457031	98445683	-	NM_001111336	3 beta-hydroxysteroid dehydrogenase type 4	NP_001104806
Ldhb	-1617	chr6:142508901-142510220	1319	15.49;19.97	33.53;48.10	-1.2	0.000405133	0.165768	chr6	142507943	142490248	-	NM_008492	L-lactate dehydrogenase B chain	NP_032518
Abcc8	-547	chr7:46180141-46181020	879	4.43;1.82	11.18;17.49	-2.2	0.000413542	0.167592	chr7	46180033	46104522	-	NM_011510	ATP-binding cassette, sub-family C (CFTR/MRP), member 8	NP_035640
Mxi1	458	chr19:53329421-53330320	899	5.53;0.91	8.94;23.61	-2.34	0.000429513	0.167592	chr19	53329412	53375810	+	NM_010847	max-interacting protein 1 isoform a	NP_034977
Zfp148	446	chr16:33380961-33381480	519	0.00;0.00	5.59;6.12	-inf	0.000434235	0.167592	chr16	33380774	33503903	+	NM_011749	zinc finger protein 148	NP_035879
Smyd3	493	chr1:179517241-179517780	539	0.00;0.00	5.59;6.12	-inf	0.000434235	0.167592	chr1	179518003	178955038	-	NM_027188	histone-lysine N-methyltransferase SMYD3	NP_081464
Kpnb1	62	chr11:97187601-97188060	459	0.00;0.00	5.59;6.12	-inf	0.000434235	0.167592	chr11	97187892	97159709	-	NM_008379	importin subunit beta-1	NP_032405
BB287469	-997	chr12:87617601-87618140	539	0.00;0.00	5.59;6.12	-inf	0.000434235	0.167592	chr12	87618867	87622955	+	NM_001177573	eukaryotic translation initiation factor 1A-like 3	NP_001171044
Gtpbp3	-722	chr8:71487161-71487600	439	0.00;0.00	6.71;5.25	-inf	0.000434235	0.167592	chr8	71488102	71493400	+	NM_032544	tRNA modification GTPase GTPBP3, mitochondrial precursor	NP_115933
Gm10377	1095	chr14:42796501-42797180	679	0.00;0.00	6.71;5.25	-inf	0.000434235	0.167592	chr14	42797935	42792567	-	NM_001244671	uncharacterized protein LOC100042055	NP_001231600
Anxa1	-1719	chr19:20392161-20392620	459	1.11;0.00	4.47;12.24	-3.92	0.00044142	0.169534	chr19	20390671	20373433	-	NM_010730	annexin A1	NP_034860
Ube2l6	103	chr2:84798741-84799120	379	0.00;0.00	3.35;9.62	-inf	0.000478808	0.18007	chr2	84798827	84810003	+	NM_019949	ubiquitin/ISG15-conjugating enzyme E2 L6	NP_064333
Amica1	-732	chr9:45078141-45078760	619	2.21;1.82	8.94;16.62	-2.67	0.000483989	0.180923	chr9	45079182	45108531	+	NM_001005421	junctional adhesion molecule-like precursor	NP_001005421
Pdk1	-1911	chr2:71871061-71871660	599	1.11;0.00	11.18;5.25	-3.89	0.000494906	0.182949	chr2	71873271	71903858	+	NM_172665	pyruvate dehydrogenase kinase, isozyme 1 precursor	NP_766253
LOC100502924	267	chr4:73605681-73605940	259	1.11;0.00	11.18;6.12	-3.97	0.000508432	0.186294	chr4	73605543	73611922	+	NM_001256481	uncharacterized protein LOC100502924	NP_001243410
Atp6ap1l	-1495	chr13:90906581-90907120	539	2.21;1.82	10.06;11.37	-2.41	0.000521183	0.186335	chr13	90905355	90883448	-	NM_001145879	predicted gene, EG435376 precursor	NP_001139351
Clec11a	-731	chr7:44307341-44308040	699	3.32;0.91	12.29;9.62	-2.37	0.000521183	0.186335	chr7	44306959	44303765	-	NM_009131	C-type lectin domain family 11 member A precursor	NP_033157
Plac9b	-139	chr14:25902841-25903380	539	0.00;2.72	6.71;17.49	-3.15	0.000533369	0.186335	chr14	25902971	25887933	-	NM_001270503	predicted gene 10393 precursor	NP_001257432
Crocc	-1935	chr4:141062261-141062700	439	0.00;0.00	7.82;4.37	-inf	0.000540687	0.186335	chr4	141060545	141016636	-	NM_001145958	rootletin isoform 2	NP_001139430
Pvrl2	103	chr7:19749181-19749760	579	2.21;0.00	6.71;9.62	-2.88	0.000551985	0.186335	chr7	19749573	19724160	-	NM_001159724	poliovirus receptor-related protein 2 isoform 2 precursor	NP_001153196
Bicd1	-325	chr6:149408321-149408800	479	1.11;0.91	7.82;8.75	-3.04	0.000551985	0.186335	chr6	149408885	149558857	+	NM_009753	protein bicaudal D homolog 1 isoform 2	NP_033883
Srrm4	-983	chr5:116592441-116593160	719	1.11;0.91	8.94;7.87	-3.06	0.000551985	0.186335	chr5	116591817	116439272	-	NM_026886	serine/arginine repetitive matrix protein 4	NP_081162
Slc7a6	196	chr8:106168841-106169300	459	3.32;0.00	7.82;12.24	-2.6	0.000573402	0.191004	chr8	106168874	106198704	+	NM_178798	Y+L amino acid transporter 2	NP_848913
Smg8	-23	chr11:87086501-87087100	599	1.11;0.00	5.59;9.62	-3.78	0.000575124	0.191004	chr11	87086777	87077731	-	NM_024262	protein SMG8	NP_077224
Gm13247	-819	chr4:146513481-146514720	1239	8.85;0.00	17.88;20.11	-2.1	0.000577541	0.191004	chr4	146514919	146539395	+	NM_001243139	uncharacterized protein LOC100041433	NP_001230068
Tpt1	565	chr14:75845621-75846020	399	0.00;0.00	4.47;7.00	-inf	0.000587931	0.191004	chr14	75845255	75848303	+	NM_009429	translationally-controlled tumor protein	NP_033455
Gm4724	-1718	chr2:175339721-175340140	419	0.00;0.00	4.47;7.00	-inf	0.000587931	0.191004	chr2	175338212	175321833	-	NM_001256480	uncharacterized protein LOC100043915	NP_001243409
Gm14434	-1718	chr2:175339721-175340140	419	0.00;0.00	4.47;7.00	-inf	0.000587931	0.191004	chr2	175338212	175321833	-	NM_001101804	predicted gene 14434	NP_001095274
Gm14430	-1718	chr2:175339721-175340140	419	0.00;0.00	4.47;7.00	-inf	0.000587931	0.191004	chr2	175338212	175321833	-	NM_001100415	KRAB box and zinc finger, C2H2 type domain containing	NP_001093885
Cdsn	1093	chr17:35553061-35553380	319	0.00;0.00	4.47;7.00	-inf	0.000587931	0.191004	chr17	35552127	35557180	+	NM_001008424	corneodesmosin precursor	NP_001008424
0610010B08Rik	-1718	chr2:175339721-175340140	419	0.00;0.00	4.47;7.00	-inf	0.000587931	0.191004	chr2	175338212	175192004	-	NM_001177543	KRAB box and zinc finger, C2H2 type domain containing	NP_001171014
Zfp784	-874	chr7:5039041-5039600	559	1.11;0.00	5.59;11.37	-3.94	0.000587937	0.191004	chr7	5038446	5034445	-	NM_001039532	zinc finger protein 784	NP_001034621
Klhl35	-513	chr7:99465241-99465740	499	1.11;0.00	5.59;11.37	-3.94	0.000587937	0.191004	chr7	99466003	99474020	+	NM_028145	kelch-like protein 35	NP_082421
Cntnap5b	-954	chr1:99771521-99772100	579	0.00;3.63	10.06;11.37	-2.56	0.000596673	0.193044	chr1	99772764	100485942	+	NM_172851	contactin-associated protein like 5-2 precursor	NP_766439
Ufsp1	-938	chr5:137293541-137293920	379	1.11;0.00	5.59;10.49	-3.86	0.000597885	0.193044	chr5	137294668	137295664	+	NM_027356	ufm1-specific protease 1	NP_081632
Lactb	-26	chr9:66975241-66975780	539	2.21;0.91	7.82;13.12	-2.75	0.000600134	0.193154	chr9	66975484	66955392	-	NM_030717	serine beta-lactamase-like protein LACTB, mitochondrial precursor	NP_109642
Krt9	586	chr11:100192381-100192940	559	1.11;1.82	7.82;12.24	-2.78	0.000619865	0.197977	chr11	100193246	100186780	-	NM_201255	keratin, type I cytoskeletal 9	NP_957707
A430089I19Rik	-34	chr5:94306641-94307020	379	0.00;0.91	14.53;1.75	-4.16	0.000622414	0.198559	chr5	94306796	94302518	-	NM_177913	uncharacterized protein LOC331195	NP_808581
Sfxn3	265	chr19:45047541-45048140	599	3.32;0.00	7.82;14.87	-2.77	0.000623297	0.198688	chr19	45047575	45056383	+	NM_001178013	sideroflexin-3 isoform 3	NP_001171484
Cyp4f16	1912	chr17:32538081-32539000	919	7.75;2.72	13.41;24.49	-1.86	0.000635973	0.200659	chr17	32536628	32551797	+	NM_024442	cytochrome P450, family 4, subfamily f, polypeptide 16	NP_077762
Olfr1337	-547	chr4:118782861-118783400	539	3.32;0.91	8.94;11.37	-2.26	0.000638935	0.200659	chr4	118782583	118781635	-	NM_146309	olfactory receptor 1337	NP_666421
Trhr2	-874	chr8:122361181-122362060	879	4.43;1.82	11.18;13.12	-1.96	0.000646847	0.201242	chr8	122360746	122356966	-	NM_133202	thyrotropin releasing hormone receptor 2	NP_573465
Ptpru	958	chr4:131837021-131837620	599	3.32;2.72	12.29;12.24	-2.02	0.000646847	0.201242	chr4	131838278	131768456	-	NM_011214	receptor-type tyrosine-protein phosphatase U isoform 1 precursor	NP_035344
Rnf121	352	chr7:102064521-102065040	519	4.43;0.91	8.94;18.37	-2.36	0.000654621	0.202123	chr7	102065132	102019871	-	NM_029211	RING finger protein 121	NP_083487
Tnfrsf23	982	chr7:143684741-143685040	299	0.00;0.00	8.94;3.50	-inf	0.00065784	0.202123	chr7	143685872	143665806	-	NM_024290	tumor necrosis factor receptor superfamily member 23 precursor	NP_077252
Olfr51	267	chr11:51007041-51007440	399	0.00;0.00	8.94;3.50	-inf	0.00065784	0.202123	chr11	51006973	51007897	+	NM_146909	olfactory receptor 51	NP_667120
Olfr1384	-607	chr11:49512721-49513300	579	0.00;0.00	8.94;3.50	-inf	0.00065784	0.202123	chr11	49513617	49514651	+	NM_146472	olfactory receptor 1384	NP_666683
Mmp3	789	chr9:7446381-7446840	459	0.00;0.00	8.94;3.50	-inf	0.00065784	0.202123	chr9	7445821	7455974	+	NM_010809	stromelysin-1 preproprotein	NP_034939
Ip6k3	1944	chr17:27165381-27166260	879	4.43;3.63	12.29;18.37	-1.93	0.000667881	0.20383	chr17	27167764	27143970	-	NM_173027	inositol hexakisphosphate kinase 3	NP_766615
Syt4	1825	chr18:31445341-31445840	499	3.32;0.00	13.41;7.87	-2.68	0.00068368	0.20383	chr18	31447415	31437807	-	NM_009308	synaptotagmin-4	NP_033334
Prmt2	595	chr10:76237081-76237460	379	0.00;0.00	3.35;8.75	-inf	0.000698017	0.20383	chr10	76237865	76207221	-	NM_133182	protein arginine N-methyltransferase 2	NP_573445
Lrfn4	-1903	chr19:4617381-4617760	379	0.00;0.00	3.35;8.75	-inf	0.000698017	0.20383	chr19	4615667	4611783	-	NM_153388	leucine-rich repeat and fibronectin type-III domain-containing protein 4 precursor	NP_700437
Hoga1	1190	chr19:42046861-42047220	359	0.00;0.00	3.35;8.75	-inf	0.000698017	0.20383	chr19	42045850	42070939	+	NM_026152	probable 4-hydroxy-2-oxoglutarate aldolase, mitochondrial precursor	NP_080428
Coil	796	chr11:88974541-88974920	379	0.00;0.00	3.35;8.75	-inf	0.000698017	0.20383	chr11	88973934	88991613	+	NM_016706	coilin	NP_057915
Lonp1	63	chr17:56626621-56627060	439	1.11;0.00	6.71;7.87	-3.72	0.000701756	0.20383	chr17	56626903	56614297	-	NM_028782	lon protease homolog, mitochondrial precursor	NP_083058
Gm5480	55	chr16:5007121-5007620	499	1.11;0.00	6.71;7.87	-3.72	0.000701756	0.20383	chr16	5007315	5008308	+	NM_001253797	uncharacterized protein LOC432995 isoform 2	NP_001240726
Dand5	943	chr8:84821641-84822120	479	0.00;0.91	8.94;6.12	-4.05	0.000701756	0.20383	chr8	84822823	84815404	-	NM_201227	DAN domain family member 5 precursor	NP_957679
A530032D15Rik	1433	chr1:85108121-85108720	599	0.00;0.91	8.94;6.12	-4.05	0.000701756	0.20383	chr1	85109853	85088138	-	NM_213615	SP140 nuclear body protein family member	NP_998780
Abtb1	35	chr6:88841581-88842220	639	1.11;0.00	8.94;6.12	-3.77	0.000701756	0.20383	chr6	88841935	88835913	-	NM_030251	ankyrin repeat and BTB/POZ domain-containing protein 1	NP_084527
Apoa2	-843	chr1:171223921-171224500	579	4.43;1.82	14.53;10.49	-2	0.000727109	0.204313	chr1	171225053	171226379	+	NM_013474	apolipoprotein A-II precursor	NP_038502
Gm2825	-586	chrX:32973121-32973500	379	2.21;1.82	15.65;8.75	-2.6	0.000794923	0.204313	chrX	32973896	32975846	+	NM_001168337	putative germ cell-less protein-like 1-like	NP_001161809
AU018829	-1972	chr5:94863201-94863760	559	14.39;10.89	23.47;40.23	-1.33	0.000795729	0.204313	chr5	94865452	94878188	+	NM_001200055	expressed sequence AU018829	NP_001186984
Olfr1274-ps	-279	chr2:90400161-90400560	399	0.00;0.91	12.29;3.50	-4.12	0.000821627	0.204313	chr2	90400639	90401674	+	NM_146263	olfactory receptor 1274	NP_666375
Spta1	-715	chr1:174171761-174172360	599	1.11;1.82	10.06;8.75	-2.69	0.000829311	0.204313	chr1	174172775	174248449	+	NM_011465	spectrin alpha chain, erythrocytic 1	NP_035595
Rfx4	33	chr10:84755821-84756340	519	1.11;1.82	11.18;7.87	-2.7	0.000829312	0.204313	chr10	84756047	84906536	+	NM_001024918	transcription factor RFX4 isoform 1	NP_001020089
Sema4g	757	chr19:44989921-44990280	359	0.00;0.00	4.47;6.12	-inf	0.000829564	0.204313	chr19	44989343	45003395	+	NM_011976	semaphorin-4G precursor	NP_036106
Phf21b	-721	chr15:84856681-84857020	339	0.00;0.00	4.47;6.12	-inf	0.000829564	0.204313	chr15	84856129	84785375	-	NM_001081166	PHD finger protein 21B	NP_001074635
Krtap3-2	1753	chr11:99554841-99555360	519	0.00;0.00	4.47;6.12	-inf	0.000829564	0.204313	chr11	99556853	99555822	-	NM_025720	keratin-associated protein 3-2	NP_079996
Krtap16-3	1853	chr16:88960821-88961220	399	0.00;0.00	4.47;6.12	-inf	0.000829564	0.204313	chr16	88962873	88962303	-	NM_183296	keratin-associated protein 16-3	NP_899119
Fam71d	516	chr12:78691861-78692240	379	0.00;0.00	4.47;6.12	-inf	0.000829564	0.204313	chr12	78691534	78734519	+	NM_027597	uncharacterized protein LOC70897 isoform 2	NP_081873
Fam63b	-1056	chr9:70658041-70658420	379	0.00;0.00	4.47;6.12	-inf	0.000829564	0.204313	chr9	70657174	70599013	-	NM_172772	protein FAM63B	NP_766360
Zfp266	-381	chr9:20521601-20522000	399	0.00;0.00	5.59;5.25	-inf	0.000829564	0.204313	chr9	20521419	20495068	-	NM_001135019	zinc finger protein 426-like	NP_001128491
Rnf34	1043	chr5:122851001-122851460	459	0.00;0.00	5.59;5.25	-inf	0.000829564	0.204313	chr5	122850187	122868945	+	NM_030564	E3 ubiquitin-protein ligase RNF34	NP_085041
Mal2	615	chr15:54571681-54572280	599	0.00;0.00	5.59;5.25	-inf	0.000829564	0.204313	chr15	54571365	54602846	+	NM_178920	protein MAL2	NP_849251
Lamc1	-1214	chr1:153333801-153334200	399	0.00;0.00	5.59;5.25	-inf	0.000829564	0.204313	chr1	153332786	153218921	-	NM_010683	laminin subunit gamma-1 precursor	NP_034813
Dctd	1888	chr8:48111721-48112080	359	0.00;0.00	5.59;5.25	-inf	0.000829564	0.204313	chr8	48110012	48141667	+	NM_001161515	deoxycytidylate deaminase	NP_001154987
2700029M09Rik	-880	chr8:60889361-60889780	419	0.00;0.00	5.59;5.25	-inf	0.000829564	0.204313	chr8	60890450	60907572	+	NM_028299	UPF0609 protein C4orf27 homolog	NP_082575
Mettl7a3	-918	chr15:100333781-100334240	459	0.00;0.00	6.71;4.37	-inf	0.000829564	0.204313	chr15	100334928	100340169	+	NM_001081471	UbiE3 protein	NP_001074940
Gm5414	-292	chr15:101628181-101628780	599	0.00;0.00	6.71;4.37	-inf	0.000829564	0.204313	chr15	101628188	101624027	-	NM_001003670	type II keratin Kb14	NP_001003670
Fabp1	443	chr6:71200121-71200540	419	0.00;0.00	6.71;4.37	-inf	0.000829564	0.204313	chr6	71199887	71205023	+	NM_017399	fatty acid-binding protein, liver	NP_059095
Dnajc30	-665	chr5:135063381-135063700	319	0.00;0.00	6.71;4.37	-inf	0.000829564	0.204313	chr5	135064205	135065365	+	NM_025362	dnaJ homolog subfamily C member 30 precursor	NP_079638
Arhgap12	108	chr18:6135781-6136200	419	0.00;0.00	6.71;4.37	-inf	0.000829564	0.204313	chr18	6136098	6024449	-	NM_029277	rho GTPase-activating protein 12 isoform 2	NP_083553
Rnf216	-1020	chr5:143113741-143114340	599	6.64;3.63	22.35;13.99	-1.82	0.000836786	0.205144	chr5	143113020	142990892	-	NM_207110	E3 ubiquitin-protein ligase RNF216 isoform B	NP_996993
Obox2	1250	chr7:15389801-15390400	599	8.85;6.35	17.88;20.99	-1.35	0.000849033	0.207255	chr7	15388850	15398543	+	NM_145708	oocyte specific homeobox 2	NP_663754
Ensa	-1419	chr3:95623161-95623960	799	2.21;2.72	12.29;10.49	-2.21	0.000890505	0.210622	chr3	95624979	95630493	+	NM_001026212	alpha-endosulfine isoform b	NP_001021383
Ogfod2	1143	chr5:124113321-124113640	319	0.00;0.00	2.24;9.62	-inf	0.000892417	0.210622	chr5	124112337	124115476	+	NM_025671	2-oxoglutarate and iron-dependent oxygenase domain-containing protein 2	NP_079947
Gm21002	1420	chr8:21393041-21393420	379	0.00;0.00	2.24;9.62	-inf	0.000892417	0.210622	chr8	21391810	21392792	+	NM_001270555	alpha-defensin 20-like precursor	NP_001257484
Cpne6	-1897	chr14:55508361-55508740	379	0.00;0.00	2.24;9.62	-inf	0.000892417	0.210622	chr14	55510447	55517431	+	NM_001146183	copine-6 isoform b	NP_001139655
Kctd10	525	chr5:114379741-114380220	479	1.11;0.00	4.47;10.49	-3.76	0.000892775	0.210622	chr5	114380505	114363571	-	NM_026145	BTB/POZ domain-containing adapter for CUL3-mediated RhoA degradation protein 3 isoform 2	NP_080421
Klc1	292	chr12:111758841-111759440	599	4.43;1.82	10.06;14.87	-2	0.000909226	0.210622	chr12	111758848	111794899	+	NM_008450	kinesin light chain 1 isoform 1A	NP_032476
Kcnk12	1344	chr17:87796481-87796820	339	0.00;0.91	5.59;7.87	-3.89	0.000911504	0.210622	chr17	87797994	87745820	-	NM_199251	potassium channel subfamily K member 12	NP_954859
Olfr1331	-1542	chr4:118866941-118867540	599	0.00;0.91	6.71;7.00	-3.92	0.000911504	0.210622	chr4	118868782	118869736	+	NM_001011856	olfactory receptor 1331	NP_001011856
Glycam1	-462	chr15:103565341-103565740	399	0.00;0.91	6.71;7.00	-3.92	0.000911504	0.210622	chr15	103565078	103562761	-	NM_008134	glycosylation-dependent cell adhesion molecule 1 precursor	NP_032160
Vkorc1l1	-762	chr5:129941101-129941600	499	1.11;0.00	5.59;7.87	-3.6	0.000911504	0.210622	chr5	129942112	129982890	+	NM_001001327	vitamin K epoxide reductase complex subunit 1-like protein 1 isoform 2	NP_001001327
Rftn2	82	chr1:55226461-55226940	479	1.11;0.00	5.59;7.87	-3.6	0.000911504	0.210622	chr1	55226782	55170159	-	NM_028713	raftlin-2	NP_082989
Ptpru	1748	chr4:131836341-131836720	379	1.11;0.00	6.71;7.00	-3.63	0.000911505	0.210622	chr4	131838278	131768456	-	NM_011214	receptor-type tyrosine-protein phosphatase U isoform 1 precursor	NP_035344
Wdr90	-1265	chr17:25862581-25862980	399	1.11;0.00	7.82;6.12	-3.66	0.000911505	0.210622	chr17	25861515	25844733	-	NM_001163766	WD repeat-containing protein 90	NP_001157238
Ylpm1	500	chr12:84996561-84997080	519	2.21;0.91	5.59;15.74	-2.77	0.000912043	0.210672	chr12	84996320	85070515	+	NM_178363	YLP motif-containing protein 1	NP_848140
Psg20	922	chr7:18684861-18685280	419	2.21;0.91	15.65;5.25	-2.74	0.000933154	0.214491	chr7	18685992	18674365	-	NM_054058	pregnancy-specific glycoprotein 20	NP_473399
Smok2b	-480	chr17:13233981-13234800	819	12.17;6.35	22.35;21.86	-1.25	0.000948322	0.21704	chr17	13234870	13236454	+	NM_001167913	sperm motility kinase 2B	NP_001161385
Ush1g	1668	chr11:115319981-115320520	539	3.32;1.82	13.41;9.62	-2.16	0.000951525	0.217452	chr11	115321918	115315191	-	NM_176847	Usher syndrome type-1G protein homolog	NP_789817
Ccdc9	-811	chr7:16285161-16285780	619	1.11;2.72	13.41;8.75	-2.53	0.000988681	0.223187	chr7	16284659	16275463	-	NM_172297	coiled-coil domain-containing protein 9 isoform 2	NP_758501
Ctc1	-1040	chr11:69014581-69015160	579	3.32;3.63	11.18;13.99	-1.86	0.000989688	0.223187	chr11	69015910	69036473	+	NM_001143790	CST complex subunit CTC1 isoform c	NP_001137262
Rcn3	-457	chr7:45092401-45092940	539	3.32;3.63	12.29;13.12	-1.87	0.000989688	0.223187	chr7	45092213	45082913	-	NM_026555	reticulocalbin-3 precursor	NP_080831
Antxr1	-1495	chr6:87337001-87337540	539	5.53;1.82	11.18;13.99	-1.78	0.000989688	0.223187	chr6	87335775	87133852	-	NM_054041	anthrax toxin receptor 1 precursor	NP_473382
Gm5591	-907	chr7:38528701-38529500	799	4.43;2.72	13.41;12.24	-1.84	0.000989689	0.223187	chr7	38528193	38518138	-	NM_001013810	uncharacterized protein LOC434171	NP_001013832
Vmn1r139	419	chr7:21614381-21614640	259	0.00;0.00	8.94;2.62	-inf	0.00100392	0.224671	chr7	21614091	21614985	+	NM_001166748	vomeronasal 1 receptor 139	NP_001160220
Sertm1	1777	chr3:54913921-54914300	379	0.00;0.00	8.94;2.62	-inf	0.00100392	0.224671	chr3	54915887	54897068	-	NM_177854	serine-rich and transmembrane domain-containing protein 1	NP_808522
Mrgbp	1987	chr2:180583101-180583480	379	0.00;0.00	8.94;2.62	-inf	0.00100392	0.224671	chr2	180581303	180585634	+	NM_028479	MRG-binding protein	NP_082755
Pitpna	203	chr11:75588061-75588560	499	1.11;4.54	5.59;24.49	-2.41	0.00101484	0.226729	chr11	75588107	75628778	+	NM_008850	phosphatidylinositol transfer protein alpha isoform	NP_032876
Ptpn5	-456	chr7:47133801-47134480	679	0.00;2.72	7.82;9.62	-2.68	0.00102836	0.226816	chr7	47133684	47077799	-	NM_013643	tyrosine-protein phosphatase non-receptor type 5	NP_038671
Zap70	-1980	chr1:36759641-36760120	479	1.11;1.82	7.82;9.62	-2.58	0.00102836	0.226816	chr1	36761860	36782816	+	NM_009539	tyrosine-protein kinase ZAP-70	NP_033565
Tdpoz4	1953	chr3:93798141-93798560	419	0.00;2.72	8.94;8.75	-2.7	0.00102836	0.226816	chr3	93796397	93797510	+	NM_207272	TD and POZ domain-containing protein 4	NP_997155
Kcnn4	128	chr7:24370141-24370640	499	2.21;0.91	8.94;8.75	-2.5	0.00102836	0.226816	chr7	24370262	24385212	+	NM_008433	intermediate conductance calcium-activated potassium channel protein 4	NP_032459
Dnase2b	1408	chr3:146613901-146614480	579	2.21;0.91	8.94;8.75	-2.5	0.00102836	0.226816	chr3	146615598	146581372	-	NM_019957	deoxyribonuclease-2-beta precursor	NP_064341
Slc25a25	-480	chr2:32451761-32452140	379	0.00;0.00	3.35;7.87	-inf	0.00104189	0.228357	chr2	32451470	32414486	-	NM_001164357	calcium-binding mitochondrial carrier protein SCaMC-2 isoform 2	NP_001157829
Hdhd3	50	chr4:62501961-62502340	379	0.00;0.00	3.35;7.87	-inf	0.00104189	0.228357	chr4	62502200	62499053	-	NM_024257	haloacid dehalogenase-like hydrolase domain-containing protein 3	NP_077219
Spata13	-698	chr14:60633661-60634400	739	6.64;3.63	13.41;20.99	-1.74	0.00106317	0.231713	chr14	60634728	60764556	+	NM_001033272	spermatogenesis-associated protein 13	NP_001028444
Gm4981	-1020	chr10:58237281-58238080	799	6.64;3.63	13.41;20.99	-1.74	0.00106317	0.231713	chr10	58236660	58234847	-	NM_001034869	uncharacterized protein LOC245263	NP_001030041
Olfr1016	-1142	chr2:85801221-85801600	379	0.00;0.00	7.82;3.50	-inf	0.00107801	0.231713	chr2	85800268	85799338	-	NM_001011758	olfactory receptor 1016	NP_001011758
Gm14446	427	chr19:34598781-34599220	439	0.00;0.00	7.82;3.50	-inf	0.00107801	0.231713	chr19	34599427	34592887	-	NM_001110517	uncharacterized protein LOC667373 isoform 1	NP_001103987
Anapc7	817	chr5:122423101-122423420	319	0.00;0.00	7.82;3.50	-inf	0.00107801	0.231713	chr5	122422443	122444911	+	NM_019805	anaphase-promoting complex subunit 7	NP_062779
BC021891	-549	chr8:125909601-125910200	599	2.21;2.72	10.06;11.37	-2.12	0.00108705	0.231713	chr8	125910449	125947439	+	NM_145608	mitogen-activated protein kinase kinase kinase MLK4	NP_663583
BC018242	287	chr9:21938061-21939060	999	2.21;2.72	10.06;11.37	-2.12	0.00108705	0.231713	chr9	21938273	21948907	+	NM_144935	lipid phosphate phosphatase-related protein type 2	NP_659184
4931429L15Rik	-114	chr9:46319821-46320380	559	4.43;0.91	12.29;9.62	-2.04	0.00108705	0.231713	chr9	46319986	46303360	-	NM_183104	uncharacterized protein LOC74361	NP_898927
Rab1b	1616	chr19:5105161-5105600	439	1.11;0.00	8.94;5.25	-3.68	0.001202	0.248206	chr19	5106996	5099206	-	NM_029576	ras-related protein Rab-1B	NP_083852
Hck	-1297	chr2:153106901-153107440	539	1.11;0.00	8.94;5.25	-3.68	0.001202	0.248206	chr2	153108467	153151441	+	NM_001172117	tyrosine-protein kinase HCK isoform p56Hck	NP_001165588
Amy2a5	1369	chr3:113257141-113257520	379	1.11;0.00	8.94;5.25	-3.68	0.001202	0.248206	chr3	113258699	113249177	-	NM_001042711	pancreatic alpha-amylase precursor	NP_001036176
Sytl3	-1349	chr17:6671921-6672600	679	7.75;6.35	19.00;18.37	-1.41	0.00121722	0.250195	chr17	6673609	6738044	+	NM_031395	synaptotagmin-like protein 3 isoform a	NP_113572
Abhd1	-1415	chr5:30948381-30949000	619	0.00;0.91	8.94;5.25	-3.97	0.00126118	0.255824	chr5	30950105	30955091	+	NM_021304	abhydrolase domain-containing protein 1	NP_067279
Ube2q2	1652	chr9:55150761-55151280	519	0.00;1.82	6.71;8.75	-3.09	0.00130857	0.255824	chr9	55149368	55207529	+	NM_180600	ubiquitin-conjugating enzyme E2 Q2	NP_850931
Acvr1c	748	chr2:58356721-58357300	579	1.11;0.91	6.71;8.75	-2.94	0.00130857	0.255824	chr2	58357758	58267452	-	NM_001111030	activin receptor type-1C isoform 1 precursor	NP_001104500
A430089I19Rik	-472	chr5:94955401-94956120	719	1.11;0.91	6.71;8.75	-2.94	0.00130857	0.255824	chr5	94955288	94951010	-	NM_177913	uncharacterized protein LOC331195	NP_808581
Gnai3	854	chr3:108144961-108145560	599	0.00;1.82	7.82;7.87	-3.11	0.00130857	0.255824	chr3	108146114	108107298	-	NM_010306	guanine nucleotide-binding protein G(k) subunit alpha	NP_034436
4931431F19Rik	-697	chr7:104130241-104130800	559	1.11;0.91	7.82;7.87	-2.96	0.00130857	0.255824	chr7	104129823	104127912	-	NM_027634	ubiquilin 1-like	NP_081910
Gm13242	-1276	chr4:145668941-145669900	959	7.75;4.54	20.12;14.87	-1.51	0.00130867	0.255824	chr4	145670696	145704437	+	NM_001103158	uncharacterized protein LOC100041379	NP_001096628
1700013H16Rik	1911	chrX:53755301-53756540	1239	11.07;13.62	27.94;25.36	-1.11	0.00131659	0.25704	chrX	53757831	53742900	-	NM_001200013	synaptonemal complex protein 3-like	NP_001186942
Mark2	1284	chr19:7340121-7341000	879	8.85;1.82	15.65;27.99	-2.03	0.00133697	0.260013	chr19	7341844	7275395	-	NM_001080388	serine/threonine-protein kinase MARK2 isoform 2	NP_001073857
Prlhr	1854	chr19:60466241-60466660	419	2.21;0.91	15.65;4.37	-2.68	0.0013493	0.261508	chr19	60468304	60466732	-	NM_201615	prolactin-releasing peptide receptor	NP_963909
Vmn2r5	-565	chr3:64508101-64508400	299	0.00;0.00	2.24;8.75	-inf	0.00137996	0.263638	chr3	64507685	64490820	-	NM_001104618	vomeronasal receptor Vmn2r5	NP_001098088
Usp49	-199	chr17:47630341-47630640	299	0.00;0.00	2.24;8.75	-inf	0.00137996	0.263638	chr17	47630689	47684067	+	NM_198421	ubiquitin carboxyl-terminal hydrolase 49	NP_940813
Cd22	998	chr7:30877661-30878400	739	2.21;3.63	10.06;13.12	-1.99	0.00139728	0.263638	chr7	30879028	30865403	-	NM_009845	B-cell receptor CD22 precursor	NP_033975
Vmn1r70	1564	chr7:10634961-10635340	379	0.00;0.00	3.35;7.00	-inf	0.00141706	0.263638	chr7	10633586	10634483	+	NM_134228	vomeronasal 1 receptor 70	NP_598989
Txnrd3	303	chr6:89644101-89644480	379	0.00;0.00	3.35;7.00	-inf	0.00141706	0.263638	chr6	89643987	89675529	+	NM_001178060	thioredoxin reductase 3 isoform 4	NP_001171531
Cela2a	-867	chr4:141826561-141827180	619	4.43;3.63	12.29;13.99	-1.71	0.00143273	0.263638	chr4	141826003	141814962	-	NM_007919	chymotrypsin-like elastase family member 2A precursor	NP_031945
Usp49	-729	chr17:47629661-47630260	599	5.53;2.72	13.41;13.12	-1.68	0.00143273	0.263638	chr17	47630689	47684067	+	NM_198421	ubiquitin carboxyl-terminal hydrolase 49	NP_940813
Dchs1	-440	chr7:105787561-105788420	859	8.85;2.72	14.53;26.24	-1.82	0.00155315	0.263638	chr7	105787550	105752988	-	NM_001162943	dachsous 1 precursor	NP_001156415
5031410I06Rik	364	chr5:26104621-26105280	659	5.53;6.35	14.53;20.99	-1.58	0.00160323	0.263638	chr5	26105314	26098667	-	NM_207657	uncharacterized protein LOC381622	NP_997540
Figla	1980	chr6:86018841-86019500	659	7.75;4.54	15.65;17.49	-1.43	0.00165008	0.263638	chr6	86017190	86020996	+	NM_012013	factor in the germline alpha	NP_036143
Alox5ap	993	chr5:149265841-149266260	419	3.32;0.00	12.29;7.00	-2.54	0.00165745	0.263638	chr5	149265057	149288047	+	NM_009663	arachidonate 5-lipoxygenase-activating protein precursor	NP_033793
Tm9sf4	280	chr2:153161421-153161740	319	1.11;0.00	3.35;10.49	-3.65	0.00170436	0.263638	chr2	153161300	153210463	+	NM_133847	transmembrane 9 superfamily member 4 precursor	NP_598608
Setd6	-622	chr8:95715021-95715560	539	0.00;0.00	6.71;3.50	-inf	0.00172998	0.263638	chr8	95715912	95719004	+	NM_001035123	N-lysine methyltransferase SETD6	NP_001030295
Ocel1	-357	chr8:71370681-71371200	519	0.00;0.00	6.71;3.50	-inf	0.00172998	0.263638	chr8	71371297	71373689	+	NM_029865	occludin/ELL domain-containing protein 1	NP_084141
Ctnna3	950	chr10:63458241-63458680	439	0.00;0.00	6.71;3.50	-inf	0.00172998	0.263638	chr10	63457510	65003667	+	NM_001164376	catenin alpha-3 isoform 1	NP_001157848
Atrn	1385	chr2:130907701-130908060	359	0.00;0.00	6.71;3.50	-inf	0.00172998	0.263638	chr2	130906495	131030326	+	NM_009730	attractin precursor	NP_033860
Acadsb	200	chr7:131410581-131411020	439	0.00;0.00	6.71;3.50	-inf	0.00172998	0.263638	chr7	131410600	131446211	+	NM_025826	short/branched chain specific acyl-CoA dehydrogenase, mitochondrial	NP_080102
9030025P20Rik	697	chr17:14979421-14979700	279	0.00;0.00	6.71;3.50	-inf	0.00172998	0.263638	chr17	14978863	14991577	+	NM_001123370	uncharacterized protein LOC100041574	NP_001116842
Tesk1	94	chr4:43442201-43442540	339	0.00;0.00	4.47;5.25	-inf	0.00173017	0.263638	chr4	43442276	43448075	+	NM_011571	dual specificity testis-specific protein kinase 1	NP_035701
Sox6	-1983	chr7:116032841-116033220	379	0.00;0.00	4.47;5.25	-inf	0.00173017	0.263638	chr7	116031047	115471343	-	NM_001025560	transcription factor SOX-6 isoform 3	NP_001020731
Slco1a5	-739	chr6:142323541-142323900	359	0.00;0.00	4.47;5.25	-inf	0.00173017	0.263638	chr6	142322981	142234226	-	NM_130861	solute carrier organic anion transporter family member 1A5	NP_570931
Reep2	1172	chr18:34841501-34842020	519	0.00;0.00	4.47;5.25	-inf	0.00173017	0.263638	chr18	34840588	34847463	+	NM_144865	receptor expression-enhancing protein 2 isoform 1	NP_659114
Pgd	-623	chr4:149167141-149167520	379	0.00;0.00	4.47;5.25	-inf	0.00173017	0.263638	chr4	149166707	149149984	-	NM_001081274	6-phosphogluconate dehydrogenase, decarboxylating	NP_001074743
Mrps24	-1691	chr11:5709161-5709620	459	0.00;0.00	4.47;5.25	-inf	0.00173017	0.263638	chr11	5707699	5703982	-	NM_026080	28S ribosomal protein S24, mitochondrial precursor	NP_080356
Mlst8	-1652	chr17:24480541-24480920	379	0.00;0.00	4.47;5.25	-inf	0.00173017	0.263638	chr17	24479078	24473549	-	NM_001252465	target of rapamycin complex subunit LST8 isoform 2	NP_001239394
Ltf	469	chr9:111019561-111019960	399	0.00;0.00	4.47;5.25	-inf	0.00173017	0.263638	chr9	111019291	111042766	+	NM_008522	lactotransferrin precursor	NP_032548
Fev	-1562	chr1:74886801-74887140	339	0.00;0.00	4.47;5.25	-inf	0.00173017	0.263638	chr1	74885408	74881508	-	NM_153111	protein FEV	NP_694751
Fdxacb1	783	chr9:50768841-50769200	359	0.00;0.00	4.47;5.25	-inf	0.00173017	0.263638	chr9	50768237	50772670	+	NM_198675	ferredoxin-fold anticodon-binding domain-containing protein 1 homolog	NP_941077
Defa-rs7	121	chr8:21054961-21055360	399	0.00;0.00	4.47;5.25	-inf	0.00173017	0.263638	chr8	21055039	21056017	+	NM_007848	alpha-defensin-related sequence 7 precursor	NP_031874
Defa23	121	chr8:21054961-21055360	399	0.00;0.00	4.47;5.25	-inf	0.00173017	0.263638	chr8	21055039	21056016	+	NM_001012307	alpha-defensin 23 precursor	NP_001012307
Cmtm8	-1738	chr9:114845701-114846080	379	0.00;0.00	4.47;5.25	-inf	0.00173017	0.263638	chr9	114844152	114789344	-	NM_027294	CKLF-like MARVEL transmembrane domain-containing protein 8	NP_081570
C330005M16Rik	1715	chr7:28629121-28629480	359	0.00;0.00	4.47;5.25	-inf	0.00173017	0.263638	chr7	28631015	28607636	-	NM_175319	iron/zinc purple acid phosphatase-like protein	NP_780528
Btbd7	-1494	chr12:102879701-102880100	399	0.00;0.00	4.47;5.25	-inf	0.00173017	0.263638	chr12	102878406	102784647	-	NM_172806	BTB/POZ domain-containing protein 7	NP_766394
Tomm70a	617	chr16:57122121-57122540	419	0.00;0.00	5.59;4.37	-inf	0.00173017	0.263638	chr16	57121713	57154530	+	NM_138599	mitochondrial import receptor subunit TOM70	NP_613065
Tmem132b	-397	chr5:125531821-125532220	399	0.00;0.00	5.59;4.37	-inf	0.00173017	0.263638	chr5	125532417	125792583	+	NM_001190352	transmembrane protein 132B precursor	NP_001177281
Tm9sf2	1349	chr14:122108141-122108720	579	0.00;0.00	5.59;4.37	-inf	0.00173017	0.263638	chr14	122107081	122159603	+	NM_080556	transmembrane 9 superfamily member 2 precursor	NP_542123
Slc28a3	377	chr13:58610281-58610720	439	0.00;0.00	5.59;4.37	-inf	0.00173017	0.263638	chr13	58610877	58553307	-	NM_022317	solute carrier family 28 member 3	NP_071712
Qrfpr	715	chr3:36221381-36221740	359	0.00;0.00	5.59;4.37	-inf	0.00173017	0.263638	chr3	36222275	36179425	-	NM_198192	pyroglutamylated RFamide peptide receptor	NP_937835
Psd3	245	chr8:67817881-67818220	339	0.00;0.00	5.59;4.37	-inf	0.00173017	0.263638	chr8	67818295	67689081	-	NM_027626	PH and SEC7 domain-containing protein 3 isoform 3	NP_081902
Prmt3	-1787	chr7:49776301-49776840	539	0.00;0.00	5.59;4.37	-inf	0.00173017	0.263638	chr7	49778357	49858265	+	NM_133740	protein arginine N-methyltransferase 3	NP_598501
Plaur	-1929	chr7:24460381-24460760	379	0.00;0.00	5.59;4.37	-inf	0.00173017	0.263638	chr7	24462499	24475873	+	NM_011113	urokinase plasminogen activator surface receptor precursor	NP_035243
Inpp5k	851	chr11:75631661-75632080	419	0.00;0.00	5.59;4.37	-inf	0.00173017	0.263638	chr11	75631019	75648865	+	NM_008916	inositol polyphosphate 5-phosphatase K	NP_032942
4931406C07Rik	417	chr9:15305481-15306020	539	0.00;0.00	5.59;4.37	-inf	0.00173017	0.263638	chr9	15306167	15283336	-	NM_001199485	ester hydrolase C11orf54 homolog	NP_001186414
Parp16	-1259	chr9:65213181-65213680	499	0.00;1.82	6.71;7.87	-3.01	0.0017832	0.263638	chr9	65214689	65239219	+	NM_177460	mono [ADP-ribose] polymerase PARP16	NP_803411
Arap1	593	chr7:101394701-101395260	559	0.00;1.82	6.71;7.87	-3.01	0.0017832	0.263638	chr7	101394387	101412586	+	NM_198096	arf-GAP with Rho-GAP domain, ANK repeat and PH domain-containing protein 1 isoform 2	NP_932764
Mttp	-703	chr3:138131821-138132340	519	1.11;0.91	6.71;7.87	-2.86	0.0017832	0.263638	chr3	138131377	138089854	-	NM_008642	microsomal triglyceride transfer protein large subunit isoform 2 precursor	NP_032668
Igsf11	1996	chr16:38904121-38904560	439	2.21;0.00	6.71;7.87	-2.72	0.0017832	0.263638	chr16	38902344	39027157	+	NM_170599	immunoglobulin superfamily member 11 precursor	NP_733548
Adat1	-938	chr8:111992881-111993600	719	1.11;0.91	7.82;7.00	-2.88	0.0017832	0.263638	chr8	111992302	111966907	-	NM_013925	tRNA-specific adenosine deaminase 1	NP_038953
5730559C18Rik	1900	chr1:136232161-136232600	439	0.00;1.82	8.94;6.12	-3.05	0.0017832	0.263638	chr1	136234280	136213521	-	NM_028872	uncharacterized protein C1orf106 homolog	NP_083148
Rad54l2	-1817	chr9:106790701-106791360	659	1.11;0.91	8.94;6.12	-2.9	0.0017832	0.263638	chr9	106789213	106688079	-	NM_030730	helicase ARIP4	NP_109655
Sh3d21	935	chr4:126161521-126161940	419	2.21;0.00	8.94;6.12	-2.77	0.0017832	0.263638	chr4	126162665	126150601	-	NM_025856	SH3 domain-containing protein 21 isoform 2	NP_080132
Cntnap4	-342	chr8:112569441-112569960	519	2.21;0.00	8.94;6.12	-2.77	0.0017832	0.263638	chr8	112570042	112882707	+	NM_130457	contactin-associated protein-like 4 precursor	NP_569724
Cklf	619	chr8:104251341-104251760	419	2.21;0.00	8.94;6.12	-2.77	0.0017832	0.263638	chr8	104250931	104264936	+	NM_001037841	chemokine-like factor isoform 4	NP_001032930
Olfr412	0	chr11:74364481-74364860	379	0.00;0.00	3.35;6.12	-inf	0.00181654	0.263638	chr11	74364670	74365609	+	NM_001011851	olfactory receptor 412	NP_001011851
Klk1b22	-92	chr7:44112401-44112780	379	0.00;0.00	3.35;6.12	-inf	0.00181654	0.263638	chr7	44112682	44116876	+	NM_010114	kallikrein 1-related peptidase b22 precursor	NP_034244
Hexdc	-1322	chr11:121206181-121206460	279	0.00;0.00	3.35;6.12	-inf	0.00181654	0.263638	chr11	121207642	121222656	+	NM_001146073	hexosaminidase D isoform 1	NP_001139545
Alg13	285	chrX:144318081-144318420	339	0.00;0.00	3.35;6.12	-inf	0.00181654	0.263638	chrX	144317965	144325197	+	NM_026247	UDP-N-acetylglucosamine transferase subunit ALG13 homolog	NP_080523
Paqr7	433	chr4:134497221-134497600	379	0.00;0.00	7.82;2.62	-inf	0.0018175	0.263638	chr4	134496977	134508810	+	NM_027995	membrane progestin receptor alpha	NP_082271
Nox4	-1264	chr7:87245341-87245720	379	0.00;0.00	7.82;2.62	-inf	0.0018175	0.263638	chr7	87246794	87398606	+	NM_015760	NADPH oxidase 4	NP_056575
Chrnb2	-1138	chr3:89765581-89765960	379	0.00;0.00	7.82;2.62	-inf	0.0018175	0.263638	chr3	89764632	89753447	-	NM_009602	neuronal acetylcholine receptor subunit beta-2 precursor	NP_033732
Grik5	1019	chr7:25071041-25071660	619	3.32;0.91	7.82;10.49	-2.12	0.00181769	0.263638	chr7	25072369	25009850	-	NM_008168	glutamate receptor ionotropic, kainate 5 precursor	NP_032194
Pfkl	-354	chr10:78009861-78010440	579	1.11;2.72	11.18;7.87	-2.31	0.00181769	0.263638	chr10	78009796	77986948	-	NM_008826	6-phosphofructokinase, liver type	NP_032852
Gm16367	1517	chr5:94866181-94867780	1599	16.60;3.63	20.12;60.34	-1.99	0.00183581	0.265388	chr5	94865463	94877335	+	NM_001031622	uncharacterized protein LOC545762	NP_001026793
Lmbr1	890	chr5:29377281-29377720	439	3.32;3.63	6.71;23.61	-2.12	0.00183624	0.265388	chr5	29378390	29229801	-	NM_020295	limb region 1 protein	NP_064691
Dynlt1a	-686	chr17:6317861-6318460	599	0.00;1.82	13.41;3.50	-3.22	0.00187745	0.269952	chr17	6317474	6306343	-	NM_001166629	dynein light chain Tctex-type 1A	NP_001160101
Tnxb	-1054	chr17:34669161-34669800	639	7.75;4.54	14.53;17.49	-1.38	0.00198032	0.281287	chr17	34670534	34719815	+	NM_031176	tenascin-X precursor	NP_112453
Sapcd1	-934	chr17:35028621-35029280	659	3.32;5.45	14.53;13.12	-1.66	0.0019839	0.281287	chr17	35028016	35025972	-	NM_023893	suppressor APC domain-containing protein 1	NP_076382
Olfr374	1201	chr8:72107801-72108680	879	4.43;4.54	15.65;12.24	-1.64	0.0019839	0.281287	chr8	72107039	72110509	+	NM_146338	olfactory receptor 374	NP_666450
Gm3286	-1640	chr5:95471461-95472340	879	4.43;4.54	15.65;12.24	-1.64	0.0019839	0.281287	chr5	95473540	95485105	+	NM_001167792	uncharacterized protein LOC100041354 isoform 2	NP_001161264
Wwc1	-911	chr11:35980681-35981320	639	2.21;1.82	7.82;12.24	-2.32	0.00198669	0.281302	chr11	35980089	35839177	-	NM_170779	protein KIBRA	NP_740749
Fam131b	860	chr6:42323601-42323960	359	1.11;0.00	2.24;11.37	-3.62	0.00204456	0.28591	chr6	42324640	42315311	-	NM_001113327	protein FAM131B isoform b	NP_001106798
Chmp5	58	chr4:40948421-40948800	379	1.11;0.00	2.24;11.37	-3.62	0.00204456	0.28591	chr4	40948552	40965302	+	NM_029814	charged multivesicular body protein 5	NP_084090
Uspl1	41	chr5:149184441-149184760	319	0.00;0.00	2.24;7.87	-inf	0.00204514	0.28591	chr5	149184559	149215434	+	NM_001115151	SUMO-specific isopeptidase USPL1 isoform D	NP_001108623
Grb2	1307	chr11:115707121-115707460	339	0.00;0.00	2.24;7.87	-inf	0.00204514	0.28591	chr11	115708597	115644143	-	NM_008163	growth factor receptor-bound protein 2	NP_032189
Dvl3	-933	chr16:20515981-20516280	299	0.00;0.00	2.24;7.87	-inf	0.00204514	0.28591	chr16	20517063	20532187	+	NM_007889	segment polarity protein dishevelled homolog DVL-3	NP_031915
Dpcr1	1345	chr17:35642021-35642680	659	4.43;2.72	11.18;13.12	-1.76	0.00205457	0.28591	chr17	35643695	35635754	-	NM_001033366	diffuse panbronchiolitis critical region protein 1 homolog precursor	NP_001028538
Eefsec	129	chr6:88446041-88446780	739	4.43;2.72	12.29;12.24	-1.78	0.00205457	0.28591	chr6	88446539	88257333	-	NM_023060	selenocysteine-specific elongation factor	NP_075547
Ptpro	-70	chr6:137410361-137410940	579	5.53;1.82	13.41;11.37	-1.75	0.00205458	0.28591	chr6	137410720	137464633	+	NM_001164403	receptor-type tyrosine-protein phosphatase O isoform 4	NP_001157875
Orai2	1796	chr5:136168581-136169140	559	4.43;0.00	10.06;10.49	-2.22	0.00207784	0.288442	chr5	136170656	136147460	-	NM_178751	protein orai-2	NP_848866
Rbmy	1208	chrY:3772521-3773240	719	6.64;4.54	30.17;7.87	-1.77	0.00208446	0.289178	chrY	3771672	3783271	+	NM_001166384	RNA-binding motif protein, Y chromosome, family 1 member A1	NP_001159856
Gm3376	1208	chrY:3772521-3773240	719	6.64;4.54	30.17;7.87	-1.77	0.00208446	0.289178	chrY	3771672	3783271	+	NM_001270512	RNA-binding motif protein, Y chromosome, family 1 member B	NP_001257441
Gm21708	1208	chrY:3772521-3773240	719	6.64;4.54	30.17;7.87	-1.77	0.00208446	0.289178	chrY	3771672	3783271	+	NM_001270516	predicted gene, 21708	NP_001257445
Gm2933	179	chrX:33701681-33702660	979	15.49;2.72	26.82;25.36	-1.52	0.00208696	0.289484	chrX	33702349	33700648	-	NM_001145038	predicted gene 2933	NP_001138510
Acox2	549	chr14:8258101-8258480	379	1.11;0.00	4.47;9.62	-3.67	0.00216655	0.296224	chr14	8258839	8225510	-	NM_001161667	peroxisomal acyl-coenzyme A oxidase 2	NP_001155139
Ddx6	49	chr9:44604681-44605200	519	1.11;0.91	10.06;6.12	-3.01	0.0022005	0.296507	chr9	44604891	44640731	+	NM_181324	probable ATP-dependent RNA helicase DDX6	NP_851841
Gm1078	1881	chr7:4968781-4969380	599	4.43;5.45	12.29;16.62	-1.55	0.00220323	0.296507	chr7	4970961	4965259	-	NM_001200041	putative uncharacterized serine/threonine-protein kinase SgK110	NP_001186970
Sycn	416	chr7:28540741-28541860	1119	4.43;5.45	13.41;15.74	-1.56	0.00220323	0.296507	chr7	28540884	28542210	+	NM_026716	syncollin precursor	NP_080992
Picalm	459	chr7:90130501-90130880	379	1.11;0.00	4.47;8.75	-3.58	0.00223232	0.296507	chr7	90130231	90209447	+	NM_001252524	phosphatidylinositol-binding clathrin assembly protein isoform 6	NP_001239453
Pnn	-1518	chr12:59065201-59065600	399	0.00;0.91	4.47;9.62	-3.96	0.00225513	0.296507	chr12	59066918	59074017	+	NM_008891	pinin	NP_032917
Fbf1	-772	chr11:116168741-116169160	419	2.21;0.91	6.71;10.49	-2.46	0.00228431	0.296507	chr11	116168178	116142284	-	NM_172571	fas-binding factor 1	NP_766159
Degs2	-1574	chr12:108703601-108704160	559	0.00;2.72	6.71;11.37	-2.73	0.00229137	0.296507	chr12	108702306	108690221	-	NM_027299	sphingolipid delta(4)-desaturase/C4-hydroxylase DES2 isoform 1	NP_081575
Zfp773	-1295	chr7:7137801-7138300	499	2.21;1.82	5.59;17.49	-2.52	0.00230165	0.296507	chr7	7136755	7130677	-	NM_029584	zinc finger protein LOC76373	NP_083860
Ap1s3	192	chr1:79671481-79672080	599	2.21;1.82	5.59;17.49	-2.52	0.00230165	0.296507	chr1	79671972	79606875	-	NM_183027	AP-1 complex subunit sigma-3	NP_898848
Vmn1r114	756	chr7:20811241-20811620	379	1.11;0.00	4.47;7.87	-3.48	0.00230747	0.296507	chr7	20812186	20811220	-	NM_001166837	vomeronasal 1 receptor 114	NP_001160309
Rbmy	1401	chrY:2831741-2832420	679	11.07;5.45	16.76;27.11	-1.41	0.00232568	0.296507	chrY	2830679	2841858	+	NM_001166384	RNA-binding motif protein, Y chromosome, family 1 member A1	NP_001159856
Gm21708	1401	chrY:2831741-2832420	679	11.07;5.45	16.76;27.11	-1.41	0.00232568	0.296507	chrY	2830679	2841858	+	NM_001270516	predicted gene, 21708	NP_001257445
Gm21677	1401	chrY:2831741-2832420	679	11.07;5.45	16.76;27.11	-1.41	0.00232568	0.296507	chrY	2830679	2841858	+	NM_001270513	predicted gene, 21677	NP_001257442
Hsp90aa1	-1195	chr12:110697341-110697840	499	0.00;0.91	4.47;8.75	-3.86	0.00235249	0.296507	chr12	110696395	110691035	-	NM_010480	heat shock protein HSP 90-alpha	NP_034610
Ddx18	-340	chr1:121568101-121568540	439	1.11;1.82	6.71;10.49	-2.56	0.0023533	0.296507	chr1	121567980	121553834	-	NM_025860	ATP-dependent RNA helicase DDX18	NP_080136
Ndufaf6	-985	chr4:11076781-11077600	819	1.11;4.54	14.53;9.62	-2.1	0.00237093	0.296507	chr4	11076205	11051045	-	NM_001085493	NADH dehydrogenase (ubiquinone) complex I, assembly factor 6 precursor	NP_001078962
Chad	1637	chr11:94566141-94567280	1139	5.53;3.63	19.00;12.24	-1.77	0.00239542	0.296507	chr11	94565073	94569127	+	NM_007689	chondroadherin precursor	NP_031715
Ppp1r14a	731	chr7:29289761-29290340	579	3.32;1.82	8.94;11.37	-1.98	0.00240437	0.296507	chr7	29289319	29293390	+	NM_026731	protein phosphatase 1 regulatory subunit 14A	NP_081007
Rab4b	663	chr7:27177861-27178580	719	3.32;1.82	10.06;10.49	-2	0.00240437	0.296507	chr7	27178883	27168432	-	NM_029391	ras-related protein Rab-4B	NP_083667
Traf3ip1	313	chr1:91494641-91495320	679	4.43;0.91	12.29;8.75	-1.98	0.00240437	0.296507	chr1	91494667	91529307	+	NM_028718	TRAF3-interacting protein 1	NP_082994
Pno1	1429	chr11:17209701-17210620	919	3.32;1.82	15.65;7.87	-2.2	0.00240658	0.296507	chr11	17211589	17203199	-	NM_025443	RNA-binding protein PNO1	NP_079719
Nub1	-404	chr5:24685221-24685600	379	0.00;0.91	4.47;7.87	-3.76	0.00243358	0.296507	chr5	24685814	24710555	+	NM_016736	NEDD8 ultimate buster 1	NP_058016
Mbd1	-137	chr18:74267901-74268400	499	0.00;0.91	4.47;7.87	-3.76	0.00243358	0.296507	chr18	74268287	74282684	+	NM_013594	methyl-CpG-binding domain protein 1	NP_038622
Cul2	1536	chr18:3384561-3384960	399	0.00;0.91	4.47;7.87	-3.76	0.00243358	0.296507	chr18	3383224	3436700	+	NM_029402	cullin-2	NP_083678
Mmp25	-1811	chr17:23646701-23647460	759	2.21;4.54	10.06;14.87	-1.88	0.00243513	0.296507	chr17	23645269	23629457	-	NM_001033339	matrix metalloproteinase-25 precursor	NP_001028511
Smok3b	17	chr5:138036881-138037600	719	7.75;5.45	5.59;34.98	-1.62	0.00243866	0.296507	chr5	138037223	138050633	+	NM_001039889	sperm motility kinase 3	NP_001034978
Chac1	-1581	chr2:119349361-119349960	599	0.00;0.91	5.59;7.00	-3.79	0.00245078	0.296507	chr2	119351241	119354327	+	NM_026929	cation transport regulator-like protein 1	NP_081205
Arpp21	141	chr9:112234421-112234980	559	0.00;0.91	5.59;7.00	-3.79	0.00245078	0.296507	chr9	112234841	112154462	-	NM_001177619	cAMP-regulated phosphoprotein 21 isoform 6	NP_001171090
Vprbp	-1575	chr9:106820181-106820620	439	1.11;0.00	5.59;7.00	-3.51	0.00245078	0.296507	chr9	106821975	106880992	+	NM_001015507	protein VPRBP	NP_001015507
Selrc1	19	chr4:108327981-108328360	379	1.11;0.00	5.59;7.00	-3.51	0.00245078	0.296507	chr4	108328151	108340718	+	NM_027250	sel1 repeat-containing protein 1	NP_081526
Gpr142	1417	chr11:114800141-114800540	399	0.00;0.91	6.71;6.12	-3.82	0.00245078	0.296507	chr11	114798923	114806745	+	NM_181749	probable G-protein coupled receptor 142	NP_861414
Gm4187	-243	chr7:22329681-22330240	559	1.11;0.00	6.71;6.12	-3.53	0.00245078	0.296507	chr7	22329717	22328793	-	NM_001167159	vomeronasal 1 receptor Vmn1r146	NP_001160631
Gm4133	-243	chr7:22329681-22330240	559	1.11;0.00	6.71;6.12	-3.53	0.00245078	0.296507	chr7	22329717	22328793	-	NM_001167158	vomernasal 1 receptor Vmn1r98	NP_001160630
Gata2	387	chr6:88198701-88199400	699	1.11;0.00	6.71;6.12	-3.53	0.00245078	0.296507	chr6	88198663	88207032	+	NM_008090	endothelial transcription factor GATA-2	NP_032116
Pah	-1144	chr10:87520461-87520840	379	0.00;0.91	7.82;5.25	-3.85	0.00245078	0.296507	chr10	87521794	87584137	+	NM_008777	phenylalanine-4-hydroxylase	NP_032803
Gm13476	493	chr2:45111421-45111840	419	0.00;0.91	7.82;5.25	-3.85	0.00245078	0.296507	chr2	45111137	45114084	+	NM_001177394	uncharacterized protein LOC433424 isoform 1	NP_001170865
Aifm2	-1068	chr10:61719381-61719780	399	0.00;0.91	7.82;5.25	-3.85	0.00245078	0.296507	chr10	61720648	61738652	+	NM_153779	apoptosis-inducing factor 2 isoform 1	NP_722474
Gpr31b	1460	chr17:13050501-13051140	639	1.11;0.00	7.82;5.25	-3.56	0.00245078	0.296507	chr17	13052280	13051320	-	NM_001013832	12-(S)-hydroxy-5,8,10,14-eicosatetraenoic acid receptor	NP_001013854
Frzb	-1514	chr2:80448661-80449160	499	1.11;0.00	7.82;5.25	-3.56	0.00245078	0.296507	chr2	80447396	80411969	-	NM_011356	secreted frizzled-related protein 3 precursor	NP_035486
Gpr114	927	chr8:94924241-94925000	759	4.43;1.82	8.94;14.87	-1.93	0.00245324	0.296507	chr8	94923693	94943290	+	NM_001145972	probable G-protein coupled receptor 114 isoform 1 precursor	NP_001139444
Zfp78	-837	chr7:6362121-6362820	699	1.11;1.82	6.71;9.62	-2.48	0.00246884	0.296507	chr7	6363307	6382605	+	NM_001112805	zinc finger protein 78 isoform 2	NP_001106276
Ccdc177	-745	chr12:80761161-80761760	599	2.21;0.91	6.71;9.62	-2.39	0.00246884	0.296507	chr12	80760715	80755446	-	NM_001008423	coiled-coil domain-containing protein 177	NP_001008423
Prl2c4	848	chr13:12798921-12799500	579	1.11;1.82	7.82;8.75	-2.5	0.00246884	0.296507	chr13	12800058	12790817	-	NM_011954	prolactin family 2, subfamily c, member 4 precursor	NP_036084
Cst10	-298	chr2:149404681-149405220	539	0.00;2.72	8.94;7.87	-2.63	0.00246884	0.296507	chr2	149405248	149410278	+	NM_021405	cystatin-D precursor	NP_067380
Crabp2	1958	chr3:87950301-87951000	699	0.00;2.72	8.94;7.87	-2.63	0.00246884	0.296507	chr3	87948692	87953372	+	NM_007759	cellular retinoic acid-binding protein 2	NP_031785
Cecr2	1860	chr6:120667881-120668680	799	6.64;2.72	11.18;19.24	-1.7	0.00248464	0.296507	chr6	120666420	120771191	+	NM_001128151	cat eye syndrome critical region protein 2	NP_001121623
Tigd3	927	chr19:5892881-5893480	599	3.32;3.63	11.18;12.24	-1.75	0.00248719	0.296507	chr19	5894107	5891137	-	NM_198634	tigger transposable element-derived protein 3	NP_941036
Gm4981	70	chr10:58236321-58236860	539	1.11;9.08	15.65;20.11	-1.81	0.00249347	0.296507	chr10	58236660	58234847	-	NM_001034869	uncharacterized protein LOC245263	NP_001030041
Ube4b	1901	chr4:149424541-149424920	379	0.00;0.00	7.82;1.75	-inf	0.00260034	0.296507	chr4	149426631	149328415	-	NM_022022	ubiquitin conjugation factor E4 B	NP_071305
Klhl22	-1200	chr16:17758241-17758600	359	0.00;0.00	7.82;1.75	-inf	0.00260034	0.296507	chr16	17759620	17793382	+	NM_145479	kelch-like protein 22	NP_663454
Glrp1	1606	chr1:88508301-88508620	319	0.00;0.00	7.82;1.75	-inf	0.00260034	0.296507	chr1	88510066	88499870	-	NM_008132	glutamine repeat protein 1	NP_032158
Cars2	-1259	chr8:11551861-11552200	339	0.00;0.00	7.82;1.75	-inf	0.00260034	0.296507	chr8	11550771	11514016	-	NM_024248	probable cysteine--tRNA ligase, mitochondrial precursor	NP_077210
Tlx3	1658	chr11:33201741-33202120	379	0.00;0.91	3.35;9.62	-3.84	0.00263174	0.296507	chr11	33203588	33200751	-	NM_019916	T-cell leukemia homeobox protein 3	NP_064300
Dhx35	1621	chr2:158796261-158796620	359	0.00;0.91	3.35;9.62	-3.84	0.00263174	0.296507	chr2	158794819	158858214	+	NM_145742	probable ATP-dependent RNA helicase DHX35	NP_665685
Sap30l	-1036	chr11:57800361-57800840	479	3.32;0.00	6.71;10.49	-2.37	0.00265456	0.296507	chr11	57801636	57810615	+	NM_001081168	histone deacetylase complex subunit SAP30L	NP_001074637
Trpv5	173	chr6:41680181-41680920	739	0.00;3.63	13.41;7.87	-2.55	0.00269391	0.296507	chr6	41680723	41652769	-	NM_001007572	transient receptor potential cation channel subfamily V member 5	NP_001007573
Olfr527	-1443	chr7:140334181-140334660	479	2.21;0.00	11.18;4.37	-2.81	0.00271817	0.296507	chr7	140335863	140336781	+	NM_001011776	olfactory receptor 527	NP_001011776
Paqr7	1913	chr4:134498661-134499120	459	2.21;0.00	5.59;9.62	-2.78	0.00272943	0.296507	chr4	134496977	134508810	+	NM_027995	membrane progestin receptor alpha	NP_082271
Arntl	-734	chr7:113206501-113206960	459	2.21;0.00	5.59;9.62	-2.78	0.00272943	0.296507	chr7	113207464	113314126	+	NM_001243048	aryl hydrocarbon receptor nuclear translocator-like protein 1 isoform 2	NP_001229977
Gm9897	1864	chr5:4194021-4194440	419	1.11;0.91	5.59;8.75	-2.83	0.00285268	0.296507	chr5	4192366	4197651	+	NM_001042670	mitochondrial transcription termination factor-like	NP_001036135
Fam133b	-1482	chr5:3542101-3542600	499	1.11;0.91	5.59;8.75	-2.83	0.00285268	0.296507	chr5	3543832	3570546	+	NM_001042501	protein FAM133B	NP_001035966
Fgr	186	chr4:132973981-132974580	599	3.32;1.82	7.82;14.87	-2.14	0.00286482	0.296507	chr4	132974094	133001882	+	NM_010208	tyrosine-protein kinase Fgr	NP_034338
Bri3bp	1983	chr5:125443141-125443960	819	7.75;3.63	13.41;16.62	-1.4	0.00286682	0.296507	chr5	125441567	125460885	+	NM_029752	BRI3-binding protein precursor	NP_084028
Wdr63	1996	chr3:146105781-146106300	519	3.32;1.82	13.41;8.75	-2.11	0.00289303	0.296507	chr3	146108036	146040525	-	NM_172864	WD repeat domain 63	NP_766452
Col24a1	1469	chr3:145293601-145294280	679	1.11;3.63	8.94;10.49	-2.04	0.00291847	0.296507	chr3	145292471	145552005	+	NM_027770	collagen alpha-1(XXIV) chain precursor	NP_082046
Heyl	-625	chr4:123232641-123233220	579	2.21;2.72	8.94;10.49	-1.98	0.00291847	0.296507	chr4	123233555	123249870	+	NM_013905	hairy/enhancer-of-split related with YRPW motif-like protein	NP_038933
Pdk1	1079	chr2:71874021-71874680	659	3.32;1.82	8.94;10.49	-1.92	0.00291847	0.296507	chr2	71873271	71903858	+	NM_172665	pyruvate dehydrogenase kinase, isozyme 1 precursor	NP_766253
Tfr2	-1710	chr5:137567961-137568320	359	1.11;0.00	2.24;10.49	-3.52	0.00293285	0.296507	chr5	137569850	137587481	+	NM_015799	transferrin receptor protein 2	NP_056614
Zfyve20	-1859	chr6:92216461-92216880	419	1.11;1.82	6.71;8.75	-2.4	0.00305481	0.296507	chr6	92214811	92186711	-	NM_030081	rabenosyn-5	NP_084357
Neil2	1295	chr14:63191981-63192480	499	1.11;1.82	6.71;8.75	-2.4	0.00305481	0.296507	chr14	63193525	63182444	-	NM_201610	endonuclease 8-like 2	NP_963904
4933405O20Rik	-529	chr7:50598321-50599000	679	1.11;1.82	6.71;8.75	-2.4	0.00305481	0.296507	chr7	50599189	50600528	+	NM_172901	probable isocitrate dehydrogenase [NAD] gamma 2, mitochondrial	NP_766489
Gm10220	395	chr5:26120661-26121400	739	2.21;0.91	6.71;8.75	-2.31	0.00305481	0.296507	chr5	26121425	26114763	-	NM_001134299	uncharacterized protein LOC434689	NP_001127771
Blcap	-999	chr2:157567001-157567720	719	2.21;0.91	6.71;8.75	-2.31	0.00305481	0.296507	chr2	157566361	157556361	-	NM_016916	bladder cancer-associated protein	NP_058612
Xaf1	1412	chr11:72302781-72303300	519	2.21;0.91	7.82;7.87	-2.33	0.00305481	0.296507	chr11	72301628	72313733	+	NM_001037713	XIAP-associated factor 1	NP_001032802
Heatr6	1334	chr11:83754641-83755300	659	1.11;1.82	8.94;7.00	-2.45	0.00305481	0.296507	chr11	83753636	83783754	+	NM_145432	HEAT repeat-containing protein 6	NP_663407
Cacnb2	195	chr2:14604301-14604700	399	2.21;0.91	8.94;7.00	-2.35	0.00305481	0.296507	chr2	14604305	14987908	+	NM_023116	voltage-dependent L-type calcium channel subunit beta-2 isoform 1	NP_075605
Ccdc85a	606	chr11:28583461-28583920	459	3.32;0.00	7.82;8.75	-2.32	0.00307207	0.296507	chr11	28584296	28575196	-	NM_001166662	coiled-coil domain-containing protein 85A isoform 3	NP_001160134
Treml4	-784	chr17:48263321-48263700	379	0.00;0.00	6.71;2.62	-inf	0.00307858	0.296507	chr17	48264294	48275358	+	NM_172623	trem-like transcript 4 protein isoform 2 precursor	NP_766211
Rab33b	1965	chr3:51485781-51486080	299	0.00;0.00	6.71;2.62	-inf	0.00307858	0.296507	chr3	51483965	51496212	+	NM_016858	ras-related protein Rab-33B	NP_058554
Mphosph8	-57	chr14:56668021-56668360	339	0.00;0.00	6.71;2.62	-inf	0.00307858	0.296507	chr14	56668247	56697429	+	NM_023773	M-phase phosphoprotein 8	NP_076262
Gm16451	1429	chr7:20121001-20121300	299	0.00;0.00	6.71;2.62	-inf	0.00307858	0.296507	chr7	20122579	20121655	-	NM_001167149	vomeronasal 1 receptor Vmn1r140	NP_001160621
Gm16451	1425	chr7:22116681-22116960	279	0.00;0.00	6.71;2.62	-inf	0.00307858	0.296507	chr7	22118245	22117321	-	NM_001167149	vomeronasal 1 receptor Vmn1r140	NP_001160621
Gm16442	1429	chr7:20121001-20121300	299	0.00;0.00	6.71;2.62	-inf	0.00307858	0.296507	chr7	20122579	20121655	-	NM_001167148	vomernasal 1 receptor Vmn1r92	NP_001160620
Gm16442	1425	chr7:22116681-22116960	279	0.00;0.00	6.71;2.62	-inf	0.00307858	0.296507	chr7	22118245	22117321	-	NM_001167148	vomernasal 1 receptor Vmn1r92	NP_001160620
Atp6v0a2	-1967	chr5:124710061-124710420	359	0.00;0.00	6.71;2.62	-inf	0.00307858	0.296507	chr5	124712207	124722146	+	NM_011596	V-type proton ATPase 116 kDa subunit a isoform 2	NP_035726
Atf5	1928	chr7:44813541-44813920	379	0.00;0.00	6.71;2.62	-inf	0.00307858	0.296507	chr7	44815658	44812255	-	NM_030693	cyclic AMP-dependent transcription factor ATF-5	NP_109618
Ccr6	718	chr17:8236461-8237060	599	7.75;6.35	15.65;18.37	-1.27	0.0031206	0.296507	chr17	8236042	8257129	+	NM_001190333	C-C chemokine receptor type 6 isoform A	NP_001177262
Gpr113	892	chr5:30204561-30205100	539	4.43;0.91	7.82;11.37	-1.85	0.00312898	0.296507	chr5	30205722	30193430	-	NM_001014394	probable G-protein coupled receptor 113 precursor	NP_001014416
Sepsecs	-1749	chr5:52671261-52671640	379	0.00;0.91	5.59;6.12	-3.69	0.0031346	0.296507	chr5	52669701	52643406	-	NM_172490	O-phosphoseryl-tRNA(Sec) selenium transferase	NP_766078
Lrrc10b	-1413	chr19:10458601-10459120	519	0.00;0.91	5.59;6.12	-3.69	0.0031346	0.296507	chr19	10457447	10455370	-	NM_001111140	leucine-rich repeat-containing protein 10B	NP_001104610
Hdac5	1292	chr11:102228641-102229120	479	0.00;0.91	5.59;6.12	-3.69	0.0031346	0.296507	chr11	102230172	102195746	-	NM_010412	histone deacetylase 5 isoform 2	NP_034542
Diap1	721	chr18:37934441-37934940	499	0.00;0.91	5.59;6.12	-3.69	0.0031346	0.296507	chr18	37935411	37844824	-	NM_007858	protein diaphanous homolog 1	NP_031884
C1qtnf1	377	chr11:118443621-118444200	579	0.00;0.91	5.59;6.12	-3.69	0.0031346	0.296507	chr11	118443533	118451782	+	NM_001204130	complement C1q tumor necrosis factor-related protein 1 precursor	NP_001191059
Mfsd10	1034	chr5:34635861-34636300	439	1.11;0.00	5.59;6.12	-3.4	0.0031346	0.296507	chr5	34637114	34633646	-	NM_026660	major facilitator superfamily domain-containing protein 10	NP_080936
Magi2	-37	chr5:19907281-19907680	399	1.11;0.00	5.59;6.12	-3.4	0.0031346	0.296507	chr5	19907517	20704792	+	NM_001170745	membrane-associated guanylate kinase, WW and PDZ domain-containing protein 2 isoform 3	NP_001164216
Igsf3	1306	chr3:101378181-101378680	499	1.11;0.00	5.59;6.12	-3.4	0.0031346	0.296507	chr3	101377124	101463060	+	NM_207205	immunoglobulin superfamily member 3 precursor	NP_997088
Gpr151	-788	chr18:42580201-42580680	479	1.11;0.00	5.59;6.12	-3.4	0.0031346	0.296507	chr18	42579652	42578019	-	NM_181543	probable G-protein coupled receptor 151 protein	NP_853521
Epg5	-1406	chr18:77936861-77937260	399	1.11;0.00	5.59;6.12	-3.4	0.0031346	0.296507	chr18	77938466	78035027	+	NM_001195633	ectopic P granules protein 5 homolog	NP_001182562
Adprh	1089	chr16:38451401-38451800	399	1.11;0.00	5.59;6.12	-3.4	0.0031346	0.296507	chr16	38452689	38445398	-	NM_007414	[Protein ADP-ribosylarginine] hydrolase	NP_031440
Klhl30	-1652	chr1:91349241-91349600	359	0.00;0.91	6.71;5.25	-3.72	0.0031346	0.296507	chr1	91351072	91362404	+	NM_027551	kelch-like protein 30	NP_081827
Gda	961	chr19:21471521-21471880	359	0.00;0.91	6.71;5.25	-3.72	0.0031346	0.296507	chr19	21472661	21391306	-	NM_010266	guanine deaminase	NP_034396
4930402F06Rik	924	chr2:35396061-35396440	379	0.00;0.91	6.71;5.25	-3.72	0.0031346	0.296507	chr2	35397174	35375561	-	NM_001272040	uncharacterized protein LOC74854 isoform 2	NP_001258969
Strip1	-1570	chr3:107633021-107633540	519	1.11;0.00	6.71;5.25	-3.43	0.0031346	0.296507	chr3	107631710	107612531	-	NM_153563	striatin-interacting protein 1	NP_705791
Fam19a1	477	chr6:96113381-96113880	499	1.11;0.00	6.71;5.25	-3.43	0.0031346	0.296507	chr6	96113153	96657198	+	NM_182808	protein FAM19A1 precursor	NP_877960
Tnk1	1110	chr11:69857301-69857940	639	9.96;4.54	23.47;15.74	-1.44	0.00313592	0.296507	chr11	69858730	69850562	-	NM_031880	non-receptor tyrosine-protein kinase TNK1	NP_114086
Pnpo	-191	chr11:96944021-96944400	379	0.00;0.00	2.24;7.00	-inf	0.0031711	0.296507	chr11	96944019	96937815	-	NM_134021	pyridoxine-5'-phosphate oxidase	NP_598782
Gm13043	1078	chr4:143512161-143512680	519	0.00;1.82	4.47;11.37	-3.12	0.00320504	0.296507	chr4	143511342	143517831	+	NM_001039595	pramel family member	NP_001034684
A530032D15Rik	143	chr1:85109221-85110200	979	5.53;9.08	17.88;18.37	-1.31	0.00321222	0.296507	chr1	85109853	85088138	-	NM_213615	SP140 nuclear body protein family member	NP_998780
Sesn2	-574	chr4:132510761-132511300	539	8.85;6.35	20.12;16.62	-1.27	0.00321222	0.296507	chr4	132510456	132492806	-	NM_144907	sestrin-2	NP_659156
Eif2ak1	849	chr5:143872241-143873180	939	12.17;7.26	21.23;20.99	-1.12	0.00323021	0.296507	chr5	143871861	143902717	+	NM_013557	eukaryotic translation initiation factor 2-alpha kinase 1	NP_038585
A630076J17Rik	-1383	chr3:107228881-107229580	699	2.21;2.72	7.82;11.37	-1.96	0.00323276	0.296507	chr3	107230613	107234031	+	NM_001256174	uncharacterized protein LOC319929	NP_001243103
AU018829	-1352	chr5:94863601-94864600	999	29.88;12.71	42.47;76.09	-1.48	0.00324283	0.296507	chr5	94865452	94878188	+	NM_001200055	expressed sequence AU018829	NP_001186984
Wdtc1	265	chr4:133338861-133339240	379	1.11;0.00	4.47;7.00	-3.37	0.00325252	0.296507	chr4	133339315	133292465	-	NM_199306	WD and tetratricopeptide repeats protein 1	NP_955010
Mvp	1904	chr7:127012421-127012960	539	1.11;0.00	4.47;7.00	-3.37	0.00325252	0.296507	chr7	127014594	126986859	-	NM_080638	major vault protein	NP_542369
Gm9839	949	chr1:32519861-32520240	379	1.11;0.00	4.47;7.00	-3.37	0.00325252	0.296507	chr1	32520999	32519562	-	NM_001199956	sentrin 15	NP_001186885
Gm5741	1132	chr8:85066601-85067100	499	1.11;0.00	4.47;7.00	-3.37	0.00325252	0.296507	chr8	85067982	85067567	-	NM_001195531	guanine nucleotide-binding protein G(I)/G(S)/G(O) subunit gamma-12-like	NP_001182460
Creb3l1	-340	chr2:92024201-92024820	619	1.11;0.00	4.47;7.00	-3.37	0.00325252	0.296507	chr2	92024170	91982327	-	NM_011957	cyclic AMP-responsive element-binding protein 3-like protein 1	NP_036087
Calr3	1136	chr8:72433781-72434260	479	1.11;0.00	4.47;7.00	-3.37	0.00325252	0.296507	chr8	72435156	72424182	-	NM_029782	calreticulin-3 isoform 2	NP_084058
4930529M08Rik	1517	chr2:145936081-145936520	439	1.11;0.00	4.47;7.00	-3.37	0.00325252	0.296507	chr2	145934783	145964226	+	NM_175280	uncharacterized protein C20orf26 homolog	NP_780489
Mon2	-1465	chr10:123077741-123078200	459	1.11;0.91	5.59;11.37	-3.07	0.00325306	0.296507	chr10	123076505	122992060	-	NM_153395	protein MON2 homolog isoform 3	NP_700444
Stau1	1598	chr2:166994501-166994860	359	0.00;0.00	3.35;5.25	-inf	0.00326024	0.296507	chr2	166996278	166948141	-	NM_011490	double-stranded RNA-binding protein Staufen homolog 1 isoform 3	NP_035620
Scgb2b3	1642	chr7:31360241-31360620	379	0.00;0.00	3.35;5.25	-inf	0.00326024	0.296507	chr7	31362072	31359037	-	NM_001270541	androgen-binding protein precursor	NP_001257470
Rpp40	1487	chr13:35904721-35905000	279	0.00;0.00	3.35;5.25	-inf	0.00326024	0.296507	chr13	35906347	35895103	-	NM_145938	ribonuclease P protein subunit p40	NP_666050
Ppef2	1139	chr5:92251861-92252180	319	0.00;0.00	3.35;5.25	-inf	0.00326024	0.296507	chr5	92253159	92226973	-	NM_011148	serine/threonine-protein phosphatase with EF-hands 2	NP_035278
Pdlim4	1267	chr11:54067561-54067940	379	0.00;0.00	3.35;5.25	-inf	0.00326024	0.296507	chr11	54069017	54054927	-	NM_019417	PDZ and LIM domain protein 4	NP_062290
Mplkip	358	chr13:17695581-17695960	379	0.00;0.00	3.35;5.25	-inf	0.00326024	0.296507	chr13	17695412	17699105	+	NM_025479	M-phase-specific PLK1-interacting protein	NP_079755
Mfap3l	-893	chr8:60654021-60654400	379	0.00;0.00	3.35;5.25	-inf	0.00326024	0.296507	chr8	60655103	60676731	+	NM_001177881	microfibrillar-associated protein 3-like precursor	NP_001171352
Kdm2b	193	chr5:122988161-122988520	359	0.00;0.00	3.35;5.25	-inf	0.00326024	0.296507	chr5	122988533	122870674	-	NM_001005866	lysine-specific demethylase 2B isoform 3	NP_001005866
Iqcc	-1537	chr4:129620441-129620820	379	0.00;0.00	3.35;5.25	-inf	0.00326024	0.296507	chr4	129619093	129615616	-	NM_198026	IQ domain-containing protein C	NP_932143
Gemin5	69	chr11:58168281-58168660	379	0.00;0.00	3.35;5.25	-inf	0.00326024	0.296507	chr11	58168539	58120000	-	NM_001166671	gem-associated protein 5 isoform 4	NP_001160143
Fam115c	-269	chr6:42645121-42645500	379	0.00;0.00	3.35;5.25	-inf	0.00326024	0.296507	chr6	42645041	42623042	-	NM_146174	protein FAM115C	NP_666286
Ell	1476	chr8:70540981-70541320	339	0.00;0.00	3.35;5.25	-inf	0.00326024	0.296507	chr8	70539674	70592858	+	NM_007924	RNA polymerase II elongation factor ELL	NP_031950
Crtc1	-777	chr8:70440161-70440540	379	0.00;0.00	3.35;5.25	-inf	0.00326024	0.296507	chr8	70439573	70382357	-	NM_001004062	CREB-regulated transcription coactivator 1	NP_001004062
Cd63	675	chr10:128910381-128910700	319	0.00;0.00	3.35;5.25	-inf	0.00326024	0.296507	chr10	128909865	128912818	+	NM_007653	CD63 antigen	NP_031679
Cd52	583	chr4:134094361-134094620	259	0.00;0.00	3.35;5.25	-inf	0.00326024	0.296507	chr4	134095073	134093537	-	NM_013706	CAMPATH-1 antigen precursor	NP_038734
Camsap3	-279	chr8:3586981-3587360	379	0.00;0.00	3.35;5.25	-inf	0.00326024	0.296507	chr8	3587449	3609075	+	NM_027171	calmodulin-regulated spectrin-associated protein 3 isoform 2	NP_081447
Bet1	-1293	chr6:4088101-4088340	239	0.00;0.00	3.35;5.25	-inf	0.00326024	0.296507	chr6	4086927	4076903	-	NM_009748	BET1 homolog	NP_033878
Bbs12	817	chr3:37313181-37313560	379	0.00;0.00	3.35;5.25	-inf	0.00326024	0.296507	chr3	37312553	37321450	+	NM_001255992	Bardet-Biedl syndrome 12 protein homolog isoform 2	NP_001242921
Ang4	-1900	chr14:51775301-51775680	379	0.00;0.00	3.35;5.25	-inf	0.00326024	0.296507	chr14	51773590	51763891	-	NM_177544	angiogenin-4 precursor	NP_808212
2010107G23Rik	123	chr10:62110701-62111080	379	0.00;0.00	3.35;5.25	-inf	0.00326024	0.296507	chr10	62111013	62107655	-	NM_027251	uncharacterized protein C10orf35 homolog	NP_081527
Vmn2r24	-1210	chr6:123777641-123777880	239	0.00;0.00	4.47;4.37	-inf	0.00326024	0.296507	chr6	123778970	123816280	+	NM_001104639	vomeronasal receptor Vmn2r24 precursor	NP_001098109
Tdpoz5	324	chr3:94072141-94072500	359	0.00;0.00	4.47;4.37	-inf	0.00326024	0.296507	chr3	94072644	94071621	-	NM_207273	TD and POZ domain-containing protein 5	NP_997156
Slc13a4	1526	chr6:35306401-35306800	399	0.00;0.00	4.47;4.37	-inf	0.00326024	0.296507	chr6	35308126	35267952	-	NM_172892	solute carrier family 13, member 4	NP_766480
Sar1b	-1692	chr11:51761721-51762220	499	0.00;0.00	4.47;4.37	-inf	0.00326024	0.296507	chr11	51763662	51791953	+	NM_025535	GTP-binding protein SAR1b	NP_079811
Rhox4a	-824	chrX:37264361-37264740	379	0.00;0.00	4.47;4.37	-inf	0.00326024	0.296507	chrX	37265374	37270135	+	NM_001039688	reproductive homeobox 4A	NP_001034777
Rgs14	559	chr13:55370101-55370480	379	0.00;0.00	4.47;4.37	-inf	0.00326024	0.296507	chr13	55369731	55384687	+	NM_016758	regulator of G-protein signaling 14	NP_058038
Prss35	-1722	chr9:86741721-86742100	379	0.00;0.00	4.47;4.37	-inf	0.00326024	0.296507	chr9	86743632	86757506	+	NM_178738	inactive serine protease 35 precursor	NP_848853
Pogz	904	chr3:94838241-94838700	459	0.00;0.00	4.47;4.37	-inf	0.00326024	0.296507	chr3	94837566	94883567	+	NM_172683	pogo transposable element with ZNF domain isoform 1	NP_766271
Pax4	400	chr6:28448761-28449120	359	0.00;0.00	4.47;4.37	-inf	0.00326024	0.296507	chr6	28449340	28442333	-	NM_011038	paired box protein Pax-4 isoform 1	NP_035168
Olfr889	-1897	chr9:38113721-38114080	359	0.00;0.00	4.47;4.37	-inf	0.00326024	0.296507	chr9	38115797	38116727	+	NM_146482	olfactory receptor 889	NP_666693
Olfr248	1945	chr1:174392741-174393240	499	0.00;0.00	4.47;4.37	-inf	0.00326024	0.296507	chr1	174391045	174392055	+	NM_146714	olfactory receptor 415	NP_666925
Olfr1491	-628	chr19:13703961-13704440	479	0.00;0.00	4.47;4.37	-inf	0.00326024	0.296507	chr19	13704828	13705788	+	NM_146345	olfactory receptor 1491	NP_666457
Nanos2	1097	chr7:18988421-18988820	399	0.00;0.00	4.47;4.37	-inf	0.00326024	0.296507	chr7	18987523	18988962	+	NM_194064	nanos homolog 2	NP_918953
Lrtm2	-696	chr6:119329741-119330060	319	0.00;0.00	4.47;4.37	-inf	0.00326024	0.296507	chr6	119329204	119315132	-	NM_001172207	leucine-rich repeat and transmembrane domain-containing protein 2 precursor	NP_001165678
Il17ra	184	chr6:120463101-120463660	559	0.00;0.00	4.47;4.37	-inf	0.00326024	0.296507	chr6	120463196	120483727	+	NM_008359	interleukin-17 receptor A precursor	NP_032385
Gm10697	324	chr3:94072141-94072500	359	0.00;0.00	4.47;4.37	-inf	0.00326024	0.296507	chr3	94072644	94071621	-	NM_001163731	predicted gene 10697	NP_001157203
Fam150b	-1703	chr12:30882381-30882860	479	0.00;0.00	4.47;4.37	-inf	0.00326024	0.296507	chr12	30884323	30893854	+	NM_001159743	protein FAM150B precursor	NP_001153215
Dnajb11	56	chr16:22857701-22858100	399	0.00;0.00	4.47;4.37	-inf	0.00326024	0.296507	chr16	22857844	22872465	+	NM_001190804	dnaJ homolog subfamily B member 11 precursor	NP_001177733
Ctrb1	-1260	chr8:111692081-111692460	379	0.00;0.00	4.47;4.37	-inf	0.00326024	0.296507	chr8	111691010	111686509	-	NM_025583	chymotrypsinogen B precursor	NP_079859
Bcl6	-1448	chr16:23989961-23990160	199	0.00;0.00	4.47;4.37	-inf	0.00326024	0.296507	chr16	23988612	23965051	-	NM_009744	B-cell lymphoma 6 protein homolog	NP_033874
Baiap2	-831	chr11:119942041-119942480	439	0.00;0.00	4.47;4.37	-inf	0.00326024	0.296507	chr11	119943091	120002618	+	NM_130862	brain-specific angiogenesis inhibitor 1-associated protein 2 isoform b	NP_570932
Arhgap11a	951	chr2:113847481-113847940	459	0.00;0.00	4.47;4.37	-inf	0.00326024	0.296507	chr2	113848661	113831491	-	NM_181416	rho GTPase-activating protein 11A	NP_852081
A430089I19Rik	1366	chr5:94305241-94305620	379	0.00;0.00	4.47;4.37	-inf	0.00326024	0.296507	chr5	94306796	94302518	-	NM_177913	uncharacterized protein LOC331195	NP_808581
Zscan4f	36	chr7:11397801-11398100	299	0.00;0.00	5.59;3.50	-inf	0.00326024	0.296507	chr7	11397914	11402318	+	NM_001110316	zinc finger and SCAN domain containing protein 4F	NP_001103786
Zbtb4	-891	chr11:69764861-69765180	319	0.00;0.00	5.59;3.50	-inf	0.00326024	0.296507	chr11	69765911	69784026	+	NM_029348	zinc finger and BTB domain containing 4	NP_083624
Vmn1r159	985	chr7:22842401-22842840	439	0.00;0.00	5.59;3.50	-inf	0.00326024	0.296507	chr7	22843605	22842687	-	NM_001166758	vomeronasal 1 receptor 159	NP_001160230
Tmco3	-692	chr8:13287161-13287480	319	0.00;0.00	5.59;3.50	-inf	0.00326024	0.296507	chr8	13288012	13322924	+	NM_172282	transmembrane and coiled-coil domain-containing protein 3 precursor	NP_758486
Snx6	1582	chr12:54793841-54794320	479	0.00;0.00	5.59;3.50	-inf	0.00326024	0.296507	chr12	54795662	54746356	-	NM_026998	sorting nexin-6	NP_081274
Sirt5	1705	chr13:43372261-43372580	319	0.00;0.00	5.59;3.50	-inf	0.00326024	0.296507	chr13	43370715	43395203	+	NM_178848	NAD-dependent protein deacylase sirtuin-5, mitochondrial	NP_849179
Sema3a	82	chr5:13399221-13399560	339	0.00;0.00	5.59;3.50	-inf	0.00326024	0.296507	chr5	13399308	13603485	+	NM_009152	semaphorin-3A precursor	NP_033178
Rtn4ip1	814	chr10:43902461-43902780	319	0.00;0.00	5.59;3.50	-inf	0.00326024	0.296507	chr10	43901806	43947862	+	NM_130892	reticulon-4-interacting protein 1, mitochondrial precursor	NP_570962
Pgpep1	-342	chr8:70659921-70660240	319	0.00;0.00	5.59;3.50	-inf	0.00326024	0.296507	chr8	70659738	70646435	-	NM_023217	pyroglutamyl-peptidase 1	NP_075706
Olfr95	-1289	chr17:37213001-37213280	279	0.00;0.00	5.59;3.50	-inf	0.00326024	0.296507	chr17	37211851	37210912	-	NM_146513	olfactory receptor 95	NP_666724
Olfr221	1939	chr14:52034001-52034340	339	0.00;0.00	5.59;3.50	-inf	0.00326024	0.296507	chr14	52036109	52035173	-	NM_001001808	olfactory receptor 221	NP_001001808
Olfr1217	1459	chr2:89022421-89022860	439	0.00;0.00	5.59;3.50	-inf	0.00326024	0.296507	chr2	89024099	89022994	-	NM_146901	olfactory receptor 1217	NP_667112
Nlrp2	1885	chr7:5348961-5349340	379	0.00;0.00	5.59;3.50	-inf	0.00326024	0.296507	chr7	5351035	5298546	-	NM_177690	NACHT, leucine rich repeat and PYD containing 2	NP_808358
Nell2	-534	chr15:95529021-95529460	439	0.00;0.00	5.59;3.50	-inf	0.00326024	0.296507	chr15	95528706	95219449	-	NM_016743	protein kinase C-binding protein NELL2 precursor	NP_058023
Mup2	1123	chr4:61438441-61438720	279	0.00;0.00	5.59;3.50	-inf	0.00326024	0.296507	chr4	61439703	61300952	-	NM_001045550	major urinary protein 2 precursor	NP_001039015
Ilf2	580	chr3:90476561-90477000	439	0.00;0.00	5.59;3.50	-inf	0.00326024	0.296507	chr3	90476200	90488379	+	NM_026374	interleukin enhancer-binding factor 2	NP_080650
Hoxc9	399	chr15:102977241-102977620	379	0.00;0.00	5.59;3.50	-inf	0.00326024	0.296507	chr15	102977031	102984444	+	NM_008272	homeobox protein Hox-C9	NP_032298
Gstm1	-1037	chr3:108018861-108019160	299	0.00;0.00	5.59;3.50	-inf	0.00326024	0.296507	chr3	108017973	108012249	-	NM_010358	glutathione S-transferase Mu 1	NP_034488
Elp3	1582	chr14:65591341-65591720	379	0.00;0.00	5.59;3.50	-inf	0.00326024	0.296507	chr14	65593112	65530445	-	NM_028811	elongator complex protein 3 isoform 2	NP_083087
Eif4a3	1283	chr11:119298521-119299000	479	0.00;0.00	5.59;3.50	-inf	0.00326024	0.296507	chr11	119300043	119288362	-	NM_138669	eukaryotic initiation factor 4A-III	NP_619610
E2f5	-950	chr3:14577521-14577920	399	0.00;0.00	5.59;3.50	-inf	0.00326024	0.296507	chr3	14578670	14606309	+	NM_007892	transcription factor E2F5	NP_031918
Cidec	-675	chr6:113436241-113436620	379	0.00;0.00	5.59;3.50	-inf	0.00326024	0.296507	chr6	113435755	113424635	-	NM_178373	cell death activator CIDE-3	NP_848460
Ccdc58	321	chr16:36071701-36072260	559	0.00;0.00	5.59;3.50	-inf	0.00326024	0.296507	chr16	36071659	36092118	+	NM_001159421	coiled-coil domain-containing protein 58 isoform 2	NP_001152893
Ccdc19	1971	chr1:172522901-172523300	399	0.00;0.00	5.59;3.50	-inf	0.00326024	0.296507	chr1	172521129	172545870	+	NM_027972	nasopharyngeal epithelium specific protein 1	NP_082248
2510039O18Rik	1786	chr4:147942481-147942880	399	0.00;0.00	5.59;3.50	-inf	0.00326024	0.296507	chr4	147940894	147947314	+	NM_029841	uncharacterized protein KIAA2013 precursor	NP_084117
Mroh2a	1261	chr1:88227961-88228600	639	1.11;3.63	7.82;11.37	-2.02	0.00329871	0.299035	chr1	88227019	88262289	+	NM_001177364	HEAT repeat-containing protein 7B1	NP_001170835
Krt34	-506	chr11:100041781-100042340	559	1.11;3.63	7.82;11.37	-2.02	0.00329871	0.299035	chr11	100041554	100037350	-	NM_027563	keratin, type I cuticular Ha4	NP_081839
Sprr2a2	1754	chr3:92252181-92252620	439	3.32;0.00	13.41;4.37	-2.42	0.00330841	0.299587	chr3	92250646	92257304	+	NM_001164787	small proline-rich protein 2A2	NP_001158259
Sprr2a1	1754	chr3:92252181-92252620	439	3.32;0.00	13.41;4.37	-2.42	0.00330841	0.299587	chr3	92250646	92257304	+	NM_011468	small proline-rich protein 2A	NP_035598
Cul9	888	chr17:46545281-46545720	439	0.00;0.91	4.47;7.00	-3.66	0.00336441	0.303305	chr17	46546388	46500608	-	NM_001081335	cullin-9	NP_001074804
Naca	-1575	chr10:128033081-128034460	1379	13.28;3.63	21.23;23.61	-1.41	0.00343772	0.308066	chr10	128035345	128048637	+	NM_013608	nascent polypeptide-associated complex subunit alpha isoform b	NP_038636
Spink3	-1003	chr18:43737901-43738580	679	4.43;3.63	11.18;13.12	-1.59	0.00345962	0.308894	chr18	43737237	43728068	-	NM_009258	serine protease inhibitor Kazal-type 3 precursor	NP_033284
Ppara	1305	chr15:85736721-85737440	719	4.43;3.63	11.18;13.12	-1.59	0.00345962	0.308894	chr15	85735775	85806851	+	NM_011144	peroxisome proliferator-activated receptor alpha	NP_035274
Slamf8	1788	chr1:172588461-172589100	639	4.43;3.63	13.41;11.37	-1.62	0.00345962	0.308894	chr1	172590568	172581376	-	NM_029084	SLAM family member 8 precursor	NP_083360
Aym1	-1063	chr5:113355921-113356540	619	1.11;2.72	15.65;5.25	-2.45	0.00347145	0.30975	chr5	113357293	113357821	+	NM_001012726	activator of yeast meiotic promoters 1	NP_001012744
Olfr117	-439	chr17:37660561-37660980	419	1.11;0.00	7.82;4.37	-3.46	0.00349457	0.310391	chr17	37660331	37659377	-	NM_207155	olfactory receptor 117	NP_997038
Zfpm1	-820	chr8:122280901-122281740	839	17.71;3.63	26.82;34.98	-1.53	0.00352827	0.312679	chr8	122282140	122337247	+	NM_009569	zinc finger protein ZFPM1	NP_033595
Rtp4	242	chr16:23609961-23610360	399	0.00;0.91	8.94;3.50	-3.78	0.00355243	0.314099	chr16	23609918	23614222	+	NM_023386	receptor-transporting protein 4	NP_075875
Nmi	-662	chr2:51973681-51974060	379	0.00;0.91	8.94;3.50	-3.78	0.00355243	0.314099	chr2	51973208	51948498	-	NM_019401	N-myc-interactor	NP_062274
Gm13286	1017	chr4:88758361-88759360	999	11.07;11.80	22.35;24.49	-1.03	0.00357552	0.314209	chr4	88757843	88758392	+	NM_001243150	interferon zeta-like precursor	NP_001230079
Alpk3	-1109	chr7:81056221-81056760	539	2.21;3.63	11.18;10.49	-1.89	0.00358798	0.314209	chr7	81057599	81105612	+	NM_054085	alpha-protein kinase 3	NP_473426
2310057M21Rik	-1842	chr7:131364121-131364960	839	3.32;2.72	12.29;9.62	-1.86	0.00358799	0.314209	chr7	131362698	131342717	-	NM_026655	uncharacterized protein C10orf88 homolog	NP_080931
Cnih2	1268	chr19:5096761-5097540	779	5.53;0.91	19.00;8.75	-2.11	0.0036207	0.316488	chr19	5098418	5092870	-	NM_009920	protein cornichon homolog 2	NP_034050
Spata31d1d	-758	chr13:59732161-59732860	699	5.53;6.35	15.65;15.74	-1.4	0.00363617	0.317159	chr13	59731752	59725924	-	NM_177711	uncharacterized protein LOC238663	NP_808379
Trcg1	-825	chr9:57235481-57235980	499	0.00;0.91	7.82;4.37	-3.75	0.00365739	0.317926	chr9	57236555	57249864	+	NM_001014398	taste receptor cell protein 1 precursor	NP_001014420
Dusp15	-248	chr2:152951621-152952040	419	0.00;0.91	7.82;4.37	-3.75	0.00365739	0.317926	chr2	152951582	152940994	-	NM_001159376	dual specificity protein phosphatase 15 isoform 1	NP_001152848
Tmeff1	468	chr4:48585321-48586000	679	3.32;0.91	6.71;13.12	-2.23	0.00379918	0.327029	chr4	48585192	48663131	+	NM_021436	tomoregulin-1 precursor	NP_067411
Sox9	1761	chr11:112783781-112784160	379	0.00;0.91	3.35;8.75	-3.74	0.00380348	0.327029	chr11	112782209	112787757	+	NM_011448	transcription factor SOX-9	NP_035578
Slc29a4	-940	chr5:142700721-142701600	879	6.64;8.17	15.65;19.24	-1.24	0.00380924	0.327324	chr5	142702100	142722490	+	NM_146257	equilibrative nucleoside transporter 4	NP_666369
Mylk2	-481	chr2:152910581-152911160	579	3.32;1.82	7.82;13.99	-2.09	0.00382321	0.327631	chr2	152911351	152923065	+	NM_001081044	myosin light chain kinase 2, skeletal/cardiac muscle	NP_001074513
Gm8693	-403	chr7:22692381-22693060	679	2.21;3.63	8.94;14.87	-2.03	0.00384159	0.328541	chr7	22692317	22691396	-	NM_001167154	vomeronasal 1 receptor Vmn1r156	NP_001160626
Defb7	-116	chr8:19494721-19495240	519	2.21;2.72	7.82;13.99	-2.14	0.00390262	0.329937	chr8	19495096	19497775	+	NM_139220	beta-defensin 7 precursor	NP_631966
Fam71a	-513	chr1:191165021-191165640	619	8.85;10.89	25.70;19.24	-1.19	0.00395965	0.3323	chr1	191164817	191162583	-	NM_001109759	uncharacterized protein LOC619288	NP_001103229
BC048403	-1776	chr10:121738001-121738320	319	0.00;0.91	8.94;4.37	-3.87	0.00396083	0.3323	chr10	121739936	121752859	+	NM_173022	UPF0536 protein C12orf66 homolog	NP_766610
Enpp5	993	chr17:44079421-44080260	839	12.17;15.43	31.29;24.49	-1.01	0.00401046	0.3323	chr17	44078847	44086561	+	NM_001168620	ectonucleotide pyrophosphatase/phosphodiesterase family member 5 precursor	NP_001162091
Gm3706	30	chrX:3443341-3443980	639	5.53;0.91	16.76;9.62	-2.03	0.00402447	0.3323	chrX	3443690	3441735	-	NM_001243001	germ cell-less homolog 1 family member	NP_001229930
Gm3701	30	chrX:3443341-3443980	639	5.53;0.91	16.76;9.62	-2.03	0.00402447	0.3323	chrX	3443690	3441730	-	NM_001243011	germ cell-less homolog 1 family member	NP_001229940
Gm14351	30	chrX:3443341-3443980	639	5.53;0.91	16.76;9.62	-2.03	0.00402447	0.3323	chrX	3443690	3441739	-	NM_001085552	uncharacterized protein LOC668960	NP_001079021
Gm14346	30	chrX:3443341-3443980	639	5.53;0.91	16.76;9.62	-2.03	0.00402447	0.3323	chrX	3443690	3441730	-	NM_001085551	uncharacterized protein LOC668958	NP_001079020
Gm14345	30	chrX:3443341-3443980	639	5.53;0.91	16.76;9.62	-2.03	0.00402447	0.3323	chrX	3443690	3441730	-	NM_001085545	uncharacterized protein LOC630022	NP_001079014
Tgfbi	1678	chr13:56610961-56611600	639	1.11;2.72	7.82;9.62	-2.19	0.00413833	0.3323	chr13	56609602	56639339	+	NM_009369	transforming growth factor-beta-induced protein ig-h3 precursor	NP_033395
Inpp5f	-604	chr7:128610501-128611020	519	2.21;1.82	7.82;9.62	-2.11	0.00413833	0.3323	chr7	128611364	128696436	+	NM_178641	phosphatidylinositide phosphatase SAC2	NP_848756
Tmem259	940	chr10:79983081-79983700	619	3.32;0.91	7.82;9.62	-2.04	0.00413833	0.3323	chr10	79984330	79977119	-	NM_001003949	membralin	NP_001003949
S100a5	1449	chr3:90609721-90610220	499	2.21;1.82	8.94;8.75	-2.13	0.00413833	0.3323	chr3	90608521	90611780	+	NM_011312	protein S100-A5	NP_035442
Elp4	1740	chr2:105902521-105903000	479	0.00;1.82	6.71;7.00	-2.92	0.00414048	0.3323	chr2	105904500	105700108	-	NM_023876	elongator complex protein 4	NP_076365
B3gat3	1808	chr19:8921961-8922440	479	0.00;1.82	6.71;7.00	-2.92	0.00414048	0.3323	chr19	8920392	8927236	+	NM_024256	galactosylgalactosylxylosylprotein 3-beta-glucuronosyltransferase 3	NP_077218
Prr19	1082	chr7:25302181-25302700	519	2.21;0.00	5.59;7.87	-2.6	0.00414048	0.3323	chr7	25301358	25304133	+	NM_001081294	proline-rich protein 19	NP_001074763
B3gnt2	785	chr11:22858761-22859140	379	2.21;0.00	5.59;7.87	-2.6	0.00414048	0.3323	chr11	22859735	22834738	-	NM_016888	UDP-GlcNAc:betaGal beta-1,3-N-acetylglucosaminyltransferase 2	NP_058584
Zfhx4	1467	chr3:5219801-5220240	439	1.11;0.91	6.71;7.00	-2.77	0.00414048	0.3323	chr3	5218553	5415855	+	NM_030708	zinc finger homeobox protein 4	NP_109633
Csf2ra	-1042	chr19:61229261-61229660	399	1.11;0.91	6.71;7.00	-2.77	0.00414048	0.3323	chr19	61228418	61224401	-	NM_009970	granulocyte-macrophage colony-stimulating factor receptor subunit alpha precursor	NP_034100
Vmn1r214	-897	chr13:23033161-23033720	559	2.21;0.00	6.71;7.00	-2.63	0.00414048	0.3323	chr13	23034337	23035441	+	NM_134214	vomeronasal 1 receptor 214	NP_598975
Mfap5	1435	chr6:122514841-122515380	539	2.21;0.00	6.71;7.00	-2.63	0.00414048	0.3323	chr6	122513675	122529287	+	NM_015776	microfibrillar-associated protein 5 precursor	NP_056591
Kel	1805	chr6:41702221-41702820	599	2.21;0.00	6.71;7.00	-2.63	0.00414048	0.3323	chr6	41704325	41686329	-	NM_032540	kell blood group glycoprotein homolog	NP_115929
Dhx34	1132	chr7:16220621-16221180	559	2.21;0.00	6.71;7.00	-2.63	0.00414048	0.3323	chr7	16222032	16197220	-	NM_027883	probable ATP-dependent RNA helicase DHX34	NP_082159
Vmn2r35	-1423	chr7:7821081-7821500	419	2.21;0.00	7.82;6.12	-2.66	0.00414048	0.3323	chr7	7819867	7786150	-	NM_001105067	vomeronasal receptor Vmn2r35 precursor	NP_001098537
Prmt3	1603	chr7:49779721-49780200	479	2.21;0.00	7.82;6.12	-2.66	0.00414048	0.3323	chr7	49778357	49858265	+	NM_133740	protein arginine N-methyltransferase 3	NP_598501
Mest	658	chr6:30738441-30738980	539	2.21;0.00	7.82;6.12	-2.66	0.00414048	0.3323	chr6	30738052	30748466	+	NM_001252292	mesoderm-specific transcript protein isoform 1	NP_001239221
Clic6	484	chr16:92498301-92498960	659	2.21;0.00	7.82;6.12	-2.66	0.00414048	0.3323	chr16	92498146	92541241	+	NM_172469	chloride intracellular channel protein 6	NP_766057
BC068157	-1348	chr8:4218381-4218940	559	2.21;0.00	7.82;6.12	-2.66	0.00414048	0.3323	chr8	4217312	4209542	-	NM_207203	uncharacterized protein LOC73072	NP_997086
A430089I19Rik	-1372	chr5:94956321-94957000	679	5.53;0.91	10.06;12.24	-1.79	0.00418277	0.335371	chr5	94955288	94951010	-	NM_177913	uncharacterized protein LOC331195	NP_808581
Ephx2	1292	chr14:66122961-66123500	539	3.32;0.00	7.82;7.87	-2.24	0.00421177	0.337298	chr14	66124522	66084371	-	NM_001271402	bifunctional epoxide hydrolase 2 isoform b	NP_001258331
Sall1	-248	chr8:89044261-89044560	299	1.11;0.00	2.24;9.62	-3.42	0.0043196	0.343739	chr8	89044162	89027242	-	NM_021390	sal-like protein 1	NP_067365
Kcnj10	-1499	chr1:172339521-172339900	379	1.11;0.00	2.24;9.62	-3.42	0.0043196	0.343739	chr1	172341209	172374085	+	NM_001039484	ATP-sensitive inward rectifier potassium channel 10	NP_001034573
Gjc3	1379	chr5:137961341-137961820	479	3.32;0.00	6.71;8.75	-2.22	0.00432762	0.343739	chr5	137962959	137953808	-	NM_080450	gap junction gamma-3 protein	NP_536698
Taf8	-233	chr17:47502141-47502900	759	3.32;2.72	8.94;11.37	-1.75	0.00433427	0.343739	chr17	47502287	47488049	-	NM_022015	transcription initiation factor TFIID subunit 8	NP_071298
Clrn3	-1576	chr7:135530001-135530460	459	1.11;4.54	12.29;8.75	-1.9	0.00433427	0.343739	chr7	135528654	135511455	-	NM_178669	clarin-3	NP_848784
Usp17lc	-635	chr7:103415801-103416320	519	4.43;0.00	8.94;10.49	-2.13	0.00433788	0.343928	chr7	103416695	103419174	+	NM_010089	deubiquitinating enzyme 2	NP_034219
Sult2a1	-150	chr7:13837301-13837820	519	4.43;0.00	8.94;10.49	-2.13	0.00433788	0.343928	chr7	13837410	13796245	-	NM_001111296	bile salt sulfotransferase 1	NP_001104766
Rgr	434	chr14:37048221-37048840	619	4.43;0.00	8.94;10.49	-2.13	0.00433788	0.343928	chr14	37048964	37037489	-	NM_021340	RPE-retinal G protein-coupled receptor	NP_067315
Hmga2	755	chr10:120475981-120476380	399	3.32;0.00	4.47;13.99	-2.48	0.00440057	0.347353	chr10	120476935	120361274	-	NM_010441	high mobility group protein HMGI-C	NP_034571
Crybb1	1650	chr5:112257161-112257780	619	5.53;8.17	14.53;20.99	-1.37	0.00449646	0.350346	chr5	112255820	112269582	+	NM_023695	beta-crystallin B1	NP_076184
Pdlim4	-643	chr11:54069481-54069840	359	0.00;0.91	10.06;1.75	-3.7	0.00460702	0.350346	chr11	54069017	54054927	-	NM_019417	PDZ and LIM domain protein 4	NP_062290
Tubg2	-353	chr11:101155381-101155680	299	0.00;0.00	2.24;6.12	-inf	0.00460833	0.350346	chr11	101155883	101161787	+	NM_134028	tubulin gamma-2 chain	NP_598789
Tmem145	-1707	chr7:25304301-25304500	199	0.00;0.00	2.24;6.12	-inf	0.00460833	0.350346	chr7	25306107	25316195	+	NM_183311	transmembrane protein 145 precursor	NP_899134
Tex36	-705	chr7:133602661-133602980	319	0.00;0.00	2.24;6.12	-inf	0.00460833	0.350346	chr7	133602115	133587023	-	NM_028654	testis expressed 36	NP_082930
Stt3a	448	chr9:36766941-36767320	379	0.00;0.00	2.24;6.12	-inf	0.00460833	0.350346	chr9	36767578	36732412	-	NM_008408	dolichyl-diphosphooligosaccharide--protein glycosyltransferase subunit STT3A	NP_032434
Pde4dip	-18	chr3:97868141-97868520	379	0.00;0.00	2.24;6.12	-inf	0.00460833	0.350346	chr3	97868312	97822087	-	NM_177145	myomegalin isoform 3	NP_796119
Gm4307	423	chr10:100341121-100341400	279	0.00;0.00	2.24;6.12	-inf	0.00460833	0.350346	chr10	100340837	100341762	+	NM_001166641	uncharacterized protein LOC100043239	NP_001160113
Gm4305	423	chr10:100341121-100341400	279	0.00;0.00	2.24;6.12	-inf	0.00460833	0.350346	chr10	100340837	100341762	+	NM_001166639	uncharacterized protein LOC100043235	NP_001160111
Gm4303	423	chr10:100341121-100341400	279	0.00;0.00	2.24;6.12	-inf	0.00460833	0.350346	chr10	100340837	100341762	+	NM_001166638	uncharacterized protein LOC100043231	NP_001160110
Dolpp1	1925	chr2:30394201-30394480	279	0.00;0.00	2.24;6.12	-inf	0.00460833	0.350346	chr2	30392415	30400527	+	NM_020329	dolichyldiphosphatase 1	NP_065062
Clec12a	867	chr6:129351001-129351220	219	0.00;0.00	2.24;6.12	-inf	0.00460833	0.350346	chr6	129350243	129365303	+	NM_177686	C-type lectin domain family 12 member A	NP_808354
Casp8	1557	chr1:58796781-58797080	299	0.00;0.00	2.24;6.12	-inf	0.00460833	0.350346	chr1	58795373	58847503	+	NM_009812	caspase-8	NP_033942
Aqr	1179	chr2:114173981-114174340	359	0.00;0.00	2.24;6.12	-inf	0.00460833	0.350346	chr2	114175339	114101171	-	NM_009702	intron-binding protein aquarius	NP_033832
Mgat3	1720	chr15:80175121-80175760	639	9.96;7.26	19.00;19.24	-1.15	0.00461034	0.350346	chr15	80173720	80215519	+	NM_010795	beta-1,4-mannosyl-glycoprotein 4-beta-N-acetylglucosaminyltransferase	NP_034925
LOC100502924	-497	chr4:73619901-73620400	499	6.64;3.63	21.23;10.49	-1.63	0.00461203	0.350346	chr4	73620647	73627026	+	NM_001256481	uncharacterized protein LOC100502924	NP_001243410
Fxyd6	1976	chr9:45371701-45372620	919	8.85;7.26	15.65;22.74	-1.25	0.00462094	0.350437	chr9	45370184	45396159	+	NM_022004	FXYD domain-containing ion transport regulator 6 precursor	NP_071287
Foxk1	1004	chr5:142402261-142402740	479	3.32;1.82	5.59;17.49	-2.17	0.0046417	0.351618	chr5	142401496	142462015	+	NM_199068	forkhead box protein K1	NP_951031
1700008O03Rik	450	chr7:44374301-44374860	559	3.32;3.63	8.94;15.74	-1.83	0.00469012	0.354509	chr7	44375030	44360044	-	NM_027049	putative uncharacterized protein C19orf81 homolog	NP_081325
Slc22a14	-1297	chr9:119191501-119191880	379	1.11;0.91	2.24;12.24	-2.85	0.00472589	0.355809	chr9	119190393	119169455	-	NM_001037749	solute carrier family 22 member 14	NP_001032838
Serpina3j	1451	chr12:104315661-104316380	719	6.64;9.08	15.65;20.99	-1.22	0.00473692	0.355809	chr12	104314569	104320586	+	NM_001101472	serine (or cysteine) peptidase inhibitor, clade A (alpha-1 antiproteinase, antitrypsin), member 3J precursor	NP_001094942
Zfp574	1075	chr7:25078141-25078500	359	0.00;0.00	6.71;1.75	-inf	0.00479588	0.355809	chr7	25077245	25083492	+	NM_175477	zinc finger protein 574	NP_780686
Trem3	-1488	chr17:48246061-48246420	359	0.00;0.00	6.71;1.75	-inf	0.00479588	0.355809	chr17	48247728	48258847	+	NM_021407	triggering receptor expressed on myeloid cells 3 precursor	NP_067382
Smtn	1592	chr11:3537561-3537840	279	0.00;0.00	6.71;1.75	-inf	0.00479588	0.355809	chr11	3539292	3517521	-	NM_013870	smoothelin	NP_038898
Selm	-1941	chr11:3512601-3512920	319	0.00;0.00	6.71;1.75	-inf	0.00479588	0.355809	chr11	3514701	3517351	+	NM_053267	selenoprotein M precursor	NP_444497
Pianp	91	chr6:124996681-124996940	259	0.00;0.00	6.71;1.75	-inf	0.00479588	0.355809	chr6	124996719	125003097	+	NM_175696	PILR alpha-associated neural protein precursor	NP_783627
Pabpc1l	-1603	chr2:164023481-164023760	279	0.00;0.00	6.71;1.75	-inf	0.00479588	0.355809	chr2	164025223	164050538	+	NM_001114079	polyadenylate-binding protein 1-like	NP_001107551
Ott	-1371	chrX:149096461-149096700	239	0.00;0.00	6.71;1.75	-inf	0.00479588	0.355809	chrX	149097951	149138152	+	NM_011022	ovary testis transcribed	NP_035152
Olfr866	1385	chr9:20026501-20026800	299	0.00;0.00	6.71;1.75	-inf	0.00479588	0.355809	chr9	20028035	20026958	-	NM_146558	olfactory receptor 866	NP_666769
Hao2	-990	chr3:98894121-98894320	199	0.00;0.00	6.71;1.75	-inf	0.00479588	0.355809	chr3	98893230	98874518	-	NM_019545	hydroxyacid oxidase 2	NP_062418
Gm8660	-1620	chr7:20376841-20377220	379	0.00;0.00	6.71;1.75	-inf	0.00479588	0.355809	chr7	20375410	20374492	-	NM_001166751	vomernasal 1 receptor Vmn1r147	NP_001160223
Gm8660	-1611	chr7:22372461-22372840	379	0.00;0.00	6.71;1.75	-inf	0.00479588	0.355809	chr7	22371039	22370121	-	NM_001166751	vomernasal 1 receptor Vmn1r147	NP_001160223
Gm6164	447	chr7:20205021-20205300	279	0.00;0.00	6.71;1.75	-inf	0.00479588	0.355809	chr7	20205607	20204683	-	NM_001167153	vomernasal 1 receptor Vmn1r96	NP_001160625
Gm5728	-1620	chr7:20376841-20377220	379	0.00;0.00	6.71;1.75	-inf	0.00479588	0.355809	chr7	20375410	20374492	-	NM_001166713	vomernasal 1 receptor Vmn1r99	NP_001160185
Gm5728	-1611	chr7:22372461-22372840	379	0.00;0.00	6.71;1.75	-inf	0.00479588	0.355809	chr7	22371039	22370121	-	NM_001166713	vomernasal 1 receptor Vmn1r99	NP_001160185
Gm2897	-1074	chr14:3048101-3048320	219	0.00;0.00	6.71;1.75	-inf	0.00479588	0.355809	chr14	3049284	3076838	+	NM_001177715	alpha6-takusan-like	NP_001171186
Gm15085	-1371	chrX:149096461-149096700	239	0.00;0.00	6.71;1.75	-inf	0.00479588	0.355809	chrX	149097951	149138152	+	NM_001122734	predicted gene 15085	NP_001116206
Fam83h	-452	chr15:76009801-76010100	299	0.00;0.00	6.71;1.75	-inf	0.00479588	0.355809	chr15	76009498	76001091	-	NM_001168253	protein FAM83H	NP_001161725
Cyp4a12a	825	chr4:115299701-115300040	339	0.00;0.00	6.71;1.75	-inf	0.00479588	0.355809	chr4	115299045	115332815	+	NM_177406	cytochrome P450 4A12A	NP_803125
Cant1	928	chr11:118418061-118418320	259	0.00;0.00	6.71;1.75	-inf	0.00479588	0.355809	chr11	118419118	118406288	-	NM_029502	soluble calcium-activated nucleotidase 1 isoform a	NP_083778
Alg9	-1554	chr9:50773481-50773860	379	0.00;0.00	6.71;1.75	-inf	0.00479588	0.355809	chr9	50775224	50843639	+	NM_133981	alpha-1,2-mannosyltransferase ALG9	NP_598742
Fam194a	447	chr3:58636481-58637040	559	3.32;2.72	13.41;8.75	-1.87	0.00488173	0.359696	chr3	58637207	58616299	-	NM_001081262	protein FAM194A	NP_001074731
Def6	-1387	chr17:28206141-28206640	499	3.32;2.72	13.41;8.75	-1.87	0.00488173	0.359696	chr17	28207777	28228608	+	NM_027185	differentially expressed in FDCP 6	NP_081461
Fam154a	-1627	chr4:86559641-86560220	579	3.32;1.82	7.82;13.12	-2.03	0.00488378	0.359696	chr4	86558303	86444697	-	NM_001081096	uncharacterized protein LOC75811	NP_001074565
Tnk2	-1652	chr16:32642801-32643180	379	1.11;0.00	8.94;2.62	-3.39	0.00501807	0.359696	chr16	32644642	32683493	+	NM_001110147	activated CDC42 kinase 1 isoform 2	NP_001103617
Rhox4a	-793	chrX:37389881-37390260	379	1.11;0.00	8.94;2.62	-3.39	0.00501807	0.359696	chrX	37390863	37395620	+	NM_001039688	reproductive homeobox 4A	NP_001034777
Bsg	1173	chr10:79705221-79705840	619	2.21;1.82	6.71;9.62	-2.02	0.00502556	0.359696	chr10	79704357	79711979	+	NM_001077184	basigin isoform 2 precursor	NP_001070652
Gm17019	1637	chr5:15031021-15031720	699	2.21;1.82	7.82;8.75	-2.04	0.00502556	0.359696	chr5	15033007	15028949	-	NM_182957	spermatogenesis associated glutamate (E)-rich protein 4-like	NP_892002
Dyrk4	1639	chr6:126919861-126920540	679	1.11;2.72	8.94;7.87	-2.13	0.00502556	0.359696	chr6	126921839	126876198	-	NM_207210	dual specificity tyrosine-phosphorylation-regulated kinase 4	NP_997093
Olfr270	-918	chr4:52969461-52969960	499	2.21;1.82	8.94;7.87	-2.06	0.00502556	0.359696	chr4	52970628	52971567	+	NM_146607	olfactory receptor 270	NP_666818
Vmn2r6	-372	chr3:64559961-64560420	459	3.32;0.91	7.82;8.75	-1.97	0.00502556	0.359696	chr3	64559818	64537560	-	NM_001104619	vomeronasal receptor Vmn2r6	NP_001098089
Orc5	-1079	chr5:22551121-22551700	579	3.32;0.91	7.82;8.75	-1.97	0.00502556	0.359696	chr5	22550331	22486488	-	NM_011959	origin recognition complex subunit 5	NP_036089
Krtap31-2	-1960	chr11:99934061-99934600	539	3.32;0.91	8.94;7.87	-1.99	0.00502556	0.359696	chr11	99936290	99937225	+	NM_001025244	keratin associated protein 31-2	NP_001020415
Tcl1b4	289	chr12:105202481-105202940	459	3.32;0.91	10.06;7.00	-2.01	0.00502556	0.359696	chr12	105202421	105206993	+	NM_013774	protein TCL1B4	NP_038802
Lrp8	-1658	chr4:107800021-107801180	1159	12.17;9.99	20.12;24.49	-1.01	0.00503343	0.359696	chr4	107802258	107876840	+	NM_001080926	low-density lipoprotein receptor-related protein 8 precursor	NP_001074395
Zfp954	-1494	chr7:7122741-7123200	459	2.21;4.54	10.06;12.24	-1.72	0.00504404	0.359696	chr7	7121476	7114682	-	NM_172738	uncharacterized protein LOC232853	NP_766326
Tmem117	1846	chr15:94630621-94631440	819	2.21;4.54	10.06;12.24	-1.72	0.00504404	0.359696	chr15	94629184	95096097	+	NM_178789	transmembrane protein 117	NP_848904
Olfr1286	-611	chr2:111421241-111421880	639	5.53;1.82	10.06;12.24	-1.6	0.00504404	0.359696	chr2	111420949	111420031	-	NM_207254	olfactory receptor 1286	NP_997137
Smok2b	1650	chr17:13236101-13236940	839	9.96;4.54	14.53;23.61	-1.4	0.00505701	0.359819	chr17	13234870	13236454	+	NM_001167913	sperm motility kinase 2B	NP_001161385
Capg	-602	chr6:72548361-72548980	619	7.75;3.63	12.29;17.49	-1.39	0.00513052	0.364089	chr6	72549272	72562983	+	NM_001042534	macrophage-capping protein	NP_001035999
Celf3	280	chr3:94478901-94479320	419	4.43;0.00	7.82;11.37	-2.12	0.00520673	0.368752	chr3	94478830	94492193	+	NM_172434	CUGBP Elav-like family member 3	NP_766022
Cep55	-564	chr19:38054161-38054760	599	1.11;2.72	6.71;12.24	-2.31	0.00521275	0.369073	chr19	38055024	38074425	+	NM_028293	centrosomal protein of 55 kDa isoform 1	NP_082569
Tesk2	1866	chr4:116722401-116723240	839	5.53;1.82	15.65;9.62	-1.78	0.00524423	0.369201	chr4	116720954	116804248	+	NM_146151	dual specificity testis-specific protein kinase 2	NP_666263
Taf11	1014	chr17:27906501-27906920	419	2.21;1.82	11.18;7.00	-2.17	0.00530293	0.369201	chr17	27907724	27901127	-	NM_026836	transcription initiation factor TFIID subunit 11	NP_081112
Gm4736	-1335	chr6:132365221-132365720	499	2.21;1.82	11.18;7.00	-2.17	0.00530293	0.369201	chr6	132364135	132114220	-	NM_053251	proline rich protein MP4 precursor	NP_444481
Slc9b2	1501	chr3:135308961-135309440	479	7.75;5.45	13.41;17.49	-1.23	0.00535536	0.369201	chr3	135307699	135342767	+	NM_178877	mitochondrial sodium/hydrogen exchanger 9B2	NP_849208
Speg	-529	chr1:75384781-75385380	599	6.64;6.35	14.53;16.62	-1.26	0.00535536	0.369201	chr1	75385609	75432304	+	NM_001085370	striated muscle-specific serine/threonine-protein kinase isoform 2	NP_001078839
Zfp433	-1444	chr10:81703221-81703540	319	0.00;0.00	5.59;2.62	-inf	0.00539535	0.369201	chr10	81704824	81721976	+	NM_001243067	zinc finger protein 433	NP_001229996
Yif1b	1048	chr7:29239261-29239480	219	0.00;0.00	5.59;2.62	-inf	0.00539535	0.369201	chr7	29238322	29247532	+	NM_029887	protein YIF1B isoform 1	NP_084163
Vprbp	-185	chr9:106821641-106821940	299	0.00;0.00	5.59;2.62	-inf	0.00539535	0.369201	chr9	106821975	106880992	+	NM_001015507	protein VPRBP	NP_001015507
Ttyh2	-1757	chr11:114673521-114673900	379	0.00;0.00	5.59;2.62	-inf	0.00539535	0.369201	chr11	114675467	114720984	+	NM_053273	protein tweety homolog 2	NP_444503
Shcbp1l	802	chr1:153425821-153426200	379	0.00;0.00	5.59;2.62	-inf	0.00539535	0.369201	chr1	153425208	153452574	+	NM_001033162	SHC SH2 domain-binding protein 1-like protein	NP_001028334
Sfxn5	-1148	chr6:85334401-85334740	339	0.00;0.00	5.59;2.62	-inf	0.00539535	0.369201	chr6	85333422	85213050	-	NM_178639	sideroflexin-5	NP_848754
Senp2	-1773	chr16:22007521-22007900	379	0.00;0.00	5.59;2.62	-inf	0.00539535	0.369201	chr16	22009483	22049269	+	NM_029457	sentrin-specific protease 2	NP_083733
S100a14	-938	chr3:90525801-90526020	219	0.00;0.00	5.59;2.62	-inf	0.00539535	0.369201	chr3	90526848	90528835	+	NM_001163526	protein S100-A14 isoform b	NP_001156998
Rpl22l1	-900	chr3:28804441-28804780	339	0.00;0.00	5.59;2.62	-inf	0.00539535	0.369201	chr3	28805510	28807415	+	NM_026517	60S ribosomal protein L22-like 1	NP_080793
Ring1	-330	chr17:34024821-34025200	379	0.00;0.00	5.59;2.62	-inf	0.00539535	0.369201	chr17	34024680	34020791	-	NM_009066	E3 ubiquitin-protein ligase RING1	NP_033092
Rab11a	626	chr9:64736981-64737280	299	0.00;0.00	5.59;2.62	-inf	0.00539535	0.369201	chr9	64737756	64715299	-	NM_017382	ras-related protein Rab-11A	NP_059078
Prm1	1963	chr16:10794721-10795000	279	0.00;0.00	5.59;2.62	-inf	0.00539535	0.369201	chr16	10796823	10796331	-	NM_013637	sperm protamine P1	NP_038665
Polr1e	1786	chr4:45020221-45020600	379	0.00;0.00	5.59;2.62	-inf	0.00539535	0.369201	chr4	45018624	45033692	+	NM_022811	DNA-directed RNA polymerase I subunit RPA49	NP_073722
Plscr3	1054	chr11:69847481-69847860	379	0.00;0.00	5.59;2.62	-inf	0.00539535	0.369201	chr11	69846616	69852058	+	NM_023564	phospholipid scramblase 3	NP_076053
Plch2	-766	chr4:155011581-155011920	339	0.00;0.00	5.59;2.62	-inf	0.00539535	0.369201	chr4	155010984	154983114	-	NM_175556	1-phosphatidylinositol 4,5-bisphosphate phosphodiesterase eta-2 isoform a	NP_780765
Pla2g12a	-213	chr3:129880781-129881160	379	0.00;0.00	5.59;2.62	-inf	0.00539535	0.369201	chr3	129881183	129895821	+	NM_183423	group XIIA secretory phospholipase A2 isoform 2	NP_904359
Olfr631	-1991	chr7:103912921-103913220	299	0.00;0.00	5.59;2.62	-inf	0.00539535	0.369201	chr7	103915061	103929911	+	NM_001271020	olfactory receptor 631	NP_001257949
Olfr110	-1757	chr17:37490521-37490900	379	0.00;0.00	5.59;2.62	-inf	0.00539535	0.369201	chr17	37492467	37499674	+	NM_146328	olfactory receptor 110	NP_666440
Ofcc1	901	chr13:40286961-40287260	299	0.00;0.00	5.59;2.62	-inf	0.00539535	0.369201	chr13	40288011	40001881	-	NM_172143	orofacial cleft 1 candidate gene 1 protein homolog	NP_742155
Nsg2	1872	chr11:32002141-32002520	379	0.00;0.00	5.59;2.62	-inf	0.00539535	0.369201	chr11	32000458	32059202	+	NM_008741	neuron-specific protein family member 2	NP_032767
Myl6	195	chr10:128493461-128493800	339	0.00;0.00	5.59;2.62	-inf	0.00539535	0.369201	chr10	128493825	128490860	-	NM_010860	myosin light polypeptide 6	NP_034990
Lbh	66	chr17:72918181-72918560	379	0.00;0.00	5.59;2.62	-inf	0.00539535	0.369201	chr17	72918304	72941946	+	NM_029999	protein LBH	NP_084275
Kif5b	-1816	chr18:6243161-6243520	359	0.00;0.00	5.59;2.62	-inf	0.00539535	0.369201	chr18	6241524	6201004	-	NM_008448	kinesin-1 heavy chain	NP_032474
Gm11487	-1578	chr4:73406501-73406800	299	0.00;0.00	5.59;2.62	-inf	0.00539535	0.369201	chr4	73405072	73401031	-	NM_001013393	uncharacterized protein LOC433719	NP_001013411
Gckr	190	chr5:31297641-31297900	259	0.00;0.00	5.59;2.62	-inf	0.00539535	0.369201	chr5	31297580	31327302	+	NM_144909	glucokinase regulatory protein	NP_659158
AY761184	1057	chr8:21702421-21702760	339	0.00;0.00	5.59;2.62	-inf	0.00539535	0.369201	chr8	21703647	21702523	-	NM_001007582	uncharacterized protein LOC382000 precursor	NP_001007583
Ablim1	-801	chr19:57119621-57120000	379	0.00;0.00	5.59;2.62	-inf	0.00539535	0.369201	chr19	57119009	57033263	-	NM_001103178	actin-binding LIM protein 1 isoform 3	NP_001096648
Vash1	-1409	chr12:86677161-86677420	259	1.11;0.00	7.82;3.50	-3.35	0.00542699	0.369276	chr12	86678699	86695681	+	NM_177354	vasohibin-1	NP_796328
Cap2	-992	chr13:46500721-46501100	379	1.11;0.00	7.82;3.50	-3.35	0.00542699	0.369276	chr13	46501902	46650281	+	NM_026056	adenylyl cyclase-associated protein 2	NP_080332
Gtsf1l	581	chr2:163088621-163089420	799	9.96;7.26	19.00;18.37	-1.12	0.00542711	0.369276	chr2	163089601	163087030	-	NM_026630	gametocyte-specific factor 1-like	NP_080906
Atp8a2	-1856	chr14:60088501-60088880	379	0.00;0.91	8.94;2.62	-3.67	0.00542907	0.369276	chr14	60086834	59647740	-	NM_015803	probable phospholipid-transporting ATPase IB	NP_056618
Aldh3a2	1757	chr11:61265181-61265560	379	0.00;0.91	8.94;2.62	-3.67	0.00542907	0.369276	chr11	61267127	61244754	-	NM_007437	fatty aldehyde dehydrogenase	NP_031463
Best2	548	chr8:85013601-85014120	519	1.11;2.72	11.18;7.00	-2.25	0.00544246	0.369982	chr8	85014408	85007202	-	NM_001130194	bestrophin-2	NP_001123666
Pck1	788	chr2:173153401-173154320	919	8.85;5.45	16.76;16.62	-1.22	0.00549602	0.37124	chr2	173153072	173159253	+	NM_011044	phosphoenolpyruvate carboxykinase, cytosolic [GTP]	NP_035174
Mroh5	-979	chr15:73840301-73841000	699	6.64;12.71	19.00;28.86	-1.31	0.00551491	0.37124	chr15	73839671	73786935	-	NM_001033365	uncharacterized protein LOC268816	NP_001028537
Gm4794	1115	chr10:33780781-33781220	439	0.00;1.82	11.18;4.37	-3.1	0.00557971	0.37124	chr10	33782115	33766423	-	NM_001101452	uncharacterized protein LOC215895	NP_001094922
Znhit6	323	chr3:145576081-145576980	899	8.85;3.63	16.76;14.87	-1.34	0.00559739	0.37124	chr3	145576207	145605245	+	NM_001081094	box C/D snoRNA protein 1	NP_001074563
Tsn	-1838	chr1:118312641-118313300	659	0.00;1.82	5.59;7.00	-2.79	0.00563275	0.37124	chr1	118311132	118298517	-	NM_011650	translin	NP_035780
Zfp534	-867	chr4:147703201-147703640	439	0.00;1.82	6.71;6.12	-2.82	0.00563275	0.37124	chr4	147702553	147673502	-	NM_001127188	zinc finger protein 534	NP_001120660
Gpt2	1374	chr8:85493741-85494240	499	0.00;1.82	6.71;6.12	-2.82	0.00563275	0.37124	chr8	85492616	85527558	+	NM_173866	alanine aminotransferase 2	NP_776291
Slc1a1	-1855	chr19:28833061-28833560	499	1.11;0.91	5.59;7.00	-2.64	0.00563275	0.37124	chr19	28835165	28913960	+	NM_009199	excitatory amino acid transporter 3	NP_033225
P2ry14	554	chr3:59129861-59130280	419	1.11;0.91	5.59;7.00	-2.64	0.00563275	0.37124	chr3	59130624	59114624	-	NM_133200	P2Y purinoceptor 14	NP_573463
Krt33a	382	chr11:100015641-100016020	379	1.11;0.91	5.59;7.00	-2.64	0.00563275	0.37124	chr11	100016212	100011198	-	NM_027983	keratin, type I cuticular Ha3-I	NP_082259
Crx	-1105	chr7:15880841-15881280	439	1.11;0.91	5.59;7.00	-2.64	0.00563275	0.37124	chr7	15879955	15865946	-	NM_007770	cone-rod homeobox protein isoform 1	NP_031796
Dcaf8	-1064	chr1:172146721-172147180	459	2.21;0.00	5.59;7.00	-2.51	0.00563275	0.37124	chr1	172148014	172196393	+	NM_153555	DDB1- and CUL4-associated factor 8	NP_705783
Abo	-11	chr2:26864801-26865180	379	2.21;0.00	5.59;7.00	-2.51	0.00563275	0.37124	chr2	26864979	26842502	-	NM_030718	histo-blood group ABO system transferase	NP_109643
2510039O18Rik	-1564	chr4:147939101-147939560	459	2.21;0.00	5.59;7.00	-2.51	0.00563275	0.37124	chr4	147940894	147947314	+	NM_029841	uncharacterized protein KIAA2013 precursor	NP_084117
Cacnb1	-1483	chr11:98023921-98024300	379	1.11;0.91	6.71;6.12	-2.67	0.00563275	0.37124	chr11	98022627	98004924	-	NM_031173	voltage-dependent L-type calcium channel subunit beta-1 isoform A	NP_112450
Ropn1l	-1751	chr15:31455221-31455660	439	0.00;1.82	7.82;5.25	-2.85	0.00563275	0.37124	chr15	31453689	31441209	-	NM_145852	ropporin-1-like protein	NP_665851
Pde2a	-330	chr7:101421141-101421580	439	0.00;1.82	7.82;5.25	-2.85	0.00563275	0.37124	chr7	101421690	101512829	+	NM_001143848	cGMP-dependent 3',5'-cyclic phosphodiesterase isoform 6	NP_001137320
Grin2b	-919	chr6:136174261-136174600	339	0.00;1.82	7.82;5.25	-2.85	0.00563275	0.37124	chr6	136173511	135729804	-	NM_008171	glutamate receptor ionotropic, NMDA 2B precursor	NP_032197
Gm826	-576	chr2:160327861-160328280	419	1.11;0.91	7.82;5.25	-2.7	0.00563275	0.37124	chr2	160327494	160311400	-	NM_001033411	uncharacterized protein LOC329554	NP_001028583
Gm21541	-1012	chr4:41902261-41902940	679	1.11;0.91	7.82;5.25	-2.7	0.00563275	0.37124	chr4	41903612	41904743	+	NM_001270360	c-C motif chemokine 21c-like precursor	NP_001257289
Gm13304	-1012	chr4:41902261-41902940	679	1.11;0.91	7.82;5.25	-2.7	0.00563275	0.37124	chr4	41903612	41904743	+	NM_001193666	predicted gene 13304 precursor	NP_001180595
Gm10591	-1012	chr4:41902261-41902940	679	1.11;0.91	7.82;5.25	-2.7	0.00563275	0.37124	chr4	41903612	41904743	+	NM_001193668	predicted gene 10591 precursor	NP_001180597
Fcer1g	319	chr1:171233741-171234320	579	1.11;0.91	7.82;5.25	-2.7	0.00563275	0.37124	chr1	171234349	171229571	-	NM_010185	high affinity immunoglobulin epsilon receptor subunit gamma precursor	NP_034315
Ccl21c	-1012	chr4:41902261-41902940	679	1.11;0.91	7.82;5.25	-2.7	0.00563275	0.37124	chr4	41903612	41904743	+	NM_023052	C-C motif chemokine 21c precursor	NP_075539
Cytip	-378	chr2:58160221-58160780	559	2.21;0.00	7.82;5.25	-2.56	0.00563275	0.37124	chr2	58160122	58129138	-	NM_139200	cytohesin-interacting protein	NP_631939
Obox2	510	chr7:15389141-15389580	439	2.21;0.00	8.94;5.25	-2.68	0.00567381	0.371629	chr7	15388850	15398543	+	NM_145708	oocyte specific homeobox 2	NP_663754
Mlph	321	chr1:90915201-90915640	439	2.21;0.00	8.94;5.25	-2.68	0.00567381	0.371629	chr1	90915099	90951142	+	NM_053015	melanophilin	NP_443748
Six3	-63	chr17:85620481-85621060	579	1.11;1.82	5.59;11.37	-2.54	0.00569649	0.371629	chr17	85620833	85626191	+	NM_011381	homeobox protein SIX3	NP_035511
Klk1	1204	chr7:44226381-44226900	519	6.64;3.63	13.41;13.12	-1.37	0.00596659	0.373713	chr7	44225436	44229617	+	NM_010639	kallikrein-1 precursor	NP_034769
Psat1	882	chr19:15923421-15924060	639	2.21;0.00	10.06;4.37	-2.7	0.0059995	0.37534	chr19	15924622	15905122	-	NM_001205339	phosphoserine aminotransferase isoform 2	NP_001192268
Loxhd1	-1737	chr18:77279881-77280560	679	2.21;2.72	13.41;7.87	-2.11	0.0060168	0.376235	chr18	77281957	77442257	+	NM_172834	lipoxygenase homology domain-containing protein 1	NP_766422
Rimbp3	-474	chr16:17207341-17207980	639	3.32;3.63	10.06;11.37	-1.62	0.00606294	0.377263	chr16	17208134	17213982	+	NM_001033338	RIMS-binding protein 3	NP_001028510
Pmel	1563	chr10:128707321-128708320	999	4.43;2.72	11.18;10.49	-1.6	0.00606294	0.377263	chr10	128706257	128720238	+	NM_021882	melanocyte protein PMEL precursor	NP_068682
Fggy	-1470	chr4:95577581-95578320	739	0.00;2.72	12.29;6.12	-2.76	0.00606976	0.377393	chr4	95579420	95821569	+	NM_029347	FGGY carbohydrate kinase domain-containing protein isoform b	NP_083623
4933427D14Rik	-319	chr11:72203501-72203880	379	1.11;0.00	2.24;8.75	-3.31	0.00613747	0.377393	chr11	72203371	72154096	-	NM_028963	uncharacterized protein KIAA0753	NP_083239
Dnase2b	-1822	chr3:146617201-146617640	439	1.11;0.91	10.06;4.37	-2.84	0.00626023	0.377393	chr3	146615598	146581372	-	NM_019957	deoxyribonuclease-2-beta precursor	NP_064341
Trim29	-832	chr9:43309621-43310240	619	7.75;9.08	15.65;20.99	-1.12	0.00626775	0.377393	chr9	43310762	43336125	+	NM_023655	tripartite motif-containing protein 29	NP_076144
Slc7a7	969	chr14:54416401-54417020	619	1.11;3.63	8.94;9.62	-1.97	0.0062969	0.377393	chr14	54417679	54369441	-	NM_001253679	Y+L amino acid transporter 1	NP_001240608
4930404A10Rik	49	chr11:54370441-54370960	519	3.32;1.82	7.82;10.49	-1.83	0.0062969	0.377393	chr11	54370651	54426755	+	NM_029105	uncharacterized protein LOC74847	NP_083381
Kpna7	-1364	chr5:145010581-145011420	839	11.07;8.17	20.12;20.11	-1.06	0.00629797	0.377393	chr5	145009636	144983743	-	NM_001013774	importin subunit alpha-8	NP_001013796
2010001E11Rik	-237	chr10:39926901-39927420	519	3.32;7.26	13.41;14.87	-1.42	0.00631045	0.377393	chr10	39926923	39920381	-	NM_001163503	sodium-dependent glucose transporter 1B	NP_001156975
Gadl1	106	chr9:115909261-115909860	599	5.53;5.45	13.41;14.87	-1.36	0.00631045	0.377393	chr9	115909454	116076176	+	NM_028638	glutamate decarboxylase-like protein 1	NP_082914
Gm2799	-323	chrX:32277881-32278260	379	2.21;0.00	3.35;11.37	-2.73	0.00635582	0.377393	chrX	32278393	32280342	+	NM_001168334	predicted gene 2799	NP_001161806
Praf2	70	chrX:7728441-7728840	399	2.21;0.91	11.18;6.12	-2.47	0.00639686	0.377393	chrX	7728570	7731063	+	NM_138602	PRA1 family protein 2	NP_613068
Aldh1a2	-1698	chr9:71213641-71214540	899	4.43;9.08	17.88;14.87	-1.28	0.00649593	0.377393	chr9	71215788	71296243	+	NM_009022	retinal dehydrogenase 2	NP_033048
Ehmt2	1077	chr17:34899861-34900240	379	0.00;1.82	10.06;4.37	-2.99	0.00654169	0.377393	chr17	34898973	34914048	+	NM_145830	histone-lysine N-methyltransferase EHMT2 isoform long	NP_665829
Gm3409	943	chr5:146538261-146538920	659	4.43;0.91	8.94;9.62	-1.8	0.00666283	0.377393	chr5	146537647	146540427	+	NM_001243113	predicted gene 3409	NP_001230042
Gm13154	-1326	chr4:147551721-147552180	459	4.43;0.91	8.94;9.62	-1.8	0.00666283	0.377393	chr4	147553276	147585201	+	NM_001014397	uncharacterized protein LOC433804	NP_001014419
Zfp36	-882	chr7:28380001-28380220	219	0.00;0.91	2.24;8.75	-3.6	0.00670422	0.377393	chr7	28379228	28376783	-	NM_011756	tristetraprolin	NP_035886
Lair1	-646	chr7:4063601-4064100	499	2.21;0.91	5.59;10.49	-2.37	0.00675674	0.377393	chr7	4063204	4007072	-	NM_178611	leukocyte-associated immunoglobulin-like receptor 1 isoform b precursor	NP_848726
Tmprss5	392	chr9:49102881-49103460	579	3.32;4.54	11.18;12.24	-1.58	0.00676934	0.377393	chr9	49102778	49117587	+	NM_030709	transmembrane protease serine 5	NP_109634
Golph3l	1247	chr3:95589881-95590480	599	5.53;2.72	10.06;13.12	-1.49	0.00676934	0.377393	chr3	95588933	95619247	+	NM_001177669	Golgi phosphoprotein 3-like isoform 2	NP_001171140
Slc6a1	-624	chr6:114281441-114282580	1139	16.60;6.35	24.59;35.86	-1.4	0.00677389	0.377393	chr6	114282634	114317525	+	NM_178703	sodium- and chloride-dependent GABA transporter 1	NP_848818
Kcnd3	1035	chr3:105459661-105460040	379	4.43;0.91	7.82;10.49	-1.78	0.0068014	0.377393	chr3	105458815	105669209	+	NM_019931	potassium voltage-gated channel subfamily D member 3 isoform 2 precursor	NP_064315
Zscan4c	-274	chr7:11005281-11005660	379	0.00;0.00	3.35;4.37	-inf	0.00683524	0.377393	chr7	11005744	11010547	+	NM_001013765	zinc finger and SCAN domain containing protein 4C	NP_001013787
Zfyve9	1106	chr4:108722581-108722960	379	0.00;0.00	3.35;4.37	-inf	0.00683524	0.377393	chr4	108723876	108639258	-	NM_183300	zinc finger FYVE domain-containing protein 9	NP_899123
Zfp800	1171	chr6:28260241-28260620	379	0.00;0.00	3.35;4.37	-inf	0.00683524	0.377393	chr6	28261601	28239930	-	NM_001081678	zinc finger protein 800	NP_001075147
Zc4h2	622	chrX:95657621-95658000	379	0.00;0.00	3.35;4.37	-inf	0.00683524	0.377393	chrX	95658432	95639196	-	NM_001003916	zinc finger C4H2 domain-containing protein	NP_001003916
Trim2	-897	chr3:84271541-84271820	279	0.00;0.00	3.35;4.37	-inf	0.00683524	0.377393	chr3	84270783	84160438	-	NM_001271725	tripartite motif-containing protein 2 isoform 1	NP_001258654
Tm2d1	1585	chr4:98381521-98381840	319	0.00;0.00	3.35;4.37	-inf	0.00683524	0.377393	chr4	98383265	98355369	-	NM_053157	TM2 domain-containing protein 1 precursor	NP_444387
Tet2	-940	chr3:133545141-133545520	379	0.00;0.00	3.35;4.37	-inf	0.00683524	0.377393	chr3	133544390	133463676	-	NM_001040400	methylcytosine dioxygenase TET2	NP_001035490
Shf	1988	chr2:122366741-122367120	379	0.00;0.00	3.35;4.37	-inf	0.00683524	0.377393	chr2	122368918	122348891	-	NM_001013829	SH2 domain-containing adapter protein F	NP_001013851
Senp5	-643	chr16:32003741-32004120	379	0.00;0.00	3.35;4.37	-inf	0.00683524	0.377393	chr16	32003287	31959669	-	NM_177103	sentrin-specific protease 5	NP_796077
Rbfox3	-1878	chr11:118911281-118911620	339	0.00;0.00	3.35;4.37	-inf	0.00683524	0.377393	chr11	118909572	118489759	-	NM_001039168	RNA binding protein fox-1 homolog 3 isoform 2	NP_001034257
Ptpn4	1121	chr1:119835761-119836140	379	0.00;0.00	3.35;4.37	-inf	0.00683524	0.377393	chr1	119837071	119658092	-	NM_019933	tyrosine-protein phosphatase non-receptor type 4	NP_064317
Ptf1a	698	chr2:19446241-19446480	239	0.00;0.00	3.35;4.37	-inf	0.00683524	0.377393	chr2	19445662	19447501	+	NM_018809	pancreas transcription factor 1 subunit alpha	NP_061279
Prpf19	-1040	chr19:10894021-10894360	339	0.00;0.00	3.35;4.37	-inf	0.00683524	0.377393	chr19	10895230	10909559	+	NM_134129	pre-mRNA-processing factor 19 isoform 2	NP_598890
Pls1	-931	chr9:95846021-95846400	379	0.00;0.00	3.35;4.37	-inf	0.00683524	0.377393	chr9	95845279	95752641	-	NM_001033210	plastin-1	NP_001028382
Pck2	-1815	chr14:55538261-55538640	379	0.00;0.00	3.35;4.37	-inf	0.00683524	0.377393	chr14	55540265	55550017	+	NM_028994	phosphoenolpyruvate carboxykinase [GTP], mitochondrial	NP_083270
Odf2	458	chr2:29890361-29890680	319	0.00;0.00	3.35;4.37	-inf	0.00683524	0.377393	chr2	29890062	29922538	+	NM_013615	outer dense fiber protein 2 isoform c	NP_038643
Ndst1	29	chr18:60713181-60713540	359	0.00;0.00	3.35;4.37	-inf	0.00683524	0.377393	chr18	60713389	60685975	-	NM_008306	bifunctional heparan sulfate N-deacetylase/N-sulfotransferase 1	NP_032332
Napb	-840	chr2:148733081-148733440	359	0.00;0.00	3.35;4.37	-inf	0.00683524	0.377393	chr2	148732420	148694656	-	NM_019632	beta-soluble NSF attachment protein	NP_062606
Myh11	-562	chr16:14291821-14292120	299	0.00;0.00	3.35;4.37	-inf	0.00683524	0.377393	chr16	14291408	14194526	-	NM_013607	myosin-11 isoform 1	NP_038635
Mtmr1	-809	chrX:71363761-71364140	379	0.00;0.00	3.35;4.37	-inf	0.00683524	0.377393	chrX	71364759	71419196	+	NM_016985	myotubularin-related protein 1	NP_058681
Mnd1	256	chr3:84155341-84155720	379	0.00;0.00	3.35;4.37	-inf	0.00683524	0.377393	chr3	84155786	84087933	-	NM_029797	meiotic nuclear division protein 1 homolog	NP_084073
Meox1	254	chr11:101893941-101894260	319	0.00;0.00	3.35;4.37	-inf	0.00683524	0.377393	chr11	101894354	101877509	-	NM_010791	homeobox protein MOX-1	NP_034921
Lhcgr	1486	chr17:88790301-88790680	379	0.00;0.00	3.35;4.37	-inf	0.00683524	0.377393	chr17	88791976	88741548	-	NM_013582	lutropin-choriogonadotropic hormone receptor precursor	NP_038610
Larp1b	140	chr3:40950581-40950960	379	0.00;0.00	3.35;4.37	-inf	0.00683524	0.377393	chr3	40950630	40977793	+	NM_001040399	La ribonucleoprotein domain family, member 1B	NP_001035489
Krt77	-1762	chr15:101871201-101871560	359	0.00;0.00	3.35;4.37	-inf	0.00683524	0.377393	chr15	101869618	101859855	-	NM_001003667	keratin, type II cytoskeletal 1b	NP_001003667
Ifnl3	-745	chr7:28521901-28522280	379	0.00;0.00	3.35;4.37	-inf	0.00683524	0.377393	chr7	28522835	28524322	+	NM_177396	interferon lambda-3 precursor	NP_796370
Hpse	-1057	chr5:100720561-100720920	359	0.00;0.00	3.35;4.37	-inf	0.00683524	0.377393	chr5	100719683	100679485	-	NM_152803	heparanase precursor	NP_690016
Gyltl1b	-284	chr2:92371181-92371460	279	0.00;0.00	3.35;4.37	-inf	0.00683524	0.377393	chr2	92371036	92365045	-	NM_001166633	glycosyltransferase-like protein LARGE2 isoform 2 precursor	NP_001160105
Gm6696	-1426	chr8:21581481-21581720	239	0.00;0.00	3.35;4.37	-inf	0.00683524	0.377393	chr8	21583026	21583867	+	NM_001177523	predicted gene 6696 precursor	NP_001170994
Flrt1	1629	chr19:7103981-7104220	239	0.00;0.00	3.35;4.37	-inf	0.00683524	0.377393	chr19	7105729	7092010	-	NM_201411	fibronectin leucine rich transmembrane protein 1	NP_958813
Fbxo40	-934	chr16:36979881-36980260	379	0.00;0.00	3.35;4.37	-inf	0.00683524	0.377393	chr16	36979136	36966072	-	NM_001037321	F-box only protein 40	NP_001032398
E330014E10Rik	-49	chr5:95775681-95775960	279	0.00;0.00	3.35;4.37	-inf	0.00683524	0.377393	chr5	95775869	95804230	+	NM_001122668	uncharacterized protein LOC665943	NP_001116140
Dnajc5b	374	chr3:19531501-19531740	239	0.00;0.00	3.35;4.37	-inf	0.00683524	0.377393	chr3	19531246	19610862	+	NM_001163537	dnaJ homolog subfamily C member 5B	NP_001157009
Dgcr8	-1262	chr16:18290241-18290620	379	0.00;0.00	3.35;4.37	-inf	0.00683524	0.377393	chr16	18289168	18253964	-	NM_033324	microprocessor complex subunit DGCR8	NP_201581
Ddx31	1725	chr2:28841941-28842320	379	0.00;0.00	3.35;4.37	-inf	0.00683524	0.377393	chr2	28840405	28905575	+	NM_001033294	DEAD/H (Asp-Glu-Ala-Asp/His) box polypeptide 31	NP_001028466
Casr	824	chr16:36561121-36561500	379	0.00;0.00	3.35;4.37	-inf	0.00683524	0.377393	chr16	36562134	36493695	-	NM_013803	extracellular calcium-sensing receptor precursor	NP_038831
Cars	-950	chr7:143600861-143601220	359	0.00;0.00	3.35;4.37	-inf	0.00683524	0.377393	chr7	143600090	143557229	-	NM_001252593	cysteine--tRNA ligase, cytoplasmic isoform 2	NP_001239522
Cant1	-882	chr11:118419841-118420160	319	0.00;0.00	3.35;4.37	-inf	0.00683524	0.377393	chr11	118419118	118406288	-	NM_029502	soluble calcium-activated nucleotidase 1 isoform a	NP_083778
Acsm1	-1577	chr7:119616101-119616400	299	0.00;0.00	3.35;4.37	-inf	0.00683524	0.377393	chr7	119617827	119662515	+	NM_054094	acyl-coenzyme A synthetase ACSM1, mitochondrial	NP_473435
9530077C05Rik	-1546	chr9:22409841-22410220	379	0.00;0.00	3.35;4.37	-inf	0.00683524	0.377393	chr9	22411576	22444679	+	NM_026739	uncharacterized protein KIAA0895	NP_081015
2510003E04Rik	1387	chr10:62576921-62577220	299	0.00;0.00	3.35;4.37	-inf	0.00683524	0.377393	chr10	62578457	62558469	-	NM_028197	KIF1-binding protein	NP_082473
2310036O22Rik	1518	chr8:85028161-85028540	379	0.00;0.00	3.35;4.37	-inf	0.00683524	0.377393	chr8	85026832	85030286	+	NM_026760	uncharacterized protein C19orf43 homolog	NP_081036
Zdhhc18	1129	chr4:133632201-133632400	199	0.00;0.00	4.47;3.50	-inf	0.00683524	0.377393	chr4	133633429	133606991	-	NM_001017968	palmitoyltransferase ZDHHC18	NP_001017968
Zbtb39	1133	chr10:127740481-127740860	379	0.00;0.00	4.47;3.50	-inf	0.00683524	0.377393	chr10	127739537	127747339	+	NM_198035	zinc finger and BTB domain-containing protein 39	NP_932152
Wbp1l	-265	chr19:46598701-46598980	279	0.00;0.00	4.47;3.50	-inf	0.00683524	0.377393	chr19	46599105	46657389	+	NM_146099	WW domain binding protein 1-like isoform 2 precursor	NP_666211
Vmn1r58	-55	chr7:5413001-5413400	399	0.00;0.00	4.47;3.50	-inf	0.00683524	0.377393	chr7	5413145	5408889	-	NM_030739	vomeronasal 1 receptor 58	NP_109664
Vmn1r4	1698	chr6:56958021-56958400	379	0.00;0.00	4.47;3.50	-inf	0.00683524	0.377393	chr6	56956512	56957406	+	NM_134176	vomeronasal 1 receptor 4	NP_598937
Ube2h	-817	chr6:30244361-30244880	519	0.00;0.00	4.47;3.50	-inf	0.00683524	0.377393	chr6	30243803	30211289	-	NM_001169577	ubiquitin-conjugating enzyme E2 H isoform 3	NP_001163048
Tial1	-667	chr7:128462001-128462360	359	0.00;0.00	4.47;3.50	-inf	0.00683524	0.377393	chr7	128461513	128439776	-	NM_009383	nucleolysin TIAR	NP_033409
Srsf4	1492	chr4:131874941-131875320	379	0.00;0.00	4.47;3.50	-inf	0.00683524	0.377393	chr4	131873638	131901725	+	NM_020587	serine/arginine-rich splicing factor 4	NP_065612
Srp54a	1455	chr12:55081781-55082120	339	0.00;0.00	4.47;3.50	-inf	0.00683524	0.377393	chr12	55080495	55115367	+	NM_011899	signal recognition particle 54 kDa protein	NP_036029
Slc14a2	650	chr18:78205601-78205980	379	0.00;0.00	4.47;3.50	-inf	0.00683524	0.377393	chr18	78206440	78183240	-	NM_001110274	urea transporter 2 isoform d	NP_001103744
Rptor	-1764	chr11:119601041-119601420	379	0.00;0.00	4.47;3.50	-inf	0.00683524	0.377393	chr11	119602994	119899591	+	NM_028898	regulatory-associated protein of mTOR	NP_083174
Rhobtb1	-1276	chr10:69211261-69211500	239	0.00;0.00	4.47;3.50	-inf	0.00683524	0.377393	chr10	69212656	69291784	+	NM_001081347	rho-related BTB domain-containing protein 1 isoform 1	NP_001074816
Rfk	-1752	chr19:17392141-17392440	299	0.00;0.00	4.47;3.50	-inf	0.00683524	0.377393	chr19	17394042	17401349	+	NM_019437	riboflavin kinase	NP_062310
Rab7l1	-1166	chr1:131865921-131866300	379	0.00;0.00	4.47;3.50	-inf	0.00683524	0.377393	chr1	131867276	131872889	+	NM_144875	ras-related protein Rab-7L1	NP_659124
Pnliprp1	464	chr19:58729141-58729560	419	0.00;0.00	4.47;3.50	-inf	0.00683524	0.377393	chr19	58728886	58744169	+	NM_018874	inactive pancreatic lipase-related protein 1 precursor	NP_061362
Olfr651	-1033	chr7:104551701-104552000	299	0.00;0.00	4.47;3.50	-inf	0.00683524	0.377393	chr7	104552883	104553952	+	NM_146813	olfactory receptor 651	NP_667024
Olfr557	1915	chr7:102699941-102700320	379	0.00;0.00	4.47;3.50	-inf	0.00683524	0.377393	chr7	102698215	102699272	+	NM_146361	olfactory receptor 557	NP_666473
Olfr290	1380	chr7:84916961-84917360	399	0.00;0.00	4.47;3.50	-inf	0.00683524	0.377393	chr7	84915780	84916728	+	NM_146416	olfactory receptor 290	NP_666528
Mug2	-17	chr6:122006621-122006940	319	0.00;0.00	4.47;3.50	-inf	0.00683524	0.377393	chr6	122006797	122085967	+	NM_008646	murinoglobulin-2 precursor	NP_032672
Mrc2	1175	chr11:105293721-105293920	199	0.00;0.00	4.47;3.50	-inf	0.00683524	0.377393	chr11	105292645	105351145	+	NM_008626	C-type mannose receptor 2 precursor	NP_032652
Mpst	-171	chr15:78406361-78406720	359	0.00;0.00	4.47;3.50	-inf	0.00683524	0.377393	chr15	78406711	78414015	+	NM_001162493	3-mercaptopyruvate sulfurtransferase	NP_001155965
Meis2	-992	chr2:116065921-116066180	259	0.00;0.00	4.47;3.50	-inf	0.00683524	0.377393	chr2	116065058	115861263	-	NM_001159567	homeobox protein Meis2 isoform 3	NP_001153039
Hsh2d	-117	chr8:72189361-72189740	379	0.00;0.00	4.47;3.50	-inf	0.00683524	0.377393	chr8	72189667	72200958	+	NM_197944	hematopoietic SH2 domain-containing protein	NP_922935
Gm3494	-1	chr14:5163461-5163820	359	0.00;0.00	4.47;3.50	-inf	0.00683524	0.377393	chr14	5163641	5170292	+	NM_001256885	predicted gene 3494	NP_001243814
Gm3317	-1	chr14:5163461-5163820	359	0.00;0.00	4.47;3.50	-inf	0.00683524	0.377393	chr14	5163641	5170292	+	NM_001242941	alpha21-takusan	NP_001229870
Gm14391	-1517	chr2:175867541-175867900	359	0.00;0.00	4.47;3.50	-inf	0.00683524	0.377393	chr2	175869237	175881883	+	NM_001099308	KRAB box and zinc finger, C2H2 type domain containing isoform 1	NP_001092778
Gm10696	1613	chr3:94176401-94176760	359	0.00;0.00	4.47;3.50	-inf	0.00683524	0.377393	chr3	94178193	94174411	-	NM_001146107	TD and POZ domain containing-like	NP_001139579
Eya2	1836	chr2:165631981-165632380	399	0.00;0.00	4.47;3.50	-inf	0.00683524	0.377393	chr2	165630344	165771727	+	NM_001271962	eyes absent homolog 2	NP_001258891
Epn2	-953	chr11:61580361-61580920	559	0.00;0.00	4.47;3.50	-inf	0.00683524	0.377393	chr11	61579687	61517248	-	NM_001252189	epsin-2 isoform 3	NP_001239118
Echdc1	-755	chr10:29312221-29312600	379	0.00;0.00	4.47;3.50	-inf	0.00683524	0.377393	chr10	29313165	29346661	+	NM_001110195	ethylmalonyl-CoA decarboxylase isoform b	NP_001103665
Dnahc7a	-356	chr1:53706921-53707360	439	0.00;0.00	4.47;3.50	-inf	0.00683524	0.377393	chr1	53706784	53397001	-	NM_001252070	dynein, axonemal, heavy chain 7A	NP_001238999
Dgkb	-714	chr12:37879801-37880180	379	0.00;0.00	4.47;3.50	-inf	0.00683524	0.377393	chr12	37880704	38633410	+	NM_178681	diacylglycerol kinase beta	NP_848796
Csrp1	-1626	chr1:135727401-135727740	339	0.00;0.00	4.47;3.50	-inf	0.00683524	0.377393	chr1	135729196	135752229	+	NM_007791	cysteine and glycine-rich protein 1	NP_031817
Crtac1	1913	chr19:42429701-42430040	339	0.00;0.00	4.47;3.50	-inf	0.00683524	0.377393	chr19	42431783	42283036	-	NM_145123	cartilage acidic protein 1 precursor	NP_660105
Copg2	1620	chr6:30894961-30895320	359	0.00;0.00	4.47;3.50	-inf	0.00683524	0.377393	chr6	30896760	30809558	-	NM_017478	coatomer subunit gamma-2	NP_059506
Chst3	1190	chr10:60217841-60218300	459	0.00;0.00	4.47;3.50	-inf	0.00683524	0.377393	chr10	60219260	60181527	-	NM_016803	carbohydrate sulfotransferase 3	NP_058083
Cd7	-182	chr11:121039461-121039860	399	0.00;0.00	4.47;3.50	-inf	0.00683524	0.377393	chr11	121039478	121036748	-	NM_009854	T-cell antigen CD7 precursor	NP_033984
Aurka	496	chr2:172369821-172370200	379	0.00;0.00	4.47;3.50	-inf	0.00683524	0.377393	chr2	172370506	172356195	-	NM_011497	aurora kinase A	NP_035627
Arhgef17	-239	chr7:100932281-100932520	239	0.00;0.00	4.47;3.50	-inf	0.00683524	0.377393	chr7	100932161	100869745	-	NM_001081116	rho guanine nucleotide exchange factor 17	NP_001074585
Apol7a	-1750	chr15:77400681-77401040	359	0.00;0.00	4.47;3.50	-inf	0.00683524	0.377393	chr15	77399110	77388216	-	NM_001164640	apolipoprotein L 7a	NP_001158112
Alcam	-1233	chr16:52454081-52454380	299	0.00;0.00	4.47;3.50	-inf	0.00683524	0.377393	chr16	52452997	52248995	-	NM_009655	CD166 antigen precursor	NP_033785
Adcyap1r1	1261	chr6:55453041-55453440	399	0.00;0.00	4.47;3.50	-inf	0.00683524	0.377393	chr6	55451979	55501455	+	NM_001025372	pituitary adenylate cyclase-activating polypeptide type I receptor isoform 2 precursor	NP_001020543
Adck2	1785	chr6:39575461-39575860	399	0.00;0.00	4.47;3.50	-inf	0.00683524	0.377393	chr6	39573875	39588769	+	NM_178873	uncharacterized aarF domain-containing protein kinase 2	NP_849204
Tspan9	-1192	chr6:128144441-128145100	659	1.11;1.82	12.29;5.25	-2.59	0.00688752	0.377393	chr6	128143578	127961399	-	NM_175414	tetraspanin-9	NP_780623
Lipf	-1907	chr19:33959121-33959560	439	3.32;2.72	7.82;14.87	-1.91	0.00689269	0.377393	chr19	33961247	33976813	+	NM_026334	gastric triacylglycerol lipase precursor	NP_080610
Gm16367	1326	chr5:95183681-95184240	559	3.32;2.72	7.82;14.87	-1.91	0.00689269	0.377393	chr5	95182634	95194489	+	NM_001031622	uncharacterized protein LOC545762	NP_001026793
D10Wsu52e	193	chr10:85957321-85957880	559	2.21;1.82	14.53;5.25	-2.3	0.00701156	0.377393	chr10	85957793	85938636	-	NM_145422	tRNA-splicing ligase RtcB homolog	NP_663397
Thrap3	720	chr4:126201841-126202140	299	0.00;0.00	2.24;5.25	-inf	0.00702918	0.377393	chr4	126202710	126164082	-	NM_146153	thyroid hormone receptor-associated protein 3	NP_666265
Sohlh1	-482	chr2:25847541-25847920	379	0.00;0.00	2.24;5.25	-inf	0.00702918	0.377393	chr2	25847248	25842996	-	NM_001001714	spermatogenesis- and oogenesis-specific basic helix-loop-helix-containing protein 1	NP_001001714
Slfn8	-1150	chr11:83021801-83022120	319	0.00;0.00	2.24;5.25	-inf	0.00702918	0.377393	chr11	83020810	83002157	-	NM_181545	schlafen 8 isoform 1	NP_853523
Slc46a3	-1188	chr5:147895861-147896120	259	0.00;0.00	2.24;5.25	-inf	0.00702918	0.377393	chr5	147894802	147878440	-	NM_027872	solute carrier family 46 member 3 precursor	NP_082148
S100a10	1494	chr3:93556481-93556740	259	0.00;0.00	2.24;5.25	-inf	0.00702918	0.377393	chr3	93555116	93564645	+	NM_009112	protein S100-A10	NP_033138
Rtp4	-1008	chr16:23608781-23609040	259	0.00;0.00	2.24;5.25	-inf	0.00702918	0.377393	chr16	23609918	23614222	+	NM_023386	receptor-transporting protein 4	NP_075875
Pttg1ip	914	chr10:77582521-77582840	319	0.00;0.00	2.24;5.25	-inf	0.00702918	0.377393	chr10	77581766	77598732	+	NM_145925	pituitary tumor-transforming gene 1 protein-interacting protein precursor	NP_666037
Pdk2	-169	chr11:95041441-95041640	199	0.00;0.00	2.24;5.25	-inf	0.00702918	0.377393	chr11	95041371	95026257	-	NM_133667	pyruvate dehydrogenase kinase, isoenzyme 2	NP_598428
Nmnat2	-360	chr1:152954601-152954880	279	0.00;0.00	2.24;5.25	-inf	0.00702918	0.377393	chr1	152955100	153119261	+	NM_175460	nicotinamide mononucleotide adenylyltransferase 2	NP_780669
Lima1	756	chr15:99874541-99874860	319	0.00;0.00	2.24;5.25	-inf	0.00702918	0.377393	chr15	99875456	99778467	-	NM_001113545	LIM domain and actin-binding protein 1 isoform a	NP_001107017
Leo1	987	chr9:75442401-75442620	219	0.00;0.00	2.24;5.25	-inf	0.00702918	0.377393	chr9	75441523	75466432	+	NM_001039522	RNA polymerase-associated protein LEO1	NP_001034611
Kcnk2	-26	chr1:189343561-189343900	339	0.00;0.00	2.24;5.25	-inf	0.00702918	0.377393	chr1	189343704	189207929	-	NM_010607	potassium channel subfamily K member 2 isoform 2	NP_034737
Kansl1	-1909	chr11:104444081-104444320	239	0.00;0.00	2.24;5.25	-inf	0.00702918	0.377393	chr11	104442291	104333228	-	NM_001081045	KAT8 regulatory NSL complex subunit 1	NP_001074514
Hrh2	-328	chr13:54191681-54191920	239	0.00;0.00	2.24;5.25	-inf	0.00702918	0.377393	chr13	54192128	54215083	+	NM_008286	histamine H2 receptor isoform 2	NP_032312
Gstp2	-1869	chr19:4043901-4044280	379	0.00;0.00	2.24;5.25	-inf	0.00702918	0.377393	chr19	4042221	4040287	-	NM_181796	glutathione S-transferase P 2	NP_861461
Gm3402	1105	chr5:146557081-146557400	319	0.00;0.00	2.24;5.25	-inf	0.00702918	0.377393	chr5	146556135	146558915	+	NM_001243111	predicted gene, 100041548	NP_001230040
Gm13278	-944	chr4:88789761-88790140	379	0.00;0.00	2.24;5.25	-inf	0.00702918	0.377393	chr4	88790894	88792356	+	NM_001098841	interferon zeta-like precursor	NP_001092311
Gal3st1	895	chr11:3984361-3984700	339	0.00;0.00	2.24;5.25	-inf	0.00702918	0.377393	chr11	3983635	3999328	+	NM_001177703	galactosylceramide sulfotransferase	NP_001171174
Cyp2c70	156	chr19:40186941-40187320	379	0.00;0.00	2.24;5.25	-inf	0.00702918	0.377393	chr19	40187286	40153360	-	NM_145499	cytochrome P450 2C70 precursor	NP_663474
Aire	-1540	chr10:78045001-78045300	299	0.00;0.00	2.24;5.25	-inf	0.00702918	0.377393	chr10	78043610	78030021	-	NM_001271559	autoimmune regulator isoform 12	NP_001258488
Adam1b	1700	chr5:121501121-121501440	319	0.00;0.00	2.24;5.25	-inf	0.00702918	0.377393	chr5	121502980	121500096	-	NM_172125	disintegrin and metalloproteinase domain-containing protein 1b precursor	NP_742123
Rapgef5	1492	chr12:117517681-117518260	579	2.21;0.91	10.06;6.12	-2.37	0.0070837	0.377393	chr12	117516478	117756978	+	NM_175930	rap guanine nucleotide exchange factor 5	NP_787126
Mboat4	1781	chr8:34116481-34117140	659	2.21;0.91	10.06;6.12	-2.37	0.0070837	0.377393	chr8	34115029	34125185	+	NM_001126314	ghrelin O-acyltransferase	NP_001119786
Klk1b21	79	chr7:44102121-44102620	499	0.00;2.72	6.71;7.87	-2.42	0.00714502	0.377393	chr7	44102291	44106579	+	NM_010642	kallikrein 1-related peptidase b21 precursor	NP_034772
Pak1	992	chr7:97843701-97844160	459	0.00;2.72	7.82;7.00	-2.44	0.00714502	0.377393	chr7	97842938	97912381	+	NM_011035	serine/threonine-protein kinase PAK 1	NP_035165
Syce3	93	chr15:89410101-89410720	619	1.11;1.82	7.82;7.00	-2.34	0.00714502	0.377393	chr15	89410503	89390173	-	NM_001162880	synaptonemal complex central element protein 3	NP_001156352
Dnajb13	1045	chr7:100513541-100514000	459	1.11;1.82	7.82;7.00	-2.34	0.00714502	0.377393	chr7	100514815	100503019	-	NM_153527	dnaJ homolog subfamily B member 13	NP_705755
Mup13	286	chr4:61227761-61228240	479	0.00;2.72	8.94;6.12	-2.47	0.00714502	0.377393	chr4	61228286	61224306	-	NM_001134674	major urinary protein 13 precursor	NP_001128146
Numbl	1800	chr7:27260101-27261020	919	2.21;0.91	7.82;7.00	-2.25	0.00714502	0.377393	chr7	27258760	27282150	+	NM_010950	numb-like protein	NP_035080
Prkar1b	-384	chr5:139130561-139130980	419	2.21;0.91	8.94;6.12	-2.27	0.00714502	0.377393	chr5	139130386	139017303	-	NM_001253890	cAMP-dependent protein kinase type I-beta regulatory subunit	NP_001240819
Mtch1	1074	chr17:29346361-29347300	939	4.43;4.54	17.88;10.49	-1.66	0.00732113	0.377393	chr17	29347904	29332075	-	NM_019880	mitochondrial carrier homolog 1	NP_063933
Rab3gap2	1023	chr1:185204901-185205480	579	4.43;1.82	14.53;7.87	-1.84	0.00741572	0.377393	chr1	185204167	185286746	+	NM_001163754	rab3 GTPase-activating protein non-catalytic subunit	NP_001157226
Ahsg	666	chr16:22892361-22893000	639	3.32;7.26	12.29;14.87	-1.36	0.00749729	0.377393	chr16	22892014	22899451	+	NM_001276449	alpha-2-HS-glycoprotein isoform 2 precursor	NP_001263378
Gm21586	1176	chr4:42439861-42440440	579	0.00;5.45	11.18;11.37	-2.05	0.00753798	0.377393	chr4	42438974	42439974	+	NM_001270432	C-C motif chemokine 27-like	NP_001257361
Gm20878	1176	chr4:42439861-42440440	579	0.00;5.45	11.18;11.37	-2.05	0.00753798	0.377393	chr4	42438974	42439974	+	NM_001270431	C-C motif chemokine 27-like	NP_001257360
Gm13308	1176	chr4:42439861-42440440	579	0.00;5.45	11.18;11.37	-2.05	0.00753798	0.377393	chr4	42438974	42440009	+	NM_001177580	C-C motif chemokine 27-like	NP_001171051
Vmn2r32	-1977	chr7:7481681-7482220	539	1.11;3.63	7.82;9.62	-1.88	0.00759217	0.377393	chr7	7479973	7463968	-	NM_001105063	vomeronasal 2, receptor 32 precursor	NP_001098533
Dnajb8	1003	chr6:88222961-88223580	619	1.11;3.63	7.82;9.62	-1.88	0.00759217	0.377393	chr6	88222267	88223256	+	NM_019964	dnaJ homolog subfamily B member 8	NP_064348
Upk3a	-1350	chr15:85015501-85016080	579	2.21;2.72	8.94;8.75	-1.84	0.00759217	0.377393	chr15	85017140	85022560	+	NM_023478	uroplakin-3a precursor	NP_075967
Sytl3	-1479	chr17:6704041-6704660	619	2.21;2.72	8.94;8.75	-1.84	0.00759217	0.377393	chr17	6705829	6738044	+	NM_183368	synaptotagmin-like protein 3 isoform b	NP_899224
Usp2	852	chr9:44069961-44070600	639	3.32;1.82	8.94;8.75	-1.78	0.00759217	0.377393	chr9	44069428	44095627	+	NM_016808	ubiquitin carboxyl-terminal hydrolase 2 isoform Usp2-69	NP_058088
Grid2ip	-1927	chr5:143361761-143362200	439	3.32;1.82	8.94;8.75	-1.78	0.00759217	0.377393	chr5	143363907	143391798	+	NM_133355	delphilin isoform 2	NP_579933
Dgkd	-836	chr1:87852161-87852740	579	3.32;1.82	7.82;9.62	-1.76	0.00759217	0.377393	chr1	87853286	87944489	+	NM_177646	diacylglycerol kinase, delta	NP_808314
Rhox3e	423	chrX:37255161-37255440	279	2.21;0.00	11.18;1.75	-2.55	0.0076818	0.377393	chrX	37254877	37258798	+	NM_001184969	reproductive homeobox 3E	NP_001171898
9030624G23Rik	-1531	chr12:24098441-24099160	719	7.75;7.26	17.88;15.74	-1.16	0.00775319	0.377393	chr12	24097269	24043201	-	NM_001256489	uncharacterized protein LOC66808	NP_001243418
Eml1	-1234	chr12:108409021-108409820	799	7.75;8.17	15.65;19.24	-1.13	0.00777952	0.377393	chr12	108410654	108539564	+	NM_001043336	echinoderm microtubule-associated protein-like 1 isoform 2	NP_001036801
Cacng8	1114	chr7:3394921-3395540	619	1.11;6.35	11.18;13.99	-1.75	0.00784267	0.377393	chr7	3394116	3415605	+	NM_133190	voltage-dependent calcium channel gamma-8 subunit	NP_573453
Tmem236	807	chr2:14175161-14175500	339	1.11;0.00	3.35;7.87	-3.34	0.00787586	0.377393	chr2	14174523	14221993	+	NM_001081310	transmembrane protein 236	NP_001074779
Slitrk1	-1471	chr14:108915521-108915900	379	1.11;0.00	3.35;7.87	-3.34	0.00787586	0.377393	chr14	108914239	108909988	-	NM_199065	SLIT and NTRK-like protein 1 precursor	NP_951020
Gbp3	1929	chr3:142561701-142562260	559	1.11;5.45	13.41;9.62	-1.81	0.00794282	0.377393	chr3	142560051	142573212	+	NM_018734	guanylate-binding protein 4	NP_061204
Mrps22	-911	chr9:98602281-98602900	619	2.21;6.35	10.06;15.74	-1.59	0.00802412	0.377393	chr9	98601679	98588729	-	NM_025485	28S ribosomal protein S22, mitochondrial	NP_079761
Rnf112	-884	chr11:61454581-61454960	379	1.11;0.00	7.82;2.62	-3.24	0.00810344	0.377393	chr11	61453886	61448441	-	NM_009548	RING finger protein 112	NP_033574
Gm3238	335	chr10:77770801-77771180	379	1.11;0.00	7.82;2.62	-3.24	0.00810344	0.377393	chr10	77771325	77770632	-	NM_001101630	keratin associated protein 10-like	NP_001095100
Cxcl13	-1418	chr5:95955341-95955700	359	1.11;0.00	7.82;2.62	-3.24	0.00810344	0.377393	chr5	95956938	95961068	+	NM_018866	C-X-C motif chemokine 13 precursor	NP_061354
Corin	1838	chr5:72502181-72502560	379	1.11;0.00	7.82;2.62	-3.24	0.00810344	0.377393	chr5	72504208	72300024	-	NM_016869	atrial natriuretic peptide-converting enzyme isoform 1	NP_058565
Caprin2	196	chr6:148895741-148896120	379	1.11;0.00	7.82;2.62	-3.24	0.00810344	0.377393	chr6	148896126	148842511	-	NM_181541	caprin-2	NP_853519
Mapre3	-1325	chr5:30813241-30813620	379	0.00;0.91	3.35;7.87	-3.63	0.0082212	0.377393	chr5	30814755	30866106	+	NM_133350	microtubule-associated protein RP/EB family member 3	NP_579928
Ipo9	-899	chr1:135431201-135431580	379	0.00;0.91	3.35;7.87	-3.63	0.0082212	0.377393	chr1	135430491	135382314	-	NM_153774	importin-9	NP_722469
Rgs8	-1416	chr1:153651421-153651820	399	1.11;0.91	4.47;9.62	-2.81	0.00825591	0.377393	chr1	153653036	153697665	+	NM_026380	regulator of G-protein signaling 8	NP_080656
Ezh1	-670	chr11:101226821-101227420	599	1.11;0.91	4.47;9.62	-2.81	0.00825591	0.377393	chr11	101226450	101191114	-	NM_007970	histone-lysine N-methyltransferase EZH1	NP_031996
Actn4	630	chr7:28961461-28961840	379	1.11;0.91	4.47;9.62	-2.81	0.00825591	0.377393	chr7	28962280	28893253	-	NM_021895	alpha-actinin-4	NP_068695
Tcte1	957	chr17:45524061-45524720	659	4.43;5.45	19.00;10.49	-1.58	0.00825625	0.377393	chr17	45523433	45542677	+	NM_013688	T-complex-associated testis-expressed protein 1	NP_038716
Zfp383	1064	chr7:29909461-29909700	239	0.00;0.00	5.59;1.75	-inf	0.00835917	0.377393	chr7	29908516	29916813	+	NM_001243908	zinc finger protein 383	NP_001230837
Vmn2r55	1561	chr7:12683321-12683540	219	0.00;0.00	5.59;1.75	-inf	0.00835917	0.377393	chr7	12684991	12651705	-	NM_001104645	vomeronasal 2, receptor 55	NP_001098115
Vmn1r209	-32	chr13:22806421-22806680	259	0.00;0.00	5.59;1.75	-inf	0.00835917	0.377393	chr13	22806518	22805579	-	NM_001013787	vomeronasal 1 receptor 209	NP_001013809
Tsn	-558	chr1:118311561-118311820	259	0.00;0.00	5.59;1.75	-inf	0.00835917	0.377393	chr1	118311132	118298517	-	NM_011650	translin	NP_035780
Tmem89	1732	chr9:108916221-108916480	259	0.00;0.00	5.59;1.75	-inf	0.00835917	0.377393	chr9	108914618	108915563	+	NM_027066	transmembrane protein 89 precursor	NP_081342
Tlr4	1180	chr4:66828841-66829140	299	0.00;0.00	5.59;1.75	-inf	0.00835917	0.377393	chr4	66827810	66842796	+	NM_021297	toll-like receptor 4 precursor	NP_067272
Tcp11l1	-878	chr2:104712881-104713200	319	0.00;0.00	5.59;1.75	-inf	0.00835917	0.377393	chr2	104712162	104679979	-	NM_177190	T-complex protein 11-like protein 1	NP_796164
Stoml2	-406	chr4:43031601-43031980	379	0.00;0.00	5.59;1.75	-inf	0.00835917	0.377393	chr4	43031384	43027689	-	NM_023231	stomatin-like protein 2	NP_075720
Stil	613	chr4:115000621-115000840	219	0.00;0.00	5.59;1.75	-inf	0.00835917	0.377393	chr4	115000117	115043198	+	NM_009185	SCL-interrupting locus protein homolog	NP_033211
Sox14	1440	chr9:99874561-99874900	339	0.00;0.00	5.59;1.75	-inf	0.00835917	0.377393	chr9	99876170	99874105	-	NM_011440	transcription factor SOX-14	NP_035570
Snrnp25	166	chr11:32205421-32205740	319	0.00;0.00	5.59;1.75	-inf	0.00835917	0.377393	chr11	32205414	32208995	+	NM_030093	U11/U12 small nuclear ribonucleoprotein 25 kDa protein	NP_084369
Samd14	1862	chr11:95011621-95011860	239	0.00;0.00	5.59;1.75	-inf	0.00835917	0.377393	chr11	95009878	95026087	+	NM_146025	sterile alpha motif domain-containing protein 14 isoform 1	NP_666137
Rab34	803	chr11:78189421-78189680	259	0.00;0.00	5.59;1.75	-inf	0.00835917	0.377393	chr11	78188747	78192193	+	NM_033475	ras-related protein Rab-34	NP_258436
Ptger2	1820	chr14:44989821-44990040	219	0.00;0.00	5.59;1.75	-inf	0.00835917	0.377393	chr14	44988110	45003820	+	NM_008964	prostaglandin E2 receptor EP2 subtype	NP_032990
Prkdc	555	chr16:15638261-15638580	319	0.00;0.00	5.59;1.75	-inf	0.00835917	0.377393	chr16	15637865	15842239	+	NM_011159	DNA-dependent protein kinase catalytic subunit	NP_035289
Prg2	1950	chr2:84982261-84982560	299	0.00;0.00	5.59;1.75	-inf	0.00835917	0.377393	chr2	84980460	84983632	+	NM_008920	bone marrow proteoglycan precursor	NP_032946
Pik3c2a	-1212	chr7:116444541-116444800	259	0.00;0.00	5.59;1.75	-inf	0.00835917	0.377393	chr7	116443458	116337275	-	NM_011083	phosphatidylinositol 4-phosphate 3-kinase C2 domain-containing subunit alpha	NP_035213
Ott	-1369	chrX:148313041-148313280	239	0.00;0.00	5.59;1.75	-inf	0.00835917	0.377393	chrX	148314529	148521446	+	NM_011022	ovary testis transcribed	NP_035152
Olfr193	-1322	chr16:59111801-59112060	259	0.00;0.00	5.59;1.75	-inf	0.00835917	0.377393	chr16	59110608	59109678	-	NM_001011791	olfactory receptor 193	NP_001011791
Olfr1247	1833	chr2:89608201-89608440	239	0.00;0.00	5.59;1.75	-inf	0.00835917	0.377393	chr2	89610153	89609088	-	NM_146966	olfactory receptor 1247	NP_667177
Nus1	1164	chr10:52418561-52418860	299	0.00;0.00	5.59;1.75	-inf	0.00835917	0.377393	chr10	52417546	52440192	+	NM_030250	nogo-B receptor precursor	NP_084526
Nme5	-1464	chr18:34580421-34580720	299	0.00;0.00	5.59;1.75	-inf	0.00835917	0.377393	chr18	34579106	34562640	-	NM_080637	nucleoside diphosphate kinase homolog 5	NP_542368
Nfix	1909	chr8:84772341-84772580	239	0.00;0.00	5.59;1.75	-inf	0.00835917	0.377393	chr8	84774369	84707598	-	NM_001081981	nuclear factor 1 X-type isoform 3	NP_001075450
Msantd3	1372	chr4:48541701-48542040	339	0.00;0.00	5.59;1.75	-inf	0.00835917	0.377393	chr4	48540498	48561920	+	NM_028137	myb/SANT-like DNA-binding domain-containing protein 3	NP_082413
Lzts2	741	chr19:45015801-45016100	299	0.00;0.00	5.59;1.75	-inf	0.00835917	0.377393	chr19	45015209	45027104	+	NM_001130525	leucine zipper putative tumor suppressor 2	NP_001123997
Klf14	1550	chr6:30957301-30957580	279	0.00;0.00	5.59;1.75	-inf	0.00835917	0.377393	chr6	30958990	30956020	-	NM_001135093	Krueppel-like factor 14	NP_001128565
Itgb2l	-1686	chr16:96445141-96445460	319	0.00;0.00	5.59;1.75	-inf	0.00835917	0.377393	chr16	96443614	96422297	-	NM_008405	integrin beta-2-like protein precursor	NP_032431
Igf2r	1066	chr17:12768541-12768740	199	0.00;0.00	5.59;1.75	-inf	0.00835917	0.377393	chr17	12769706	12682405	-	NM_010515	cation-independent mannose-6-phosphate receptor precursor	NP_034645
Hpn	1006	chr7:31114181-31114460	279	0.00;0.00	5.59;1.75	-inf	0.00835917	0.377393	chr7	31115326	31098724	-	NM_008281	serine protease hepsin isoform 2 precursor	NP_032307
Hist1h4h	-923	chr13:23530021-23530220	199	0.00;0.00	5.59;1.75	-inf	0.00835917	0.377393	chr13	23531043	23531521	+	NM_153173	histone H4	NP_694813
Gpr6	-576	chr10:41072001-41072320	319	0.00;0.00	5.59;1.75	-inf	0.00835917	0.377393	chr10	41071584	41070492	-	NM_199058	G-protein coupled receptor 6	NP_951013
Gm20767	455	chr13:120140521-120140880	359	0.00;0.00	5.59;1.75	-inf	0.00835917	0.377393	chr13	120140245	120155335	+	NM_001039648	2-cell-stage, variable group, member 1-like	NP_001034737
Gm15085	-1369	chrX:148313041-148313280	239	0.00;0.00	5.59;1.75	-inf	0.00835917	0.377393	chrX	148314529	148521446	+	NM_001122734	predicted gene 15085	NP_001116206
Gm12887	-1595	chr4:121623601-121623840	239	0.00;0.00	5.59;1.75	-inf	0.00835917	0.377393	chr4	121622125	121614003	-	NM_001099309	uncharacterized protein LOC666927 precursor	NP_001092779
Fam3c	-129	chr6:22356041-22356380	339	0.00;0.00	5.59;1.75	-inf	0.00835917	0.377393	chr6	22356081	22306521	-	NM_138587	protein FAM3C precursor	NP_613053
Dnajb14	-1494	chr3:137866081-137866280	199	0.00;0.00	5.59;1.75	-inf	0.00835917	0.377393	chr3	137867674	137908931	+	NM_001033155	dnaJ homolog subfamily B member 14	NP_001028327
Cox18	-344	chr5:90224161-90224520	359	0.00;0.00	5.59;1.75	-inf	0.00835917	0.377393	chr5	90223996	90214724	-	NM_001163456	mitochondrial inner membrane protein COX18 isoform 1	NP_001156928
Cops6	-1221	chr5:138159741-138160020	279	0.00;0.00	5.59;1.75	-inf	0.00835917	0.377393	chr5	138161101	138163984	+	NM_012002	COP9 signalosome complex subunit 6	NP_036132
Cep110	1629	chr2:35110941-35111300	359	0.00;0.00	5.59;1.75	-inf	0.00835917	0.377393	chr2	35109491	35178822	+	NM_012018	centriolin isoform 1	NP_036148
Cd209d	1949	chr8:3876401-3876700	299	0.00;0.00	5.59;1.75	-inf	0.00835917	0.377393	chr8	3878499	3871823	-	NM_130904	CD209 antigen-like protein D	NP_570974
BC048679	1560	chr7:81496661-81496880	219	0.00;0.00	5.59;1.75	-inf	0.00835917	0.377393	chr7	81498330	81494273	-	NM_183143	uncharacterized protein LOC210321 isoform 2	NP_898966
Acot5	-994	chr12:84068141-84068520	379	0.00;0.00	5.59;1.75	-inf	0.00835917	0.377393	chr12	84069324	84076019	+	NM_145444	acyl-coenzyme A thioesterase 5	NP_663419
AA987161	-663	chr13:67610221-67610520	299	0.00;0.00	5.59;1.75	-inf	0.00835917	0.377393	chr13	67609707	67589438	-	NM_001163246	zinc finger protein	NP_001156718
A830080D01Rik	-1877	chrX:159530601-159530980	379	0.00;0.00	5.59;1.75	-inf	0.00835917	0.377393	chrX	159532667	159593081	+	NM_001033472	uncharacterized protein CXorf23 homolog	NP_001028644
Tmem52	-353	chr4:155468561-155468960	399	0.00;0.91	4.47;6.12	-3.54	0.00840497	0.377393	chr4	155469113	155470858	+	NM_001253858	transmembrane protein 52 isoform 3 precursor	NP_001240787
Fra10ac1	-1508	chr19:38225461-38225820	359	0.00;0.91	4.47;6.12	-3.54	0.00840497	0.377393	chr19	38224132	38188478	-	NM_001081075	protein FRA10AC1 homolog	NP_001074544
Ppm1f	-88	chr16:16896201-16896560	359	1.11;0.00	4.47;6.12	-3.26	0.00840497	0.377393	chr16	16896468	16927375	+	NM_176833	protein phosphatase 1F	NP_789803
Nprl2	1222	chr9:107543181-107543680	499	1.11;0.00	4.47;6.12	-3.26	0.00840497	0.377393	chr9	107542208	107545706	+	NM_018879	nitrogen permease regulator 2-like protein	NP_061367
Ly6g5b	1630	chr17:35113581-35113960	379	1.11;0.00	4.47;6.12	-3.26	0.00840497	0.377393	chr17	35115400	35113945	-	NM_148939	lymphocyte antigen 6 complex locus protein G5b precursor	NP_683741
Lrmp	-1848	chr6:145119641-145120140	499	1.11;0.00	4.47;6.12	-3.26	0.00840497	0.377393	chr6	145121738	145174928	+	NM_008511	lymphoid-restricted membrane protein	NP_032537
Arhgap31	65	chr16:38712781-38713160	379	1.11;0.00	4.47;6.12	-3.26	0.00840497	0.377393	chr16	38713035	38598342	-	NM_020260	rho GTPase-activating protein 31	NP_064656
Srsf10	-991	chr4:135854921-135855280	359	0.00;0.91	5.59;5.25	-3.58	0.00840497	0.377393	chr4	135856091	135865818	+	NM_001080387	serine/arginine-rich splicing factor 10 isoform 2	NP_001073856
Sprr2i	640	chr3:92408461-92408800	339	0.00;0.91	5.59;5.25	-3.58	0.00840497	0.377393	chr3	92407990	92409271	+	NM_011475	small proline-rich protein 2I	NP_035605
Oas1h	-1871	chr5:120859281-120859820	539	0.00;0.91	5.59;5.25	-3.58	0.00840497	0.377393	chr5	120861421	120873505	+	NM_001159934	2'-5' oligoadenylate synthetase 1H isoform 2	NP_001153406
Hoxb13	1010	chr11:96195121-96195620	499	0.00;0.91	5.59;5.25	-3.58	0.00840497	0.377393	chr11	96194360	96196599	+	NM_008267	homeobox protein Hox-B13	NP_032293
Avpr1a	-918	chr10:122447381-122447780	399	0.00;0.91	5.59;5.25	-3.58	0.00840497	0.377393	chr10	122448498	122453453	+	NM_016847	vasopressin V1a receptor	NP_058543
Agtr1b	-1843	chr3:20368741-20369300	559	0.00;0.91	5.59;5.25	-3.58	0.00840497	0.377393	chr3	20367177	20314472	-	NM_175086	type-1B angiotensin II receptor	NP_780295
Wsb1	-196	chr11:79242981-79243460	479	1.11;0.00	5.59;5.25	-3.29	0.00840497	0.377393	chr11	79243024	79239382	-	NM_001042565	WD repeat and SOCS box-containing protein 1 isoform 2	NP_001036030
Tnfrsf11a	-762	chr1:105779761-105780160	399	1.11;0.00	5.59;5.25	-3.29	0.00840497	0.377393	chr1	105780722	105847981	+	NM_009399	tumor necrosis factor receptor superfamily member 11A precursor	NP_033425
Odf2	-1209	chr2:29888341-29888680	339	1.11;0.00	5.59;5.25	-3.29	0.00840497	0.377393	chr2	29889719	29922538	+	NM_001113214	outer dense fiber protein 2 isoform b	NP_001106685
Jph4	-1725	chr14:55118421-55118900	479	1.11;0.00	5.59;5.25	-3.29	0.00840497	0.377393	chr14	55116935	55106825	-	NM_177049	junctophilin-4	NP_796023
Mob1a	-1078	chr6:83324721-83325200	479	0.00;0.91	6.71;4.37	-3.61	0.00840497	0.377393	chr6	83326038	83340949	+	NM_145571	MOB kinase activator 1A	NP_663546
Kif5a	-327	chr10:127263501-127263880	379	0.00;0.91	6.71;4.37	-3.61	0.00840497	0.377393	chr10	127263363	127229049	-	NM_008447	kinesin heavy chain isoform 5A	NP_032473
Cdc6	-128	chr11:98907561-98907960	399	0.00;0.91	6.71;4.37	-3.61	0.00840497	0.377393	chr11	98907888	98923942	+	NM_001025779	cell division control protein 6 homolog isoform b	NP_001020950
Bcl6b	-812	chr11:70230341-70230880	539	0.00;0.91	6.71;4.37	-3.61	0.00840497	0.377393	chr11	70229798	70224126	-	NM_007528	B-cell CLL/lymphoma 6 member B protein	NP_031554
Arpc1b	1145	chr5:145115201-145115600	399	0.00;0.91	6.71;4.37	-3.61	0.00840497	0.377393	chr5	145114255	145128186	+	NM_023142	actin-related protein 2/3 complex subunit 1B	NP_075631
Vmn1r93	778	chr7:20138101-20138520	419	1.11;0.00	6.71;4.37	-3.32	0.00840497	0.377393	chr7	20139088	20138122	-	NM_207547	vomeronasal 1 receptor, D21	NP_997430
Vmn1r93	771	chr7:22133761-22134180	419	1.11;0.00	6.71;4.37	-3.32	0.00840497	0.377393	chr7	22134741	22133775	-	NM_207547	vomeronasal 1 receptor, D21	NP_997430
Rnf135	1649	chr11:80185341-80185700	359	1.11;0.00	6.71;4.37	-3.32	0.00840497	0.377393	chr11	80183871	80199753	+	NM_028019	E3 ubiquitin-protein ligase RNF135	NP_082295
Manba	1310	chr3:135486641-135487200	559	1.11;0.00	6.71;4.37	-3.32	0.00840497	0.377393	chr3	135485610	135571403	+	NM_027288	beta-mannosidase precursor	NP_081564
Lin37	806	chr7:30558641-30559040	399	1.11;0.00	6.71;4.37	-3.32	0.00840497	0.377393	chr7	30559646	30555440	-	NM_029377	protein lin-37 homolog	NP_083653
Gm10666	778	chr7:20138101-20138520	419	1.11;0.00	6.71;4.37	-3.32	0.00840497	0.377393	chr7	20139088	20138122	-	NM_001167573	predicted gene 10666	NP_001161045
Gm10666	771	chr7:22133761-22134180	419	1.11;0.00	6.71;4.37	-3.32	0.00840497	0.377393	chr7	22134741	22133775	-	NM_001167573	predicted gene 10666	NP_001161045
Dbp	934	chr7:45706001-45706360	359	1.11;0.00	6.71;4.37	-3.32	0.00840497	0.377393	chr7	45705246	45710203	+	NM_016974	D site-binding protein	NP_058670
Alx3	-1140	chr3:107593641-107594140	499	1.11;0.00	6.71;4.37	-3.32	0.00840497	0.377393	chr3	107595030	107605769	+	NM_007441	homeobox protein aristaless-like 3	NP_031467
Gm15319	-1928	chr8:20364501-20365760	1259	15.49;7.26	19.00;38.48	-1.34	0.00857786	0.377393	chr8	20363202	20337663	-	NM_001177408	testis-specific gene with ankyrin repeats and PEST domain-like	NP_001170879
Dnaaf3	1382	chr7:4530781-4531340	559	6.64;2.72	16.76;10.49	-1.54	0.00858538	0.377393	chr7	4532442	4522956	-	NM_001033548	dynein assembly factor 3, axonemal	NP_001028720
Serpina3f	828	chr12:104215161-104215760	599	8.85;2.72	15.65;14.87	-1.4	0.00861581	0.377393	chr12	104214632	104221129	+	NM_001033335	serine protease inhibitor A3F	NP_001028507
Lrrc71	-1777	chr3:87750081-87750720	639	15.49;10.89	11.18;45.48	-1.1	0.00872164	0.377393	chr3	87748623	87736922	-	NM_028971	leucine-rich repeat-containing protein 71	NP_083247
Sva	-803	chr6:42037361-42037820	459	1.11;1.82	5.59;9.62	-2.38	0.00873338	0.377393	chr6	42038393	42042851	+	NM_009299	seminal vesicle antigen	NP_033325
Serpina3j	-1509	chr12:104312841-104313280	439	5.53;3.63	10.06;13.99	-1.39	0.0087551	0.377393	chr12	104314569	104320586	+	NM_001101472	serine (or cysteine) peptidase inhibitor, clade A (alpha-1 antiproteinase, antitrypsin), member 3J precursor	NP_001094942
Daf2	-1021	chr1:130423761-130424280	519	6.64;2.72	11.18;13.12	-1.38	0.0087551	0.377393	chr1	130422999	130388527	-	NM_007827	complement decay-accelerating factor transmembrane isoform precursor	NP_031853
Actn4	1400	chr7:28960461-28961300	839	6.64;2.72	11.18;13.12	-1.38	0.0087551	0.377393	chr7	28962280	28893253	-	NM_021895	alpha-actinin-4	NP_068695
Gas2l3	-1923	chr10:89445621-89446160	539	3.32;5.45	14.53;10.49	-1.51	0.0087551	0.377393	chr10	89443967	89408822	-	NM_001079876	GAS2-like protein 3	NP_001073345
Grik4	601	chr9:42943441-42944100	659	5.53;0.00	8.94;13.12	-2	0.00878643	0.377393	chr9	42944371	42520411	-	NM_175481	glutamate receptor ionotropic, kainate 4 precursor	NP_780690
Tfpi2	1684	chr6:3966461-3966880	419	1.11;1.82	5.59;7.87	-2.2	0.00881488	0.377393	chr6	3968354	3962594	-	NM_009364	tissue factor pathway inhibitor 2 precursor	NP_033390
Ppfia1	849	chr7:144552621-144553140	519	1.11;1.82	5.59;7.87	-2.2	0.00881488	0.377393	chr7	144553729	144476754	-	NM_001033319	liprin-alpha-1 isoform B	NP_001028491
Dennd2d	1400	chr3:106483621-106484040	419	0.00;2.72	5.59;7.87	-2.31	0.00881488	0.377393	chr3	106482430	106503030	+	NM_001093754	DENN domain-containing protein 2D isoform 2	NP_001087223
Ppyr1	1979	chr14:34150081-34150800	719	0.00;2.72	6.71;7.00	-2.33	0.00881488	0.377393	chr14	34152419	34145645	-	NM_008919	neuropeptide Y receptor type 4	NP_032945
Necab2	792	chr8:119447261-119447760	499	2.21;0.91	5.59;7.87	-2.11	0.00881488	0.377393	chr8	119446718	119472635	+	NM_054095	N-terminal EF-hand calcium-binding protein 2	NP_473436
Atp6v0c	-1371	chr17:24170541-24171060	519	2.21;0.91	5.59;7.87	-2.11	0.00881488	0.377393	chr17	24169429	24163865	-	NM_009729	V-type proton ATPase 16 kDa proteolipid subunit	NP_033859
Acyp2	1196	chr11:30647961-30648440	479	2.21;0.91	5.59;7.87	-2.11	0.00881488	0.377393	chr11	30649396	30505991	-	NM_029344	acylphosphatase-2	NP_083620
Kcng1	1971	chr2:168267081-168267640	559	1.11;1.82	6.71;7.00	-2.23	0.00881488	0.377393	chr2	168269331	168261697	-	NM_001081134	potassium voltage-gated channel subfamily G member 1	NP_001074603
Tnfsf4	193	chr1:161395321-161395940	619	2.21;0.91	6.71;7.00	-2.13	0.00881488	0.377393	chr1	161395437	161418206	+	NM_009452	tumor necrosis factor ligand superfamily member 4	NP_033478
Lrrc43	1176	chr5:123490301-123490700	399	2.21;0.91	6.71;7.00	-2.13	0.00881488	0.377393	chr5	123489324	123508204	+	NM_001033461	leucine-rich repeat-containing protein 43	NP_001028633
Guca2b	-1095	chr4:119659781-119660300	519	2.21;0.91	6.71;7.00	-2.13	0.00881488	0.377393	chr4	119658945	119656602	-	NM_008191	guanylate cyclase activator 2B preproprotein	NP_032217
Kit	-1906	chr5:75572901-75573260	359	1.11;1.82	7.82;6.12	-2.25	0.00881488	0.377393	chr5	75574986	75656721	+	NM_001122733	mast/stem cell growth factor receptor Kit isoform 1 precursor	NP_001116205
Ceacam19	1105	chr7:19886601-19887120	519	2.21;0.91	7.82;6.12	-2.16	0.00881488	0.377393	chr7	19887965	19875741	-	NM_177036	carcinoembryonic antigen-related cell adhesion molecule 19 precursor	NP_796010
Npbwr1	-712	chr1:5917901-5918320	419	0.00;1.82	4.47;9.62	-2.96	0.00882649	0.377393	chr1	5917398	5913706	-	NM_010342	neuropeptides B/W receptor type 1	NP_034472
Zmynd8	-1117	chr2:165859141-165859440	299	0.00;0.00	2.24;4.37	-inf	0.00884768	0.377393	chr2	165858173	165784151	-	NM_001252585	protein kinase C-binding protein 1 isoform 3	NP_001239514
Zbtb48	531	chr4:152026981-152027300	319	0.00;0.00	2.24;4.37	-inf	0.00884768	0.377393	chr4	152027671	152019775	-	NM_133879	zinc finger and BTB domain-containing protein 48	NP_598640
Zbp1	1762	chr2:173217041-173217280	239	0.00;0.00	2.24;4.37	-inf	0.00884768	0.377393	chr2	173218922	173213735	-	NM_001139519	Z-DNA-binding protein 1 isoform 2	NP_001132991
Uap1l1	-674	chr2:25366201-25366400	199	0.00;0.00	2.24;4.37	-inf	0.00884768	0.377393	chr2	25365626	25361491	-	NM_001033293	UDP-N-acetylhexosamine pyrophosphorylase-like protein 1	NP_001028465
Tyro3	1827	chr2:119801241-119801440	199	0.00;0.00	2.24;4.37	-inf	0.00884768	0.377393	chr2	119799513	119818103	+	NM_019392	tyrosine-protein kinase receptor TYRO3 precursor	NP_062265
Trim47	1775	chr11:116108301-116108620	319	0.00;0.00	2.24;4.37	-inf	0.00884768	0.377393	chr11	116110235	116105749	-	NM_172570	tripartite motif-containing protein 47 isoform 2	NP_766158
Trappc9	-56	chr15:73061161-73061360	199	0.00;0.00	2.24;4.37	-inf	0.00884768	0.377393	chr15	73061204	72993816	-	NM_001164643	trafficking protein particle complex subunit 9 isoform 5	NP_001158115
Tpte	580	chr8:22283861-22284180	319	0.00;0.00	2.24;4.37	-inf	0.00884768	0.377393	chr8	22283440	22371418	+	NM_199257	transmembrane phosphatase with tensin homology	NP_954866
Tprg	124	chr16:25286761-25287120	359	0.00;0.00	2.24;4.37	-inf	0.00884768	0.377393	chr16	25286816	25422344	+	NM_175165	tumor protein p63-regulated gene 1 protein	NP_780374
Syne1	-143	chr10:5194661-5195040	379	0.00;0.00	2.24;4.37	-inf	0.00884768	0.377393	chr10	5194707	5020195	-	NM_001079686	nesprin-1 isoform 3	NP_001073154
Syn2	589	chr6:115135301-115135680	379	0.00;0.00	2.24;4.37	-inf	0.00884768	0.377393	chr6	115134901	115276559	+	NM_013681	synapsin-2 isoform IIb	NP_038709
Suv420h2	684	chr7:4740621-4741000	379	0.00;0.00	2.24;4.37	-inf	0.00884768	0.377393	chr7	4740126	4747514	+	NM_146177	histone-lysine N-methyltransferase SUV420H2	NP_666289
St7	-65	chr6:17749021-17749280	259	0.00;0.00	2.24;4.37	-inf	0.00884768	0.377393	chr6	17749215	17943022	+	NM_001083315	suppressor of tumorigenicity 7 protein isoform 2	NP_001076784
Spg11	1016	chr2:122117181-122117560	379	0.00;0.00	2.24;4.37	-inf	0.00884768	0.377393	chr2	122118386	122053525	-	NM_145531	spatacsin	NP_663506
Spata21	-1094	chr4:141087101-141087400	299	0.00;0.00	2.24;4.37	-inf	0.00884768	0.377393	chr4	141088344	141112759	+	NM_177867	spermatogenesis-associated protein 21	NP_808535
Spata19	1460	chr9:27398141-27398420	279	0.00;0.00	2.24;4.37	-inf	0.00884768	0.377393	chr9	27396820	27401710	+	NM_029299	spermatogenesis-associated protein 19, mitochondrial precursor	NP_083575
Smc2	-1538	chr4:52437521-52437900	379	0.00;0.00	2.24;4.37	-inf	0.00884768	0.377393	chr4	52439248	52488259	+	NM_008017	structural maintenance of chromosomes protein 2	NP_032043
Slc29a1	1753	chr17:45597721-45597980	259	0.00;0.00	2.24;4.37	-inf	0.00884768	0.377393	chr17	45599603	45585199	-	NM_001199115	equilibrative nucleoside transporter 1 isoform 2	NP_001186044
Setd5	102	chr6:113077641-113077840	199	0.00;0.00	2.24;4.37	-inf	0.00884768	0.377393	chr6	113077638	113153424	+	NM_028385	SET domain-containing protein 5	NP_082661
Scgb1b30	200	chr7:34095441-34095820	379	0.00;0.00	2.24;4.37	-inf	0.00884768	0.377393	chr7	34095430	34100837	+	NM_001099330	androgen binding protein (Abp) family member precursor	NP_001092800
Rit1	-163	chr3:88716501-88716880	379	0.00;0.00	2.24;4.37	-inf	0.00884768	0.377393	chr3	88716853	88731048	+	NM_001163310	GTP-binding protein Rit1 isoform 2	NP_001156782
Rcc1	-780	chr4:132346341-132346720	379	0.00;0.00	2.24;4.37	-inf	0.00884768	0.377393	chr4	132345750	132331918	-	NM_133878	regulator of chromosome condensation isoform 2	NP_598639
Pus7	-1099	chr5:23784581-23784940	359	0.00;0.00	2.24;4.37	-inf	0.00884768	0.377393	chr5	23783661	23740695	-	NM_178403	pseudouridylate synthase 7 homolog	NP_848490
Prss23	-784	chr7:89518201-89518540	339	0.00;0.00	2.24;4.37	-inf	0.00884768	0.377393	chr7	89517586	89507784	-	NM_029614	serine protease 23 precursor	NP_083890
Prmt6	1828	chr3:110249021-110249320	299	0.00;0.00	2.24;4.37	-inf	0.00884768	0.377393	chr3	110250998	110248545	-	NM_178891	protein arginine N-methyltransferase 6	NP_849222
Prl3a1	-438	chr13:27258941-27259160	219	0.00;0.00	2.24;4.37	-inf	0.00884768	0.377393	chr13	27259488	27276660	+	NM_025896	prolactin family 3, subfamily a, member 1 precursor	NP_080172
Ppap2c	177	chr10:79533461-79533760	299	0.00;0.00	2.24;4.37	-inf	0.00884768	0.377393	chr10	79533787	79526428	-	NM_015817	lipid phosphate phosphohydrolase 2	NP_056632
Pls1	1759	chr9:95843401-95843640	239	0.00;0.00	2.24;4.37	-inf	0.00884768	0.377393	chr9	95845279	95752641	-	NM_001033210	plastin-1	NP_001028382
Osbpl7	701	chr11:97051421-97051620	199	0.00;0.00	2.24;4.37	-inf	0.00884768	0.377393	chr11	97050819	97068904	+	NM_001081434	oxysterol-binding protein-related protein 7	NP_001074903
Olfr1364	-1636	chr13:21575981-21576200	219	0.00;0.00	2.24;4.37	-inf	0.00884768	0.377393	chr13	21574454	21573509	-	NM_146540	olfactory receptor 1364	NP_666751
Nr2f6	-1778	chr8:71383561-71383900	339	0.00;0.00	2.24;4.37	-inf	0.00884768	0.377393	chr8	71381952	71374118	-	NM_010150	nuclear receptor subfamily 2 group F member 6	NP_034280
Nit1	145	chr1:171345321-171345680	359	0.00;0.00	2.24;4.37	-inf	0.00884768	0.377393	chr1	171345645	171342236	-	NM_001242580	nitrilase homolog 1 isoform 2	NP_001229509
Mrpl52	-518	chr14:54426201-54426580	379	0.00;0.00	2.24;4.37	-inf	0.00884768	0.377393	chr14	54426908	54429750	+	NM_026851	39S ribosomal protein L52, mitochondrial precursor	NP_081127
March4	814	chr1:72535641-72535860	219	0.00;0.00	2.24;4.37	-inf	0.00884768	0.377393	chr1	72536564	72427111	-	NM_001045533	E3 ubiquitin-protein ligase MARCH4 precursor	NP_001038998
Lxn	-633	chr3:67464381-67464700	319	0.00;0.00	2.24;4.37	-inf	0.00884768	0.377393	chr3	67463907	67457998	-	NM_016753	latexin	NP_058033
Lama3	1387	chr18:12335241-12335580	339	0.00;0.00	2.24;4.37	-inf	0.00884768	0.377393	chr18	12334023	12583012	+	NM_010680	laminin subunit alpha-3 precursor	NP_034810
Klf11	-1700	chr12:24649541-24649800	259	0.00;0.00	2.24;4.37	-inf	0.00884768	0.377393	chr12	24651370	24662782	+	NM_178357	Krueppel-like factor 11	NP_848134
Kctd1	-1728	chr18:15065121-15065500	379	0.00;0.00	2.24;4.37	-inf	0.00884768	0.377393	chr18	15063582	14968684	-	NM_001142731	BTB/POZ domain-containing protein KCTD1 isoform 1	NP_001136203
Ins2	-292	chr7:142679881-142680120	239	0.00;0.00	2.24;4.37	-inf	0.00884768	0.377393	chr7	142679708	142678655	-	NM_001185084	insulin-2 preproprotein	NP_001172013
Igfbp2	1601	chr1:72825941-72826220	279	0.00;0.00	2.24;4.37	-inf	0.00884768	0.377393	chr1	72824479	72852471	+	NM_008342	insulin-like growth factor-binding protein 2 precursor	NP_032368
Igf2bp1	814	chr11:96004961-96005300	339	0.00;0.00	2.24;4.37	-inf	0.00884768	0.377393	chr11	96005944	95957163	-	NM_009951	insulin-like growth factor 2 mRNA-binding protein 1	NP_034081
Hyou1	-1729	chr9:44377621-44377900	279	0.00;0.00	2.24;4.37	-inf	0.00884768	0.377393	chr9	44379489	44392369	+	NM_021395	hypoxia up-regulated protein 1 precursor	NP_067370
Hgd	1178	chr16:37581141-37581520	379	0.00;0.00	2.24;4.37	-inf	0.00884768	0.377393	chr16	37580152	37632026	+	NM_013547	homogentisate 1,2-dioxygenase	NP_038575
Gpr3	736	chr4:133211641-133211960	319	0.00;0.00	2.24;4.37	-inf	0.00884768	0.377393	chr4	133212536	133209339	-	NM_008154	G-protein coupled receptor 3	NP_032180
Gp1ba	-1571	chr11:70637361-70637740	379	0.00;0.00	2.24;4.37	-inf	0.00884768	0.377393	chr11	70639121	70642055	+	NM_010326	platelet glycoprotein Ib alpha chain precursor	NP_034456
Gm6537	-1153	chr7:28754901-28755140	239	0.00;0.00	2.24;4.37	-inf	0.00884768	0.377393	chr7	28756173	28758964	+	NM_001195091	uncharacterized protein LOC100504112 precursor	NP_001182020
Gcnt2	-1127	chr13:40858461-40858820	359	0.00;0.00	2.24;4.37	-inf	0.00884768	0.377393	chr13	40859767	40960892	+	NM_023887	N-acetyllactosaminide beta-1,6-N-acetylglucosaminyl-transferase isoform B	NP_076376
Gal3st2	207	chr1:93861401-93861700	299	0.00;0.00	2.24;4.37	-inf	0.00884768	0.377393	chr1	93861343	93876494	+	NM_199366	galactose-3-O-sulfotransferase 2	NP_955398
Gabbr1	25	chr17:37045821-37046160	339	0.00;0.00	2.24;4.37	-inf	0.00884768	0.377393	chr17	37045965	37074305	+	NM_019439	gamma-aminobutyric acid type B receptor subunit 1 precursor	NP_062312
Fuom	796	chr7:140101481-140101740	259	0.00;0.00	2.24;4.37	-inf	0.00884768	0.377393	chr7	140102406	140099469	-	NM_026928	fucose mutarotase	NP_081204
Fezf2	715	chr14:12344961-12345340	379	0.00;0.00	2.24;4.37	-inf	0.00884768	0.377393	chr14	12345865	12341891	-	NM_080433	fez family zinc finger protein 2	NP_536681
Fam98b	-1938	chr2:117247641-117247960	319	0.00;0.00	2.24;4.37	-inf	0.00884768	0.377393	chr2	117249738	117271540	+	NM_026620	protein FAM98B	NP_080896
Fam53b	1645	chr7:132785161-132785420	259	0.00;0.00	2.24;4.37	-inf	0.00884768	0.377393	chr7	132786935	132712083	-	NM_175268	protein FAM53B	NP_780477
Erlec1	721	chr11:30953241-30953580	339	0.00;0.00	2.24;4.37	-inf	0.00884768	0.377393	chr11	30954131	30929783	-	NM_025745	endoplasmic reticulum lectin 1 precursor	NP_080021
Ephx2	832	chr14:66123521-66123860	339	0.00;0.00	2.24;4.37	-inf	0.00884768	0.377393	chr14	66124522	66084371	-	NM_001271402	bifunctional epoxide hydrolase 2 isoform b	NP_001258331
Emx2	-1849	chr19:59456681-59457000	319	0.00;0.00	2.24;4.37	-inf	0.00884768	0.377393	chr19	59458689	59465357	+	NM_010132	homeobox protein EMX2	NP_034262
Efcab4b	-1304	chr6:127576501-127576840	339	0.00;0.00	2.24;4.37	-inf	0.00884768	0.377393	chr6	127577974	127629938	+	NM_001033464	EF-hand calcium-binding domain-containing protein 4B	NP_001028636
Dhrs9	1549	chr2:69381821-69382200	379	0.00;0.00	2.24;4.37	-inf	0.00884768	0.377393	chr2	69380461	69403086	+	NM_175512	dehydrogenase/reductase SDR family member 9 precursor	NP_780721
Dennd1c	650	chr17:57077701-57078020	319	0.00;0.00	2.24;4.37	-inf	0.00884768	0.377393	chr17	57078510	57066054	-	NM_153551	DENN domain-containing protein 1C	NP_705779
Cyp3a13	-1651	chr5:137923081-137923460	379	0.00;0.00	2.24;4.37	-inf	0.00884768	0.377393	chr5	137921619	137892932	-	NM_007819	cytochrome P450 3A13	NP_031845
Cs	1899	chr10:128339621-128339840	219	0.00;0.00	2.24;4.37	-inf	0.00884768	0.377393	chr10	128337831	128362479	+	NM_026444	citrate synthase, mitochondrial precursor	NP_080720
Crbn	1537	chr6:106798441-106798660	219	0.00;0.00	2.24;4.37	-inf	0.00884768	0.377393	chr6	106800087	106778244	-	NM_175357	protein cereblon isoform 2	NP_780566
Cops8	-794	chr1:90602501-90602760	259	0.00;0.00	2.24;4.37	-inf	0.00884768	0.377393	chr1	90603424	90613341	+	NM_133805	COP9 signalosome complex subunit 8	NP_598566
Cldn23	-951	chr8:35827321-35827700	379	0.00;0.00	2.24;4.37	-inf	0.00884768	0.377393	chr8	35826559	35824708	-	NM_027998	claudin-23	NP_082274
Cd6	-1802	chr19:10831701-10832020	319	0.00;0.00	2.24;4.37	-inf	0.00884768	0.377393	chr19	10830058	10789338	-	NM_001037801	T-cell differentiation antigen CD6 isoform 1 precursor	NP_001032890
Ccdc121	241	chr1:181511041-181511380	339	0.00;0.00	2.24;4.37	-inf	0.00884768	0.377393	chr1	181511451	181509632	-	NM_207280	coiled-coil domain containing 121	NP_997163
Cabp7	1488	chr11:4745101-4745480	379	0.00;0.00	2.24;4.37	-inf	0.00884768	0.377393	chr11	4746778	4738820	-	NM_138948	calcium-binding protein 7	NP_620398
Bbs5	1146	chr2:69648261-69648540	279	0.00;0.00	2.24;4.37	-inf	0.00884768	0.377393	chr2	69647254	69667569	+	NM_028284	Bardet-Biedl syndrome 5 protein homolog	NP_082560
Atg14	-1696	chr14:47569961-47570300	339	0.00;0.00	2.24;4.37	-inf	0.00884768	0.377393	chr14	47568434	47540892	-	NM_172599	beclin 1-associated autophagy-related key regulator	NP_766187
Arc	1810	chr15:74670601-74670920	319	0.00;0.00	2.24;4.37	-inf	0.00884768	0.377393	chr15	74672570	74669080	-	NM_018790	activity-regulated cytoskeleton-associated protein	NP_061260
Ank3	-341	chr10:69925081-69925300	219	0.00;0.00	2.24;4.37	-inf	0.00884768	0.377393	chr10	69925531	70027436	+	NM_170687	ankyrin-3 isoform f	NP_733788
AI464131	-975	chr4:41503861-41504240	379	0.00;0.00	2.24;4.37	-inf	0.00884768	0.377393	chr4	41503075	41495600	-	NM_001085515	uncharacterized family 31 glucosidase KIAA1161	NP_001078984
Agbl1	1974	chr7:76231741-76231980	239	0.00;0.00	2.24;4.37	-inf	0.00884768	0.377393	chr7	76229886	77124698	+	NM_001199224	cytosolic carboxypeptidase 4	NP_001186153
6430531B16Rik	-315	chr7:139978921-139979220	299	0.00;0.00	2.24;4.37	-inf	0.00884768	0.377393	chr7	139978755	139972302	-	NM_001033465	uncharacterized protein LOC381933	NP_001028637
Vash2	-622	chr1:190979441-190979800	359	1.11;0.00	3.35;7.00	-3.23	0.00889679	0.37747	chr1	190978998	190947645	-	NM_144879	vasohibin-2	NP_659128
Trhde	-760	chr10:114801941-114802320	379	1.11;0.00	3.35;7.00	-3.23	0.00889679	0.37747	chr10	114801370	114398820	-	NM_146241	thyrotropin-releasing hormone-degrading ectoenzyme	NP_666353
Sgpl1	455	chr10:61147021-61147400	379	1.11;0.00	3.35;7.00	-3.23	0.00889679	0.37747	chr10	61147665	61098641	-	NM_009163	sphingosine-1-phosphate lyase 1	NP_033189
Pla2g15	-348	chr8:106149861-106150240	379	1.11;0.00	3.35;7.00	-3.23	0.00889679	0.37747	chr8	106150398	106164715	+	NM_133792	group XV phospholipase A2 precursor	NP_598553
Olfr367-ps	80	chr2:37266881-37267180	299	1.11;0.00	3.35;7.00	-3.23	0.00889679	0.37747	chr2	37266950	37271387	+	NM_001081010	olfactory receptor 367, pseudogene precursor	NP_001074479
Dnahc9	881	chr11:66167481-66167860	379	1.11;0.00	3.35;7.00	-3.23	0.00889679	0.37747	chr11	66168551	65831323	-	NM_001099633	dynein heavy chain 9, axonemal	NP_001093103
Tnfrsf9	-978	chr4:150926781-150927260	479	4.43;1.82	7.82;11.37	-1.62	0.00891945	0.37747	chr4	150927998	150946102	+	NM_001077509	tumor necrosis factor receptor superfamily member 9 isoform 1 precursor	NP_001070977
Olfr857	-728	chr9:19711841-19712360	519	4.43;1.82	7.82;11.37	-1.62	0.00891945	0.37747	chr9	19712828	19713758	+	NM_001012265	olfactory receptor 857	NP_001012265
Glra4	-989	chrX:136780461-136780960	499	3.32;2.72	10.06;9.62	-1.7	0.00891945	0.37747	chrX	136779721	136757673	-	NM_010297	glycine receptor subunit alpha-4 precursor	NP_034427
Tmem38a	-12	chr8:72571921-72572260	339	1.11;0.00	2.24;7.87	-3.19	0.00904067	0.379891	chr8	72572102	72587284	+	NM_144534	trimeric intracellular cation channel type A	NP_653117
Lmna	-1261	chr3:88494441-88494680	239	1.11;0.00	2.24;7.87	-3.19	0.00904067	0.379891	chr3	88493299	88483205	-	NM_019390	prelamin-A/C isoform C2	NP_062263
Igfbp5	-1895	chr1:72876581-72876940	359	1.11;0.00	2.24;7.87	-3.19	0.00904067	0.379891	chr1	72874865	72858064	-	NM_010518	insulin-like growth factor-binding protein 5 precursor	NP_034648
Gm2083	295	chr4:61519001-61519380	379	1.11;0.00	2.24;7.87	-3.19	0.00904067	0.379891	chr4	61519485	61515592	-	NM_001134644	major urinary protein LOC100048885 precursor	NP_001128116
Cnot6l	385	chr5:96161201-96161540	339	1.11;0.00	2.24;7.87	-3.19	0.00904067	0.379891	chr5	96161755	96075737	-	NM_178854	CCR4-NOT transcription complex subunit 6-like isoform 2	NP_849185
Wif1	-1453	chr10:121032381-121032720	339	1.11;0.00	3.35;6.12	-3.1	0.0090552	0.379891	chr10	121034003	121100642	+	NM_011915	wnt inhibitory factor 1 precursor	NP_036045
Tmem101	457	chr11:102155761-102156140	379	1.11;0.00	3.35;6.12	-3.1	0.0090552	0.379891	chr11	102156407	102152546	-	NM_029649	transmembrane protein 101	NP_083925
Pip5k1a	948	chr3:95105721-95106100	379	1.11;0.00	3.35;6.12	-3.1	0.0090552	0.379891	chr3	95106858	95059595	-	NM_008847	phosphatidylinositol 4-phosphate 5-kinase type-1 alpha	NP_032873
P2ry4	1279	chrX:100593421-100593760	339	1.11;0.00	3.35;6.12	-3.1	0.0090552	0.379891	chrX	100594869	100590153	-	NM_020621	P2Y purinoceptor 4	NP_065646
Nkpd1	-760	chr7:19517781-19518160	379	1.11;0.00	3.35;6.12	-3.1	0.0090552	0.379891	chr7	19518730	19525050	+	NM_027116	NTPase KAP family P-loop domain-containing protein 1	NP_081392
Naprt1	-1609	chr15:75895901-75896280	379	1.11;0.00	3.35;6.12	-3.1	0.0090552	0.379891	chr15	75894481	75890963	-	NM_172607	nicotinate phosphoribosyltransferase	NP_766195
Gmcl1l	-414	chrX:32559461-32559820	359	1.11;0.00	3.35;6.12	-3.1	0.0090552	0.379891	chrX	32560054	32562009	+	NM_027955	germ cell-less protein-like 1-like	NP_082231
Gm2799	-414	chrX:32559461-32559820	359	1.11;0.00	3.35;6.12	-3.1	0.0090552	0.379891	chrX	32560054	32562004	+	NM_001168334	predicted gene 2799	NP_001161806
Cd300ld	36	chr11:114989661-114990040	379	1.11;0.00	3.35;6.12	-3.1	0.0090552	0.379891	chr11	114989886	114982445	-	NM_145437	CMRF35-like molecule 5 precursor	NP_663412
Popdc3	-1554	chr10:45287541-45287960	419	2.21;3.63	7.82;11.37	-1.72	0.00906377	0.380161	chr10	45289304	45318450	+	NM_024286	popeye domain-containing protein 3	NP_077248
Prss42	896	chr9:110798621-110799540	919	2.21;3.63	7.82;12.24	-1.78	0.00907481	0.380282	chr9	110798184	110803744	+	NM_153099	serine protease 42 precursor	NP_694739
Gm10486	-1152	chrX:29974781-29975480	699	8.85;8.17	16.76;19.24	-1.08	0.00907523	0.380282	chrX	29976282	29999181	+	NM_001109970	predicted gene 10486	NP_001103440
Gm10096	-1152	chrX:29974781-29975480	699	8.85;8.17	16.76;19.24	-1.08	0.00907523	0.380282	chrX	29976282	29999178	+	NM_001102678	uncharacterized protein LOC100039377	NP_001096148
Stxbp1	672	chr2:32846281-32846840	559	2.21;2.72	4.47;16.62	-2.09	0.00919549	0.38413	chr2	32847232	32787606	-	NM_009295	syntaxin-binding protein 1 isoform b	NP_033321
Col6a4	1161	chr9:106095301-106095760	459	6.64;5.45	12.29;15.74	-1.21	0.00920594	0.38413	chr9	106096691	105990317	-	NM_026763	collagen alpha-4(VI) chain precursor	NP_081039
Cyp11a1	994	chr9:58015601-58016420	819	4.43;7.26	14.53;13.99	-1.29	0.00920594	0.38413	chr9	58015016	58027023	+	NM_019779	cholesterol side-chain cleavage enzyme, mitochondrial precursor	NP_062753
Fam160a2	674	chr7:105399041-105399720	679	2.21;0.91	5.59;8.75	-2.2	0.00921032	0.38413	chr7	105400054	105371210	-	NM_199009	FTS and Hook-interacting protein isoform a	NP_950174
Usp44	-664	chr10:93830701-93831080	379	0.00;0.91	3.35;7.00	-3.51	0.00935628	0.388186	chr10	93831554	93848538	+	NM_183199	inactive ubiquitin carboxyl-terminal hydrolase 44 isoform 2	NP_899022
Mup2	1833	chr4:61437681-61438060	379	0.00;0.91	3.35;7.00	-3.51	0.00935628	0.388186	chr4	61439703	61300952	-	NM_001045550	major urinary protein 2 precursor	NP_001039015
Med16	468	chr10:79908281-79908660	379	0.00;0.91	3.35;7.00	-3.51	0.00935628	0.388186	chr10	79908938	79894706	-	NM_198107	mediator of RNA polymerase II transcription subunit 16 isoform 1	NP_932775
Ly6c2	-121	chr15:75111881-75112260	379	0.00;0.91	3.35;7.00	-3.51	0.00935628	0.388186	chr15	75111949	75108160	-	NM_001099217	lymphocyte antigen 6C2 precursor	NP_001092687
Herpud1	111	chr8:94386421-94386800	379	0.00;0.91	3.35;7.00	-3.51	0.00935628	0.388186	chr8	94386499	94395358	+	NM_022331	homocysteine-responsive endoplasmic reticulum-resident ubiquitin-like domain member 1 protein	NP_071726
Gatm	1027	chr2:122610061-122610440	379	0.00;0.91	3.35;7.00	-3.51	0.00935628	0.388186	chr2	122611277	122594472	-	NM_025961	glycine amidinotransferase, mitochondrial precursor	NP_080237
Clec4a1	1663	chr6:122923321-122923700	379	0.00;0.91	3.35;7.00	-3.51	0.00935628	0.388186	chr6	122921847	122934619	+	NM_199311	C-type lectin domain family 4, member a1	NP_955015
Atl2	-17	chr17:79896001-79896280	279	0.00;0.91	3.35;7.00	-3.51	0.00935628	0.388186	chr17	79896123	79848391	-	NM_178050	atlastin-2 isoform 2	NP_835151
Vmn1r38	-810	chr6:66777681-66778200	519	3.32;3.63	16.76;7.87	-1.83	0.00937165	0.388572	chr6	66777130	66776221	-	NM_134168	vomeronasal 1 receptor 38	NP_598929
Gm21586	-813	chr4:42292721-42293380	659	6.64;0.91	19.00;10.49	-1.97	0.00938792	0.38914	chr4	42293863	42294863	+	NM_001270432	C-C motif chemokine 27-like	NP_001257361
Gm20878	-813	chr4:42292721-42293380	659	6.64;0.91	19.00;10.49	-1.97	0.00938792	0.38914	chr4	42293863	42294863	+	NM_001270431	C-C motif chemokine 27-like	NP_001257360
Gm13308	-813	chr4:42292721-42293380	659	6.64;0.91	19.00;10.49	-1.97	0.00938792	0.38914	chr4	42293863	42294898	+	NM_001177580	C-C motif chemokine 27-like	NP_001171051
Prrc2b	-807	chr2:32150081-32150600	519	2.21;3.63	7.82;13.99	-1.9	0.0094122	0.389423	chr2	32151147	32234537	+	NM_172661	protein PRRC2B isoform 2	NP_766249
Kncn	-1309	chr4:115882781-115883400	619	5.53;7.26	13.41;16.62	-1.23	0.00941282	0.389423	chr4	115884399	115887964	+	NM_001039124	kinocilin	NP_001034213
Rasd1	-1888	chr11:59966541-59967120	579	5.53;7.26	14.53;15.74	-1.24	0.00941282	0.389423	chr11	59964942	59963180	-	NM_009026	dexamethasone-induced Ras-related protein 1 precursor	NP_033052
Crx	-475	chr7:15880121-15880740	619	7.75;5.45	16.76;13.99	-1.22	0.00941282	0.389423	chr7	15879955	15865946	-	NM_007770	cone-rod homeobox protein isoform 1	NP_031796
Txk	1295	chr5:72734921-72735500	579	1.11;1.82	5.59;8.75	-2.29	0.00941673	0.389423	chr5	72736505	72695977	-	NM_013698	tyrosine-protein kinase TXK isoform 2	NP_038726
Raet1d	-73	chr10:22361621-22362020	399	1.11;1.82	5.59;8.75	-2.29	0.00941673	0.389423	chr10	22361893	22374139	+	NM_020030	retinoic acid early-inducible protein 1-delta precursor	NP_064414
Uimc1	-415	chr13:55100521-55100900	379	0.00;0.91	3.35;6.12	-3.38	0.00947649	0.390239	chr13	55100295	55027879	-	NM_011307	BRCA1-A complex subunit RAP80	NP_035437
Pla2g4e	-1095	chr2:120246241-120246620	379	0.00;0.91	3.35;6.12	-3.38	0.00947649	0.390239	chr2	120245335	120166411	-	NM_177845	cytosolic phospholipase A2 epsilon	NP_808513
Hist1h4j	-1585	chr13:21733321-21733700	379	0.00;0.91	3.35;6.12	-3.38	0.00947649	0.390239	chr13	21735095	21735407	+	NM_178210	histone H4	NP_835582
Dock2	-1525	chr11:34785261-34785600	339	0.00;0.91	3.35;6.12	-3.38	0.00947649	0.390239	chr11	34783905	34226820	-	NM_033374	dedicator of cytokinesis protein 2	NP_203538
Vgf	1576	chr5:137031601-137032140	539	3.32;0.91	5.59;12.24	-2.08	0.00951588	0.391681	chr5	137030294	137033351	+	NM_001039385	VGF nerve growth factor inducible precursor	NP_001034474
Plac9b	-173	chr14:26042681-26043140	459	0.00;2.72	5.59;8.75	-2.4	0.00963138	0.393663	chr14	26042737	26027703	-	NM_001270503	predicted gene 10393 precursor	NP_001257432
Sh3rf1	-1020	chr8:61222961-61223340	379	0.00;0.91	2.24;7.87	-3.48	0.00983049	0.39414	chr8	61224170	61396072	+	NM_021506	E3 ubiquitin-protein ligase SH3RF1	NP_067481
Sema3b	122	chr9:107605121-107605440	319	0.00;0.91	2.24;7.87	-3.48	0.00983049	0.39414	chr9	107605402	107598114	-	NM_009153	semaphorin-3B precursor	NP_033179
Il4ra	629	chr7:125552581-125553240	659	3.32;5.45	7.82;20.11	-1.67	0.00990971	0.394697	chr7	125552281	125579474	+	NM_001008700	interleukin-4 receptor subunit alpha precursor	NP_001008700
Gng7	-735	chr10:81001821-81002380	559	4.43;7.26	12.29;18.37	-1.39	0.00994895	0.394697	chr10	81001365	80948623	-	NM_001038655	guanine nucleotide-binding protein G(I)/G(S)/G(O) subunit gamma-7	NP_001033744
Hdhd1a	799	chr18:50567601-50568200	599	2.21;0.00	4.47;8.75	-2.58	0.00995066	0.394697	chr18	50568699	50567655	-	NM_026108	pseudouridine-5'-monophosphatase	NP_080384
Ap1m2	-167	chr9:21312261-21312740	479	3.32;0.00	7.82;7.00	-2.16	0.00997034	0.394697	chr9	21312333	21295456	-	NM_009678	AP-1 complex subunit mu-2 isoform 2	NP_033808
Zfp580	559	chr7:5051781-5052400	619	3.32;0.00	4.47;12.24	-2.33	0.0099964	0.394697	chr7	5051531	5053723	+	NM_026900	zinc finger protein 580	NP_081176

## Sheet: Stress (Hyper)
Column legend
GeneName	gene symbol for the DMR-associated gene
DMR_To_TSS	distance from middle position of DMR to transcription start site
DMR_Locus	genomic location of DMR
DMR_Length	bp length of DMR
Stress_Count	normalized tag counts in DMR for each Stress sample
Control_Count	normalized tag counts in DMR for each Control sample
log2FC	fold change (log2 transformed) of normalized tag counts between Stress and Control groups
p-value	p-value of the DMR
q-value	BH FDR-corrected p-value of the DMR
Genechrom	chromosome of DMR-associated gene
GeneTSS	transcription start site of DMR-associated gene
GeneTTS	transcription termination site of DMR-associated gene
Strand	transcriptional direction of DMR-associated gene
Accession	DMR-associated gene accession number
ProteinName	name of DMR-associated gene product
ProteinID	protein identifier of DMR-associated gene product
GeneName	DMR_To_TSS	DMR_Locus	DMR_Length	Stress_Count	Control_Count	log2FC	p-value	q-value	Genechrom	GeneTSS	GeneTTS	Strand	Accession	ProteinName	ProteinID
Duxbl3	1646	chr14:25984361-25984940	579	46.48;37.22	12.29;7.87	2.05	3.673e-09	0.000137408	chr14	25983004	25990166	+	NM_001177539	double homeobox B-like	NP_001171010
Duxbl2	1646	chr14:25984361-25984940	579	46.48;37.22	12.29;7.87	2.05	3.673e-09	0.000137408	chr14	25983004	25990166	+	NM_001177538	double homeobox B-like	NP_001171009
Duxbl1	1646	chr14:25984361-25984940	579	46.48;37.22	12.29;7.87	2.05	3.673e-09	0.000137408	chr14	25983004	25989832	+	NM_183389	double homeobox B-like 1	NP_899245
Gpr81	1560	chr5:123877961-123878960	999	17.71;22.70	5.59;2.62	2.3	6.92363e-07	0.00570321	chr5	123880020	123876735	-	NM_175520	hydroxycarboxylic acid receptor 1	NP_780729
H2bfm	76	chrX:136926901-136927900	999	42.05;40.85	21.23;13.99	1.23	5.60373e-06	0.0202094	chrX	136927324	136928373	+	NM_027067	histone variant H2bl2	NP_081343
Deptor	-1825	chr15:55131081-55132140	1059	17.71;28.14	4.47;5.25	2.24	1.62278e-05	0.037167	chr15	55133435	55254202	+	NM_001037937	DEP domain-containing mTOR-interacting protein isoform b	NP_001033026
Olfr784	1056	chr10:129388461-129388920	459	17.71;21.79	7.82;3.50	1.8	2.23357e-05	0.0442827	chr10	129387634	129388594	+	NM_146729	olfactory receptor 784	NP_666940
Olfr545	863	chr7:102493581-102494240	659	18.81;19.97	4.47;6.12	1.87	2.51131e-05	0.0475399	chr7	102494773	102493822	-	NM_146840	olfactory receptor 545	NP_667051
LOC100861978	-1409	chr4:42154881-42155800	919	58.65;96.23	19.00;33.23	1.57	2.56901e-05	0.0482494	chr4	42156749	42158846	+	NM_001267703	c-C motif chemokine 27-like isoform 2	NP_001254632
Gm2506	-1409	chr4:42154881-42155800	919	58.65;96.23	19.00;33.23	1.57	2.56901e-05	0.0482494	chr4	42156749	42158846	+	NM_001199966	chemokine (C-C motif) ligand 27b isoform 3	NP_001186895
Gm13306	-1409	chr4:42154881-42155800	919	58.65;96.23	19.00;33.23	1.57	2.56901e-05	0.0482494	chr4	42156749	42158846	+	NM_001199963	chemokine (C-C motif) ligand 27b isoform 3	NP_001186892
Ccl27b	-1409	chr4:42154881-42155800	919	58.65;96.23	19.00;33.23	1.57	2.56901e-05	0.0482494	chr4	42156749	42158846	+	NM_001199960	chemokine (C-C motif) ligand 27b isoform 3	NP_001186889
P2rx1	-104	chr11:72998841-72999240	399	5.53;8.17	0.00;0.00	inf	4.92834e-05	0.0683676	chr11	72999144	73015197	+	NM_008771	P2X purinoceptor 1	NP_032797
Gm10778	32	chr10:81648761-81649440	679	15.49;14.53	1.12;5.25	2.24	6.43905e-05	0.0753667	chr10	81649068	81667361	+	NM_001142963	zinc finger protein LOC100233208	NP_001136435
Rims3	1862	chr4:120879361-120880100	739	13.28;15.43	3.35;3.50	2.07	7.05948e-05	0.0783197	chr4	120877868	120891560	+	NM_182929	regulating synaptic membrane exocytosis protein 3	NP_891559
Slc4a5	1456	chr6:83238321-83239340	1019	30.99;24.51	10.06;11.37	1.37	0.000152172	0.114215	chr6	83237374	83304945	+	NM_001166067	solute carrier family 4, sodium bicarbonate cotransporter, member 5	NP_001159539
Hoxc9	1089	chr15:102977681-102978560	879	9.96;13.62	1.12;3.50	2.35	0.00016607	0.117803	chr15	102977031	102984444	+	NM_008272	homeobox protein Hox-C9	NP_032298
Olfr455	690	chr6:42537861-42538800	939	14.39;13.62	2.24;4.37	2.08	0.000176676	0.121364	chr6	42539020	42538066	-	NM_001081301	olfactory receptor 455, pseudogene 1	NP_001074770
Pifo	-193	chr3:106001501-106001880	379	12.17;1.82	0.00;0.00	inf	0.000249528	0.138576	chr3	106001497	105996956	-	NM_029604	protein pitchfork isoform b	NP_083880
Cyyr1	1323	chr16:85548821-85549280	459	9.96;9.99	1.12;2.62	2.41	0.000272097	0.142365	chr16	85550373	85456243	-	NM_144853	cysteine and tyrosine-rich protein 1 precursor	NP_659102
1700010B08Rik	-694	chr2:173718361-173719080	719	14.39;14.53	2.24;5.25	1.95	0.00027964	0.144687	chr2	173719414	173722086	+	NM_029308	uncharacterized protein LOC75485	NP_083584
Hsf5	-323	chr11:87616461-87617220	759	44.27;19.06	10.06;12.24	1.51	0.00032022	0.156009	chr11	87617163	87659542	+	NM_001045527	heat shock factor protein 5	NP_001038992
S1pr4	-1043	chr10:81500901-81501460	559	11.07;12.71	1.12;4.37	2.11	0.000321254	0.156009	chr10	81500137	81497744	-	NM_010102	sphingosine 1-phosphate receptor 4	NP_034232
Rhox4f	936	chrX:37606561-37606940	379	3.32;9.99	0.00;0.00	inf	0.000361252	0.164473	chrX	37607686	37602894	-	NM_001039696	reproductive homeobox 4F	NP_001034785
Cxcl3	-1042	chr5:90784761-90785360	599	11.07;6.35	0.00;0.87	4.32	0.000374036	0.165173	chr5	90786102	90788090	+	NM_203320	C-X-C motif chemokine 3 precursor	NP_976065
Galnt4	506	chr10:99108441-99108840	399	5.53;5.45	0.00;0.00	inf	0.000377544	0.165173	chr10	99108134	99113247	+	NM_015737	polypeptide N-acetylgalactosaminyltransferase 4	NP_056552
Car14	1149	chr3:95903361-95903620	259	6.64;4.54	0.00;0.00	inf	0.000377544	0.165173	chr3	95904639	95897799	-	NM_011797	carbonic anhydrase 14 precursor	NP_035927
Wbp2nl	-133	chr15:82298461-82299240	779	23.24;24.51	11.18;8.75	1.26	0.000378291	0.165353	chr15	82298983	82314558	+	NM_029066	postacrosomal sheath WW domain-binding protein	NP_083342
Gm5868	-1600	chr5:72588861-72589440	579	6.64;9.99	1.12;0.87	3.06	0.000383413	0.165768	chr5	72587550	72581638	-	NM_001024147	uncharacterized protein LOC545758	NP_001019318
Rhox4f	276	chrX:37607121-37607700	579	16.60;16.34	5.59;5.25	1.6	0.000394001	0.165768	chrX	37607686	37602894	-	NM_001039696	reproductive homeobox 4F	NP_001034785
Nkd1	-1612	chr8:88525601-88526440	839	16.60;11.80	2.24;4.37	2.1	0.000396764	0.165768	chr8	88527632	88594887	+	NM_001163660	protein naked cuticle homolog 1 isoform 2	NP_001157132
Abcc3	1146	chr11:94391601-94392060	459	8.85;9.08	0.00;2.62	2.77	0.000404295	0.165768	chr11	94392976	94343294	-	NM_029600	canalicular multispecific organic anion transporter 2	NP_083876
H2-M5	384	chr17:36988881-36989360	479	7.75;9.99	1.12;1.75	2.63	0.000404295	0.165768	chr17	36989504	36986854	-	NM_001115075	histocompatibility 2, M region locus 5 precursor	NP_001108547
Olfml3	1641	chr3:103736141-103736580	439	7.75;6.35	0.00;0.87	4.01	0.000406171	0.165768	chr3	103738001	103735393	-	NM_133859	olfactomedin-like protein 3 precursor	NP_598620
Afap1l2	-1695	chr19:57010081-57010460	379	3.32;9.08	0.00;0.00	inf	0.00054723	0.186335	chr19	57008575	56912353	-	NM_146102	actin filament-associated protein 1-like 2 isoform 3	NP_666214
Gtf3c6	-745	chr10:40258221-40258600	379	27.67;0.00	3.35;2.62	2.21	0.000551037	0.186335	chr10	40257665	40249202	-	NM_026113	general transcription factor 3C polypeptide 6	NP_080389
Gpr83	-1623	chr9:14858261-14859000	739	17.71;9.08	3.35;1.75	2.39	0.000560139	0.188602	chr9	14860253	14869499	+	NM_010287	probable G-protein coupled receptor 83 precursor	NP_034417
Nmu	1727	chr5:76361781-76362320	539	6.64;9.99	2.24;0.87	2.42	0.000576686	0.191004	chr5	76363777	76333494	-	NM_019515	neuromedin-U precursor	NP_062388
AF251705	320	chr11:115001261-115001860	599	6.64;9.99	2.24;0.87	2.42	0.000576686	0.191004	chr11	115001880	114996768	-	NM_134158	CMRF35-like molecule precursor	NP_598919
Tnf	866	chr17:35200801-35201460	659	23.24;18.16	8.94;7.00	1.38	0.000617197	0.197318	chr17	35201996	35199390	-	NM_013693	tumor necrosis factor	NP_038721
Kcnd3	375	chr3:105458881-105459500	619	23.24;18.16	10.06;6.12	1.36	0.000617197	0.197318	chr3	105458815	105669209	+	NM_019931	potassium voltage-gated channel subfamily D member 3 isoform 2 precursor	NP_064315
Zg16	1457	chr7:127050281-127050760	479	6.64;7.26	1.12;0.87	2.8	0.000701756	0.20383	chr7	127051977	127050155	-	NM_026918	zymogen granule membrane protein 16 precursor	NP_081194
Gm9125	-1157	chr3:93944461-93944940	479	5.53;8.17	2.24;0.00	2.62	0.000701756	0.20383	chr3	93943543	93936632	-	NM_001163730	TD and POZ domain containing-like	NP_001157202
Gfi1b	-1308	chr2:28623001-28623580	579	18.81;20.88	6.71;8.75	1.36	0.000706642	0.204313	chr2	28621982	28609449	-	NM_008114	zinc finger protein Gfi-1b isoform 1	NP_032140
Doxl2	1218	chr6:48976061-48976660	599	7.75;11.80	2.24;1.75	2.29	0.000710386	0.204313	chr6	48975142	48978745	+	NM_001029987	diamine oxidase-like protein 2 precursor	NP_001025158
Tfap2e	-331	chr4:126736281-126736920	639	15.49;11.80	3.35;4.37	1.82	0.000721068	0.204313	chr4	126736269	126716002	-	NM_198960	transcription factor AP-2-epsilon	NP_945198
Loxl2	-1725	chr14:69607201-69608300	1099	15.49;19.06	8.94;4.37	1.38	0.000729225	0.204313	chr14	69609475	69695834	+	NM_033325	lysyl oxidase homolog 2 precursor	NP_201582
Tead1	-63	chr7:112759081-112759560	479	7.75;11.80	1.12;2.62	2.39	0.000732111	0.204313	chr7	112759383	112906805	+	NM_001166585	transcriptional enhancer factor TEF-1 isoform 3	NP_001160057
Ppy	850	chr11:102099881-102101020	1139	27.67;23.60	7.82;13.99	1.23	0.000778495	0.204313	chr11	102101300	102099930	-	NM_008918	pancreatic prohormone precursor	NP_032944
Lgr4	1234	chr2:109918681-109919080	399	6.64;8.17	1.12;0.87	2.89	0.000787333	0.204313	chr2	109917646	110014257	+	NM_172671	leucine-rich repeat-containing G-protein coupled receptor 4 precursor	NP_766259
Psen2	220	chr1:180245501-180245960	459	8.85;6.35	0.00;1.75	3.12	0.000787334	0.204313	chr1	180245950	180227003	-	NM_011183	presenilin-2	NP_035313
A630001G21Rik	1906	chr1:85734461-85734940	479	7.75;7.26	1.12;0.87	2.91	0.000787334	0.204313	chr1	85736606	85717082	-	NM_177055	uncharacterized protein LOC319997	NP_796029
Cbx1	-1375	chr11:96787521-96788000	479	8.85;6.35	1.12;0.87	2.93	0.000787334	0.204313	chr11	96789135	96808640	+	NM_007622	chromobox protein homolog 1	NP_031648
Agbl1	1174	chr7:76230841-76231280	439	8.85;6.35	1.12;0.87	2.93	0.000787334	0.204313	chr7	76229886	77124698	+	NM_001199224	cytosolic carboxypeptidase 4	NP_001186153
Ldhc	-1732	chr7:46859401-46859660	259	4.43;5.45	0.00;0.00	inf	0.000794448	0.204313	chr7	46861262	46878142	+	NM_013580	L-lactate dehydrogenase C chain	NP_038608
Klk1b5	-1884	chr7:44214401-44214780	379	4.43;5.45	0.00;0.00	inf	0.000794448	0.204313	chr7	44216474	44220703	+	NM_008456	kallikrein 1-related peptidase b5 precursor	NP_032482
Gm20826	527	chrY:7167081-7167420	339	4.43;5.45	0.00;0.00	inf	0.000794448	0.204313	chrY	7167777	7167019	-	NM_001101623	predicted gene, 20826	NP_001095093
Prkg1	-2000	chr19:31666181-31666560	379	5.53;4.54	0.00;0.00	inf	0.000794448	0.204313	chr19	31664370	30564486	-	NM_011160	cGMP-dependent protein kinase 1 beta isoform	NP_035290
S100z	-985	chr13:95479201-95480080	879	29.88;31.77	10.06;17.49	1.16	0.00080167	0.204313	chr13	95478655	95477300	-	NM_001081159	protein S100-Z	NP_001074628
Pus7l	1327	chr15:94541921-94542440	519	8.85;5.45	1.12;0.00	3.68	0.000813911	0.204313	chr15	94543507	94522639	-	NM_172437	pseudouridylate synthase 7 homolog-like protein	NP_766025
Syt7	-1599	chr19:10387161-10387820	659	8.85;5.45	0.00;0.87	4.03	0.000861131	0.209325	chr19	10389089	10453181	+	NM_018801	synaptotagmin-7 alpha isoform	NP_061271
Tmem200b	720	chr4:131922181-131922800	619	6.64;14.53	2.24;0.87	2.77	0.000865203	0.2099	chr4	131921770	131923140	+	NM_001201367	transmembrane protein 200B	NP_001188296
Pced1b	-1926	chr15:97244761-97245600	839	28.77;29.96	16.76;12.24	1.02	0.000909697	0.210622	chr15	97247106	97385691	+	NM_172293	PC-esterase domain-containing protein 1B	NP_758497
Sh3rf2	351	chr18:42053581-42054540	959	15.49;15.43	4.47;6.12	1.55	0.000943783	0.216152	chr18	42053709	42158695	+	NM_172966	putative E3 ubiquitin-protein ligase SH3RF2 isoform 2	NP_766554
Srp72	1690	chr5:76976121-76976660	539	8.85;12.71	3.35;2.62	1.85	0.00108181	0.231713	chr5	76974700	76999935	+	NM_025691	signal recognition particle 72	NP_079967
Matn1	1276	chr4:130945261-130946060	799	28.77;25.42	14.53;11.37	1.07	0.00111735	0.236403	chr4	130944384	130955476	+	NM_010769	cartilage matrix protein precursor	NP_034899
Kcnh3	1455	chr15:99226161-99226700	539	11.07;3.63	0.00;0.87	4.07	0.00115075	0.241552	chr15	99224975	99242817	+	NM_010601	potassium voltage-gated channel subfamily H member 3	NP_034731
Gtpbp6	1927	chr5:110106021-110106520	499	9.96;14.53	2.24;4.37	1.89	0.00117219	0.245084	chr5	110108197	110103976	-	NM_145147	putative GTP-binding protein 6	NP_660129
Eya2	376	chr2:165630361-165631080	719	21.03;22.70	10.06;8.75	1.22	0.00117287	0.245096	chr2	165630344	165771727	+	NM_001271962	eyes absent homolog 2	NP_001258891
Unc13c	617	chr9:73932621-73933280	659	12.17;14.53	3.35;5.25	1.63	0.00118114	0.245725	chr9	73933567	73479423	-	NM_001081153	protein unc-13 homolog C	NP_001074622
Mpzl2	1797	chr9:45043861-45044420	559	14.39;12.71	5.59;3.50	1.58	0.00118114	0.245725	chr9	45042343	45054043	+	NM_007962	myelin protein zero-like protein 2 precursor	NP_031988
Cst6	-1436	chr19:5350681-5351340	659	9.96;13.62	2.24;4.37	1.84	0.00124206	0.253695	chr19	5349574	5344704	-	NM_028623	cystatin-M precursor	NP_082899
Tmem150b	-1689	chr7:4726681-4727200	519	9.96;13.62	3.35;3.50	1.78	0.00124206	0.253695	chr7	4725251	4706831	-	NM_177887	transmembrane protein 150B isoform 2 precursor	NP_808555
Olfr156	1523	chr4:43819561-43820260	699	8.85;7.26	1.12;1.75	2.49	0.00127296	0.255824	chr4	43821433	43820334	-	NM_019474	olfactory receptor 156	NP_062347
Gse1	925	chr8:120489481-120490100	619	6.64;8.17	0.00;2.62	2.5	0.00130857	0.255824	chr8	120488865	120581383	+	NM_198671	genetic suppressor element 1 isoform 1	NP_941073
Mageb4	1069	chrX:86254901-86255400	499	7.75;7.26	1.12;1.75	2.39	0.00130857	0.255824	chrX	86256219	86250255	-	NM_001033492	melanoma antigen, family B, 4	NP_001028664
Gm6772	1452	chr12:86735641-86736000	359	7.75;7.26	1.12;1.75	2.39	0.00130857	0.255824	chr12	86734368	86763795	+	NM_001195767	uncharacterized protein LOC627607	NP_001182696
Gadd45gip1	1779	chr8:84833881-84834240	359	9.96;9.99	3.35;1.75	1.97	0.00134892	0.261461	chr8	84832281	84835482	+	NM_183358	growth arrest and DNA damage-inducible proteins-interacting protein 1	NP_899202
Iah1	1839	chr12:21318041-21318420	379	6.64;3.63	0.00;0.00	inf	0.00136309	0.262347	chr12	21316391	21323607	+	NM_026347	isoamyl acetate-hydrolyzing esterase 1 homolog	NP_080623
Tax1bp3	1738	chr11:73178561-73179080	519	9.96;11.80	0.00;4.37	2.32	0.00137398	0.263638	chr11	73177082	73182046	+	NM_029564	tax1-binding protein 3	NP_083840
Ticam1	-1853	chr17:56278441-56278800	359	8.85;1.82	0.00;0.00	inf	0.00138339	0.263638	chr17	56276767	56269461	-	NM_174989	TIR domain-containing adapter molecule 1	NP_778154
Olfr231	-1326	chr1:174119181-174119500	319	8.85;1.82	0.00;0.00	inf	0.00138339	0.263638	chr1	174118014	174117090	-	NM_001005520	olfactory receptor 231	NP_001005520
Psmb6	1934	chr11:70526841-70527740	899	17.71;24.51	8.94;7.87	1.33	0.00138765	0.263638	chr11	70525356	70527858	+	NM_008946	proteasome subunit beta type-6 precursor	NP_032972
Bst2	1117	chr8:71536141-71536500	359	5.53;6.35	0.00;0.87	3.76	0.00144726	0.263638	chr8	71537437	71534261	-	NM_198095	bone marrow stromal antigen 2 precursor	NP_932763
Slamf6	124	chr1:171917421-171917900	479	6.64;5.45	0.00;0.87	3.79	0.00144726	0.263638	chr1	171917536	171943868	+	NM_030710	SLAM family member 6 precursor	NP_109635
Npm1	-454	chr11:33163381-33163940	559	6.64;5.45	0.00;0.87	3.79	0.00144726	0.263638	chr11	33163206	33154924	-	NM_001252261	nucleophosmin isoform 3	NP_001239190
Gpr151	672	chr18:42578601-42579360	759	7.75;10.89	2.24;2.62	1.94	0.00148907	0.263638	chr18	42579652	42578019	-	NM_181543	probable G-protein coupled receptor 151 protein	NP_853521
Gm1078	-1319	chr7:4972061-4972500	439	8.85;9.99	3.35;1.75	1.88	0.00148907	0.263638	chr7	4970961	4965259	-	NM_001200041	putative uncharacterized serine/threonine-protein kinase SgK110	NP_001186970
Pcdhb17	1200	chr18:37485841-37486600	759	30.99;59.01	21.23;22.74	1.03	0.00150558	0.263638	chr18	37485020	37488290	+	NM_053142	protocadherin beta 17 precursor	NP_444372
Sowahc	1109	chr10:59222841-59223220	379	4.43;4.54	0.00;0.00	inf	0.00151028	0.263638	chr10	59221921	59226433	+	NM_172939	ankyrin repeat domain-containing protein SOWAHC	NP_766527
Rbmy	-1849	chrY:2828661-2829000	339	4.43;4.54	0.00;0.00	inf	0.00151028	0.263638	chrY	2830679	2841858	+	NM_001166384	RNA-binding motif protein, Y chromosome, family 1 member A1	NP_001159856
Olfr1340	-48	chr4:118725981-118726420	439	4.43;4.54	0.00;0.00	inf	0.00151028	0.263638	chr4	118726248	118727196	+	NM_146304	olfactory receptor 1340	NP_666416
Gm21708	-1849	chrY:2828661-2829000	339	4.43;4.54	0.00;0.00	inf	0.00151028	0.263638	chrY	2830679	2841858	+	NM_001270516	predicted gene, 21708	NP_001257445
Gm21677	-1849	chrY:2828661-2829000	339	4.43;4.54	0.00;0.00	inf	0.00151028	0.263638	chrY	2830679	2841858	+	NM_001270513	predicted gene, 21677	NP_001257442
Tube1	848	chr10:39134701-39135040	339	5.53;3.63	0.00;0.00	inf	0.00151028	0.263638	chr10	39134022	39151058	+	NM_028006	tubulin epsilon chain	NP_082282
Tnfsf12	108	chr11:69695881-69696100	219	5.53;3.63	0.00;0.00	inf	0.00151028	0.263638	chr11	69696098	69686239	-	NM_011614	tumor necrosis factor ligand superfamily member 12	NP_035744
Nlrp10	1848	chr7:108928101-108928520	419	5.53;3.63	0.00;0.00	inf	0.00151028	0.263638	chr7	108930158	108921852	-	NM_175532	NACHT, LRR and PYD domains-containing protein 10	NP_780741
Krtap13-1	1599	chr16:88730301-88730620	319	5.53;3.63	0.00;0.00	inf	0.00151028	0.263638	chr16	88728861	88729611	+	NM_183189	keratin-associated protein 13-1	NP_899012
Fam129c	1025	chr8:71598481-71598860	379	5.53;3.63	0.00;0.00	inf	0.00151028	0.263638	chr8	71597645	71608149	+	NM_001166213	B-cell novel protein 1	NP_001159685
Cacng8	-546	chr7:3393341-3393800	459	5.53;3.63	0.00;0.00	inf	0.00151028	0.263638	chr7	3394116	3415605	+	NM_133190	voltage-dependent calcium channel gamma-8 subunit	NP_573453
BC096441	108	chr11:69695881-69696100	219	5.53;3.63	0.00;0.00	inf	0.00151028	0.263638	chr11	69696098	69682576	-	NM_001159503	tumor necrosis factor (ligand) superfamily, member 12-member 13 isoform c	NP_001152975
1700012A03Rik	1113	chr6:32051241-32051560	319	5.53;3.63	0.00;0.00	inf	0.00151028	0.263638	chr6	32050287	32058915	+	NM_029587	uncharacterized protein LOC76382	NP_083863
Gzmd	1073	chr14:56131321-56131720	399	8.85;5.45	2.24;0.00	2.68	0.00151284	0.263638	chr14	56132593	56129567	-	NM_010372	granzyme D precursor	NP_034502
Rfpl4	-659	chr7:5117441-5117700	259	3.32;5.45	0.00;0.00	inf	0.00157049	0.263638	chr7	5116911	5109786	-	NM_138954	ret finger protein-like 4A	NP_620404
Olfr734	583	chr14:50320061-50320440	379	3.32;5.45	0.00;0.00	inf	0.00157049	0.263638	chr14	50320833	50319891	-	NM_146664	olfactory receptor 734	NP_666875
Arl10	-1042	chr13:54573781-54574160	379	3.32;5.45	0.00;0.00	inf	0.00157049	0.263638	chr13	54575012	54581128	+	NM_019968	ADP-ribosylation factor-like protein 10	NP_064352
Mpl	945	chr4:118456361-118456740	379	3.32;6.35	0.00;0.00	inf	0.00168438	0.263638	chr4	118457495	118442416	-	NM_010823	thrombopoietin receptor isoform 2 precursor	NP_034953
Anks4b	-207	chr7:120173461-120173840	379	3.32;6.35	0.00;0.00	inf	0.00168438	0.263638	chr7	120173857	120183716	+	NM_028085	ankyrin repeat and SAM domain-containing protein 4B	NP_082361
Doc2b	-963	chr11:75796721-75797320	599	9.96;9.08	4.47;0.87	1.83	0.00173715	0.263638	chr11	75796057	75769089	-	NM_007873	double C2-like domain-containing protein beta	NP_031899
Gm1587	1458	chr14:77797061-77797960	899	11.07;13.62	2.24;5.25	1.72	0.00181169	0.263638	chr14	77798968	77793944	-	NM_001033440	uncharacterized protein LOC380920	NP_001028612
Slc9a3	616	chr13:74121941-74122320	379	5.53;12.71	1.12;1.75	2.67	0.00187071	0.269337	chr13	74121514	74166064	+	NM_001081060	sodium/hydrogen exchanger 3 precursor	NP_001074529
Ldlrap1	-716	chr4:134768301-134769140	839	21.03;8.17	3.35;4.37	1.92	0.00190405	0.273017	chr4	134768004	134745411	-	NM_145554	low density lipoprotein receptor adapter protein 1	NP_663529
Plekhh1	-1632	chr12:79027281-79027780	499	8.85;7.26	3.35;0.00	2.27	0.00190578	0.273165	chr12	79029162	79081655	+	NM_181073	pleckstrin homology domain-containing family H member 1	NP_851418
Pcdha8	1344	chr18:36993481-36994140	659	30.99;23.60	8.94;14.87	1.2	0.00191609	0.274185	chr18	36992466	37187657	+	NM_201243	protocadherin alpha-9 precursor	NP_957695
Fgf2	-1282	chr3:37347141-37347600	459	12.17;6.35	1.12;1.75	2.69	0.00191689	0.27426	chr3	37348652	37404830	+	NM_008006	fibroblast growth factor 2 precursor	NP_032032
LOC100502924	1337	chr4:73606721-73607040	319	17.71;2.72	0.00;3.50	2.55	0.0020046	0.282964	chr4	73605543	73611922	+	NM_001256481	uncharacterized protein LOC100502924	NP_001243410
Gm4984	168	chrX:12651641-12652460	819	18.81;29.96	11.18;8.75	1.29	0.00209124	0.290036	chrX	12651882	12652820	+	NM_001101484	brain protein 44-like protein 2	NP_001094954
4933415F23Rik	1543	chr1:23100281-23101140	859	8.85;11.80	2.24;3.50	1.85	0.00214097	0.293849	chr1	23102253	23100473	-	NM_025746	protein phosphatase 1, regulatory (inhibitor) subunit 14B-like	NP_080022
Pcdha7	1527	chr18:36975141-36975760	619	27.67;26.33	10.06;15.74	1.07	0.00214698	0.29442	chr18	36973923	37187657	+	NM_009957	protocadherin alpha-7 precursor	NP_034087
Gm10778	225	chr10:81811981-81812840	859	24.35;27.23	5.59;14.87	1.33	0.00219586	0.296507	chr10	81812185	81826490	+	NM_001142963	zinc finger protein LOC100233208	NP_001136435
Vegfb	-1649	chr19:6989021-6989580	559	9.96;7.26	3.35;0.87	2.03	0.00226285	0.296507	chr19	6987651	6982471	-	NM_011697	vascular endothelial growth factor B isoform Vegf-b186 precursor	NP_035827
Nfkbiz	-1982	chr16:55823801-55824440	639	18.81;22.70	7.82;10.49	1.18	0.00238907	0.296507	chr16	55822138	55811376	-	NM_001159394	NF-kappa-B inhibitor zeta isoform a	NP_001152866
Omt2a	1758	chr9:78312001-78312580	579	5.53;6.35	0.00;1.75	2.76	0.00245078	0.296507	chr9	78314048	78311971	-	NM_001111286	oocyte maturation, alpha isoform 1	NP_001104756
Slc16a1	1183	chr3:104639621-104640080	459	6.64;5.45	2.24;0.00	2.44	0.00245078	0.296507	chr3	104638667	104658462	+	NM_009196	monocarboxylate transporter 1	NP_033222
Dst	231	chr1:34160321-34160800	479	6.64;9.08	2.24;1.75	1.98	0.00246884	0.296507	chr1	34160329	34183903	+	NM_010081	dystonin isoform 4	NP_034211
1700056E22Rik	1608	chr1:184032081-184032700	619	7.75;8.17	3.35;0.87	1.91	0.00246885	0.296507	chr1	184033998	184033031	-	NM_028516	uncharacterized protein LOC73363	NP_082792
Fam71e2	1130	chr7:4769881-4770400	519	14.39;11.80	6.71;2.62	1.49	0.00251924	0.296507	chr7	4771270	4753225	-	NM_172895	uncharacterized protein LOC243822	NP_766483
Olfr1404	-1486	chr1:173214001-173214240	239	2.21;7.26	0.00;0.00	inf	0.00257964	0.296507	chr1	173215606	173216640	+	NM_146881	olfactory receptor 1404	NP_667092
Btnl4	-893	chr17:34476641-34477020	379	9.96;2.72	1.12;0.00	3.5	0.00261295	0.296507	chr17	34475937	34469041	-	NM_030746	butyrophilin-like 4 precursor	NP_109671
Pln	1195	chr10:53338681-53339080	399	6.64;6.35	1.12;0.87	2.71	0.00262235	0.296507	chr10	53337685	53345999	+	NM_023129	cardiac phospholamban	NP_075618
Mcc	-1048	chr18:44812981-44813480	499	7.75;5.45	0.00;1.75	2.92	0.00262235	0.296507	chr18	44812182	44425059	-	NM_001085373	mutated in colorectal cancers isoform 1	NP_001078842
Heatr1	1846	chr13:12397021-12397420	399	7.75;5.45	0.00;1.75	2.92	0.00262235	0.296507	chr13	12395374	12438893	+	NM_144835	BAP28 protein	NP_659084
Ctsh	-406	chr9:90053541-90054180	639	7.75;5.45	1.12;0.87	2.73	0.00262235	0.296507	chr9	90054266	90076095	+	NM_007801	pro-cathepsin H preproprotein	NP_031827
Tmem51	-1386	chr4:142085201-142086180	979	18.81;17.25	4.47;9.62	1.36	0.00265625	0.296507	chr4	142084304	142030992	-	NM_145402	transmembrane protein 51	NP_663377
Pacsin2	-714	chr15:83465121-83465520	399	7.75;4.54	0.00;0.87	3.81	0.00272479	0.296507	chr15	83464606	83375606	-	NM_001159509	protein kinase C and casein kinase substrate in neurons protein 2	NP_001152981
Defb43	-1500	chr14:63010001-63010540	539	19.92;20.88	11.18;7.87	1.1	0.00273047	0.296507	chr14	63011770	63018088	+	NM_001039121	beta-defensin 43 precursor	NP_001034210
Asb18	-1363	chr1:90015621-90016260	639	12.17;15.43	2.24;7.00	1.58	0.00273355	0.296507	chr1	90014577	89952677	-	NM_139152	ankyrin repeat and SOCS box protein 18	NP_631891
Ifne	1811	chr4:88878201-88878580	379	3.32;9.08	1.12;0.00	3.47	0.00277351	0.296507	chr4	88880201	88879537	-	NM_177348	interferon epsilon precursor	NP_796322
Prickle2	1956	chr6:92565061-92565760	699	19.92;18.16	11.18;5.25	1.21	0.00279212	0.296507	chr6	92567366	92370891	-	NM_001134461	prickle-like protein 2 isoform b	NP_001127933
Rnf220	-1425	chr4:117498161-117498520	359	4.43;6.35	1.12;0.00	3.27	0.00282338	0.296507	chr4	117496915	117271463	-	NM_025739	E3 ubiquitin-protein ligase Rnf220	NP_080015
Zfp456	-1837	chr13:67377341-67377860	519	5.53;5.45	0.00;0.87	3.65	0.00282338	0.296507	chr13	67375763	67363583	-	NM_001001186	zinc finger protein 456	NP_001001186
Shcbp1	1784	chr8:4777581-4777920	339	5.53;5.45	0.00;0.87	3.65	0.00282338	0.296507	chr8	4779534	4735979	-	NM_011369	SHC SH2 domain-binding protein 1	NP_035499
Fdxr	1389	chr11:115275301-115275860	559	5.53;5.45	1.12;0.00	3.3	0.00282338	0.296507	chr11	115276969	115268024	-	NM_007997	NADPH:adrenodoxin oxidoreductase, mitochondrial precursor	NP_032023
Ndufa11	389	chr17:56717961-56718340	379	6.64;4.54	0.00;0.87	3.68	0.00282338	0.296507	chr17	56717761	56724248	+	NM_027244	NADH dehydrogenase [ubiquinone] 1 alpha subcomplex subunit 11	NP_081520
Ifnar1	-1284	chr16:91483701-91484160	459	6.64;4.54	1.12;0.00	3.32	0.00282338	0.296507	chr16	91485214	91510522	+	NM_010508	interferon alpha/beta receptor 1 precursor	NP_034638
Mtpn	-822	chr6:35540581-35540840	259	6.64;2.72	0.00;0.00	inf	0.00282971	0.296507	chr6	35539888	35508823	-	NM_008098	myotrophin	NP_032124
Kctd14	807	chr7:97453821-97454200	379	6.64;2.72	0.00;0.00	inf	0.00282971	0.296507	chr7	97453203	97459557	+	NM_001012434	potassium channel tetramerisation domain containing 14 isoform b	NP_001012436
Fgd3	138	chr13:49308961-49309180	219	6.64;2.72	0.00;0.00	inf	0.00282971	0.296507	chr13	49309208	49263109	-	NM_015759	FYVE, RhoGEF and PH domain-containing protein 3	NP_056574
Adam3	-1445	chr8:24726941-24727600	659	14.39;15.43	7.82;4.37	1.29	0.00286682	0.296507	chr8	24725825	24677233	-	NM_009619	a disintegrin and metalloprotease domain 3 (cyritestin) precursor	NP_033749
Gsdmcl1	432	chr15:63847461-63848020	559	14.39;10.89	2.24;6.12	1.6	0.0028712	0.296507	chr15	63847308	63850942	+	NM_001167581	gasdermin C-like 1	NP_001161053
Cma2	123	chr14:55971321-55971780	459	5.53;9.08	2.24;0.87	2.23	0.0028928	0.296507	chr14	55971427	55973995	+	NM_001024714	mast cell protease 10 precursor	NP_001019885
Fscn2	427	chr11:120361581-120362340	759	32.09;39.04	11.18;22.74	1.07	0.00294422	0.296507	chr11	120361533	120368173	+	NM_172802	fascin-2	NP_766390
Acr	1485	chr15:89569381-89570240	859	14.39;9.08	0.00;4.37	2.42	0.00304901	0.296507	chr15	89568325	89574585	+	NM_001205049	acrosin isoform 2 precursor	NP_001191978
Agtr1b	1237	chr3:20365661-20366220	559	9.96;4.54	0.00;1.75	3.05	0.00305117	0.296507	chr3	20367177	20314472	-	NM_175086	type-1B angiotensin II receptor	NP_780295
Spint3	-94	chr2:164573381-164573720	339	3.32;4.54	0.00;0.00	inf	0.00319419	0.296507	chr2	164573456	164569694	-	NM_001177401	serine peptidase inhibitor, Kunitz type, 3 precursor	NP_001170872
Prss36	1715	chr7:127944821-127945200	379	3.32;4.54	0.00;0.00	inf	0.00319419	0.296507	chr7	127946725	127932637	-	NM_001081374	polyserase-2 precursor	NP_001074843
Olfr576	1219	chr7:102966141-102966500	359	3.32;4.54	0.00;0.00	inf	0.00319419	0.296507	chr7	102965101	102966040	+	NM_001001805	olfactory receptor 576	NP_001001805
F2r	1083	chr13:95617181-95617520	339	3.32;4.54	0.00;0.00	inf	0.00319419	0.296507	chr13	95618433	95601788	-	NM_010169	proteinase-activated receptor 1 precursor	NP_034299
2200002D01Rik	927	chr7:29247421-29247660	239	3.32;4.54	0.00;0.00	inf	0.00319419	0.296507	chr7	29248467	29247520	-	NM_028179	HAI-2 related small protein	NP_082455
Mid2	163	chrX:140678021-140678360	339	4.43;3.63	0.00;0.00	inf	0.00319419	0.296507	chrX	140678027	140767715	+	NM_011845	probable E3 ubiquitin-protein ligase MID2	NP_035975
Lpcat2	-1079	chr8:92854121-92854420	299	4.43;3.63	0.00;0.00	inf	0.00319419	0.296507	chr8	92855349	92919279	+	NM_173014	lysophosphatidylcholine acyltransferase 2	NP_766602
G2e3	-1589	chr12:51346461-51346820	359	4.43;3.63	0.00;0.00	inf	0.00319419	0.296507	chr12	51348229	51376986	+	NM_001167964	G2/M phase-specific E3 ubiquitin-protein ligase isoform 3	NP_001161436
Tgfb1	-1371	chr7:25685281-25685980	699	18.81;17.25	6.71;8.75	1.22	0.00321222	0.296507	chr7	25687001	25704996	+	NM_011577	transforming growth factor beta-1 precursor	NP_035707
Fbxl19	1346	chr7:127747881-127748360	479	13.28;13.62	4.47;5.25	1.47	0.00337016	0.303615	chr7	127746774	127768928	+	NM_172748	F-box/LRR-repeat protein 19	NP_766336
Zfp593	1471	chr4:134243901-134244340	439	4.43;7.26	1.12;0.87	2.55	0.0034241	0.307448	chr4	134245591	134243305	-	NM_024215	zinc finger protein 593	NP_077177
Epb4.1l2	-1677	chr10:25406501-25406880	379	7.75;9.08	0.00;3.50	2.27	0.00353095	0.312889	chr10	25408367	25523518	+	NM_013511	band 4.1-like protein 2	NP_038539
Ldhal6b	327	chr17:5418201-5418680	479	12.17;6.35	1.12;2.62	2.31	0.00354277	0.313752	chr17	5418767	5417322	-	NM_175349	L-lactate dehydrogenase A-like 6B	NP_780558
Tmem213	-872	chr6:38108261-38108700	439	4.43;9.99	2.24;0.00	2.69	0.00358645	0.314209	chr6	38109352	38115806	+	NM_029921	transmembrane protein 213	NP_084197
Chchd7	1447	chr4:3940141-3940580	439	8.85;11.80	4.47;2.62	1.54	0.00358798	0.314209	chr4	3938913	3943525	+	NM_181391	coiled-coil-helix-coiled-coil-helix domain-containing protein 7	NP_852056
Ttr	-1039	chr18:20663981-20664440	459	11.07;15.43	6.71;3.50	1.38	0.00360912	0.315751	chr18	20665249	20674326	+	NM_013697	transthyretin precursor	NP_038725
Xkr5	-617	chr8:18951341-18951840	499	9.96;5.45	1.12;0.87	2.95	0.00363453	0.317159	chr8	18950973	18932728	-	NM_176951	XK-related protein 5 isoform b	NP_795925
Cd63	-488	chr10:128908101-128908760	659	13.28;17.25	6.71;6.12	1.25	0.00363617	0.317159	chr10	128908918	128912818	+	NM_001042580	CD63 antigen	NP_001036045
Pik3c2g	-18	chr6:139715521-139716160	639	8.85;13.62	4.47;2.62	1.66	0.00364381	0.317783	chr6	139715858	139969283	+	NM_207683	phosphatidylinositol 4-phosphate 3-kinase C2 domain-containing subunit gamma isoform 1	NP_997566
Tmem54	1201	chr4:129106501-129106960	459	7.75;9.99	2.24;2.62	1.87	0.00369426	0.319522	chr4	129105529	129111626	+	NM_133881	transmembrane protein 54 isoform 2	NP_598642
1700020D05Rik	797	chr19:5502661-5503320	659	7.75;9.99	3.35;1.75	1.8	0.00369426	0.319522	chr19	5503787	5502768	-	NM_023781	mage-g2 protein	NP_076270
Pitpnc1	-1610	chr11:107472141-107472520	379	4.43;9.99	1.12;0.87	2.85	0.00383656	0.328354	chr11	107470720	107207891	-	NM_145823	cytoplasmic phosphatidylinositol transfer protein 1	NP_665822
Ccdc164	-242	chr5:30341101-30341740	639	13.28;12.71	3.35;6.12	1.46	0.00385211	0.328541	chr5	30341662	30366708	+	NM_001033460	coiled-coil domain-containing protein 164	NP_001028632
Ly6d	-323	chr15:74763721-74764060	339	2.21;6.35	0.00;0.00	inf	0.0039076	0.329937	chr15	74763567	74762055	-	NM_010742	lymphocyte antigen 6D precursor	NP_034872
Htr5b	-1925	chr1:121530241-121530540	299	2.21;6.35	0.00;0.00	inf	0.0039076	0.329937	chr1	121528465	121509772	-	NM_010483	5-hydroxytryptamine receptor 5B	NP_034613
Crocc	-899	chr4:141054421-141054700	279	2.21;6.35	0.00;0.00	inf	0.0039076	0.329937	chr4	141053661	141016636	-	NM_172122	rootletin isoform 1	NP_742120
Cntn6	-1693	chr6:104491061-104491640	579	6.64;7.26	0.00;2.62	2.41	0.0039164	0.329937	chr6	104493043	104863405	+	NM_017383	contactin-6 precursor	NP_059079
Tnfsf4	1753	chr1:161396961-161397420	459	7.75;6.35	0.00;2.62	2.43	0.0039164	0.329937	chr1	161395437	161418206	+	NM_009452	tumor necrosis factor ligand superfamily member 4	NP_033478
Egln3	1614	chr12:54202021-54202500	479	6.64;7.26	1.12;1.75	2.28	0.0039164	0.329937	chr12	54203874	54178980	-	NM_028133	egl nine homolog 3	NP_082409
Nmur1	-1549	chr1:86389481-86389900	419	7.75;6.35	1.12;1.75	2.3	0.0039164	0.329937	chr1	86388141	86386324	-	NM_010341	neuromedin-U receptor 1	NP_034471
Spata20	620	chr11:94484401-94484980	579	5.53;13.62	1.12;2.62	2.36	0.00403342	0.3323	chr11	94485310	94478903	-	NM_144827	spermatogenesis-associated protein 20	NP_659076
Bace2	-1617	chr16:97354781-97355440	659	21.03;18.16	10.06;7.87	1.13	0.00403669	0.3323	chr16	97356727	97439012	+	NM_019517	beta-secretase 2 precursor	NP_062390
Cpn2	-288	chr16:30267481-30268160	679	22.13;17.25	10.06;7.87	1.14	0.00403669	0.3323	chr16	30267532	30256378	-	NM_027904	carboxypeptidase N subunit 2 precursor	NP_082180
Tac2	309	chr10:127725421-127725980	559	7.75;9.08	1.12;3.50	1.87	0.00413833	0.3323	chr10	127725391	127731768	+	NM_009312	tachykinin-3 preproprotein	NP_033338
Casq2	276	chr3:102086401-102087060	659	7.75;9.08	1.12;3.50	1.87	0.00413833	0.3323	chr3	102086454	102146512	+	NM_009814	calsequestrin-2 precursor	NP_033944
Padi1	-592	chr4:140846141-140846600	459	8.85;8.17	1.12;3.50	1.88	0.00413833	0.3323	chr4	140845778	140812980	-	NM_011059	protein-arginine deiminase type-1	NP_035189
Klk15	-1320	chr7:43932101-43932800	699	8.85;8.17	1.12;3.50	1.88	0.00413833	0.3323	chr7	43933770	43939590	+	NM_174865	kallikrein-15 precursor	NP_777354
Tmem139	1221	chr6:42262861-42263520	659	9.96;7.26	2.24;2.62	1.83	0.00413833	0.3323	chr6	42261969	42264555	+	NM_175408	transmembrane protein 139	NP_780617
Olfr592	448	chr7:103186841-103187260	419	9.96;7.26	2.24;2.62	1.83	0.00413833	0.3323	chr7	103186602	103187541	+	NM_207556	olfactory receptor 592	NP_997439
Insl3	1619	chr8:71690501-71691240	739	8.85;8.17	3.35;1.75	1.74	0.00413833	0.3323	chr8	71689251	71690577	+	NM_013564	insulin-like 3 precursor	NP_038592
Gm15455	374	chr1:33838061-33839020	959	29.88;18.16	7.82;11.37	1.32	0.00430277	0.343635	chr1	33838914	33835898	-	NM_001161816	RNA binding motif protein 10-like	NP_001155288
Phactr2	1796	chr10:13472381-13472820	439	13.28;14.53	5.59;5.25	1.36	0.00436715	0.3455	chr10	13474396	13207716	-	NM_001195065	phosphatase and actin regulator 2 isoform A	NP_001181994
Rfx4	1733	chr10:84757321-84758240	919	12.17;15.43	6.71;4.37	1.32	0.00436715	0.3455	chr10	84756047	84906536	+	NM_001024918	transcription factor RFX4 isoform 1	NP_001020089
Il1r1	11	chr1:40224941-40225240	299	6.64;1.82	0.00;0.00	inf	0.00443695	0.347353	chr1	40225079	40316177	+	NM_008362	interleukin-1 receptor type 1 isoform 1 precursor	NP_032388
Dusp13	-91	chr14:21742801-21743140	339	6.64;1.82	0.00;0.00	inf	0.00443695	0.347353	chr14	21742879	21733394	-	NM_013849	dual specificity protein phosphatase 13 isoform 2	NP_038877
Tpst2	1664	chr5:112278241-112278500	259	5.53;2.72	0.00;0.00	inf	0.00461554	0.350346	chr5	112276706	112315356	+	NM_009419	protein-tyrosine sulfotransferase 2	NP_033445
Gcnt3	-922	chr9:70038861-70039160	299	5.53;2.72	0.00;0.00	inf	0.00461554	0.350346	chr9	70038088	70031495	-	NM_028087	beta-1,3-galactosyl-O-glycosyl-glycoprotein beta-1,6-N-acetylglucosaminyltransferase 3	NP_082363
Bphl	320	chr13:34037781-34038140	359	5.53;2.72	0.00;0.00	inf	0.00461554	0.350346	chr13	34037640	34074074	+	NM_026512	valacyclovir hydrolase precursor	NP_080788
BB287469	-187	chr12:87618541-87618820	279	5.53;2.72	0.00;0.00	inf	0.00461554	0.350346	chr12	87618867	87622955	+	NM_001177573	eukaryotic translation initiation factor 1A-like 3	NP_001171044
Arhgef5	-1443	chr6:43264061-43264340	279	5.53;2.72	0.00;0.00	inf	0.00461554	0.350346	chr6	43265643	43289320	+	NM_133674	rho guanine nucleotide exchange factor 5	NP_598435
8430408G22Rik	1467	chr6:116651761-116652540	779	25.45;38.13	11.18;18.37	1.11	0.00463559	0.351237	chr6	116650683	116652847	+	NM_145980	protein DEPP	NP_666092
Gm15881	526	chr8:58700101-58700440	339	7.75;4.54	2.24;0.00	2.46	0.00465916	0.352575	chr8	58700796	58699845	-	NM_001177534	uncharacterized protein LOC100271928	NP_001171005
Olfr315	-1768	chr11:58776121-58776520	399	11.07;5.45	1.12;1.75	2.53	0.00467985	0.353882	chr11	58778088	58779086	+	NM_146538	olfactory receptor 315	NP_666749
Ccl21b	1642	chr4:41905161-41905420	259	12.17;1.82	0.00;2.62	2.41	0.00482451	0.357555	chr4	41903648	41904743	+	NM_011335	C-C motif chemokine 21b precursor	NP_035465
Tex13	83	chrX:140813161-140813540	379	8.85;2.72	0.00;0.87	3.73	0.00484213	0.358483	chrX	140813433	140808306	-	NM_031381	testis expressed 13B	NP_113558
Mslnl	541	chr17:25736301-25736860	559	7.75;4.54	1.12;0.87	2.62	0.00485016	0.358754	chr17	25736039	25748330	+	NM_177822	mesothelin-like protein precursor	NP_808490
Cxcr7	-1269	chr1:90202501-90202920	419	4.43;5.45	1.12;0.00	3.14	0.00505107	0.359696	chr1	90203979	90215722	+	NM_007722	C-X-C chemokine receptor type 7	NP_031748
Hoxa3	907	chr6:52212061-52212260	199	4.43;5.45	0.00;0.87	3.5	0.00505107	0.359696	chr6	52213067	52169061	-	NM_010452	homeobox protein Hox-A3	NP_034582
Psd2	-794	chr18:35963881-35964200	319	5.53;4.54	0.00;0.87	3.53	0.00505107	0.359696	chr18	35964834	36014716	+	NM_028707	PH and SEC7 domain-containing protein 2	NP_082983
Gm14474	1339	chrX:11303641-11303900	259	5.53;4.54	0.00;0.87	3.53	0.00505107	0.359696	chrX	11302431	11302921	+	NM_001242947	histone cluster 2 family member	NP_001229876
Myrfl	679	chr10:116896041-116896360	319	5.53;4.54	1.12;0.00	3.17	0.00505107	0.359696	chr10	116896879	116776544	-	NM_001033333	myelin regulatory factor-like protein	NP_001028505
Erp27	-250	chr6:136922221-136922640	419	7.75;4.54	0.00;1.75	2.81	0.00505544	0.35972	chr6	136922180	136907386	-	NM_026983	endoplasmic reticulum resident protein 27 precursor	NP_081259
Xlr5a	-568	chrX:73117961-73118580	619	35.41;29.96	22.35;6.12	1.2	0.00534996	0.369201	chrX	73117702	73107634	-	NM_001045539	X-linked lymphocyte-regulated 5A	NP_001039004
Zrsr1	1606	chr11:22973301-22973920	619	12.17;16.34	4.47;7.00	1.31	0.00551052	0.37124	chr11	22972004	22976496	+	NM_011663	U2 small nuclear ribonucleoprotein auxiliary factor 35 kDa subunit-related protein 1	NP_035793
Ablim1	1589	chr19:57117141-57117700	559	14.39;14.53	6.71;5.25	1.27	0.00551052	0.37124	chr19	57119009	57033263	-	NM_001103178	actin-binding LIM protein 1 isoform 3	NP_001096648
Tapbp	1943	chr17:33921161-33921680	519	7.75;10.89	1.12;4.37	1.76	0.00554617	0.37124	chr17	33919477	33929290	+	NM_009318	tapasin isoform 2 precursor	NP_033344
Acsl5	-1558	chr19:55251641-55251980	339	4.43;9.08	1.12;0.87	2.76	0.00567702	0.371629	chr19	55253368	55296628	+	NM_027976	long-chain-fatty-acid--CoA ligase 5	NP_082252
Synj2	-1875	chr17:5973341-5974080	739	8.85;11.80	1.12;5.25	1.7	0.00584131	0.371629	chr17	5975585	6044290	+	NM_001113351	synaptojanin-2 isoform d	NP_001106822
Tram2	-905	chr1:21079961-21080300	339	3.32;3.63	0.00;0.00	inf	0.00591652	0.371629	chr1	21079225	21001396	-	NM_177409	translocating chain-associated membrane protein 2	NP_803128
Serpina3i	1459	chr12:104264401-104264760	359	3.32;3.63	0.00;0.00	inf	0.00591652	0.371629	chr12	104263121	104269365	+	NM_001199940	serine (or cysteine) peptidase inhibitor, clade A, member 3I	NP_001186869
Scyl3	1977	chr1:163931941-163932140	199	3.32;3.63	0.00;0.00	inf	0.00591652	0.371629	chr1	163930063	163955126	+	NM_028776	protein-associating with the carboxyl-terminal domain of ezrin	NP_083052
Psmc4	1832	chr7:28048081-28048440	359	3.32;3.63	0.00;0.00	inf	0.00591652	0.371629	chr7	28050092	28041701	-	NM_011874	26S protease regulatory subunit 6B	NP_036004
Ms4a18	-1767	chr19:11019561-11019900	339	3.32;3.63	0.00;0.00	inf	0.00591652	0.371629	chr19	11017963	10997024	-	NM_001251849	membrane-spanning 4-domains subfamily A member 18	NP_001238778
Mrgprf	1442	chr7:145302161-145302540	379	3.32;3.63	0.00;0.00	inf	0.00591652	0.371629	chr7	145300908	145309557	+	NM_145379	mas-related G-protein coupled receptor member F	NP_663354
Gtdc2	1396	chr9:121994441-121994820	379	3.32;3.63	0.00;0.00	inf	0.00591652	0.371629	chr9	121996026	121981605	-	NM_153540	glycosyltransferase-like domain-containing protein 2 precursor	NP_705768
Gm9125	-1085	chr3:94055801-94056140	339	3.32;3.63	0.00;0.00	inf	0.00591652	0.371629	chr3	94054885	94047980	-	NM_001163730	TD and POZ domain containing-like	NP_001157202
Efha1	-1198	chr14:58000281-58000640	359	3.32;3.63	0.00;0.00	inf	0.00591652	0.371629	chr14	57999262	57916279	-	NM_028643	EF-hand domain-containing family member A1	NP_082919
BC051628	1335	chr2:181221161-181221540	379	3.32;3.63	0.00;0.00	inf	0.00591652	0.371629	chr2	181220015	181222851	+	NM_199312	uncharacterized protein C20orf195 homolog	NP_955016
Sprr2f	-1776	chr3:92363281-92363540	259	4.43;2.72	0.00;0.00	inf	0.00591652	0.371629	chr3	92365186	92366442	+	NM_011472	small proline-rich protein 2F	NP_035602
Sowahb	-1798	chr5:93046681-93046960	279	4.43;2.72	0.00;0.00	inf	0.00591652	0.371629	chr5	93045022	93041122	-	NM_175270	ankyrin repeat domain-containing protein SOWAHB	NP_780479
Pex19	1546	chr1:172128161-172128440	279	4.43;2.72	0.00;0.00	inf	0.00591652	0.371629	chr1	172126754	172136497	+	NM_001159525	peroxisomal biogenesis factor 19 isoform b	NP_001152997
Olfr568	-1821	chr7:102875181-102875420	239	4.43;2.72	0.00;0.00	inf	0.00591652	0.371629	chr7	102877121	102878063	+	NM_147091	olfactory receptor 568	NP_667302
Krtap4-16	1615	chr11:99849821-99850160	339	4.43;2.72	0.00;0.00	inf	0.00591652	0.371629	chr11	99851605	99850654	-	NM_001013823	keratin-associated protein 4-3	NP_001013845
Itih1	-1781	chr14:30944901-30945240	339	4.43;2.72	0.00;0.00	inf	0.00591652	0.371629	chr14	30943289	30929179	-	NM_008406	inter-alpha-trypsin inhibitor heavy chain H1 precursor	NP_032432
Gm9112	100	chrX:102707441-102707700	259	4.43;2.72	0.00;0.00	inf	0.00591652	0.371629	chrX	102707670	102706887	-	NM_001177365	uncharacterized protein LOC668339	NP_001170836
Gcnt2	1123	chr13:40860721-40861060	339	4.43;2.72	0.00;0.00	inf	0.00591652	0.371629	chr13	40859767	40960892	+	NM_023887	N-acetyllactosaminide beta-1,6-N-acetylglucosaminyl-transferase isoform B	NP_076376
Cisd3	429	chr11:97686201-97686560	359	4.43;2.72	0.00;0.00	inf	0.00591652	0.371629	chr11	97685951	97688625	+	NM_001085500	CDGSH iron-sulfur domain-containing protein 3, mitochondrial precursor	NP_001078969
Cdh17	-1116	chr4:11756901-11757180	279	4.43;2.72	0.00;0.00	inf	0.00591652	0.371629	chr4	11758156	11817905	+	NM_019753	cadherin-17 precursor	NP_062727
Cdc20	-1267	chr4:118438421-118438800	379	4.43;2.72	0.00;0.00	inf	0.00591652	0.371629	chr4	118437343	118432900	-	NM_023223	cell division cycle protein 20 homolog	NP_075712
Ccdc54	-1286	chr16:50592341-50592540	199	4.43;2.72	0.00;0.00	inf	0.00591652	0.371629	chr16	50591154	50589858	-	NM_027046	coiled-coil domain-containing protein 54	NP_081322
Alkbh4	580	chr5:136139181-136139540	359	4.43;2.72	0.00;0.00	inf	0.00591652	0.371629	chr5	136138780	136141614	+	NM_028070	alpha-ketoglutarate-dependent dioxygenase alkB homolog 4	NP_082346
4930444P10Rik	-439	chr1:16093361-16093600	239	4.43;2.72	0.00;0.00	inf	0.00591652	0.371629	chr1	16093041	16065978	-	NM_001243238	uncharacterized protein LOC75799	NP_001230167
Yes1	-1520	chr5:32609521-32609780	259	2.21;5.45	0.00;0.00	inf	0.00613204	0.377393	chr5	32611170	32687066	+	NM_009535	tyrosine-protein kinase Yes	NP_033561
Tgm2	962	chr2:158145301-158145560	259	2.21;5.45	0.00;0.00	inf	0.00613204	0.377393	chr2	158146392	158116404	-	NM_009373	protein-glutamine gamma-glutamyltransferase 2	NP_033399
Snai1	614	chr2:167538741-167538940	199	2.21;5.45	0.00;0.00	inf	0.00613204	0.377393	chr2	167538226	167542811	+	NM_011427	zinc finger protein SNAI1	NP_035557
Pdzrn3	-1643	chr6:101379361-101379720	359	2.21;5.45	0.00;0.00	inf	0.00613204	0.377393	chr6	101377897	101149606	-	NM_018884	E3 ubiquitin-protein ligase PDZRN3	NP_061372
Pard3	-711	chr8:127298741-127299060	319	2.21;5.45	0.00;0.00	inf	0.00613204	0.377393	chr8	127299611	127433144	+	NM_001013581	partitioning defective 3 homolog isoform 1	NP_001013599
Il11ra2	-1966	chr4:42170381-42170760	379	2.21;5.45	0.00;0.00	inf	0.00613204	0.377393	chr4	42168604	42158115	-	NM_010550	interleukin-11 receptor subunit alpha-2 precursor	NP_034680
Gm2002	-1966	chr4:42170381-42170760	379	2.21;5.45	0.00;0.00	inf	0.00613204	0.377393	chr4	42168604	42158115	-	NM_001100596	interleukin 11 receptor, alpha chain 2-like precursor	NP_001094066
Gbp7	-1047	chr3:142529101-142529480	379	2.21;5.45	0.00;0.00	inf	0.00613204	0.377393	chr3	142530337	142550083	+	NM_001083312	guanylate binding protein 7	NP_001076781
Entpd3	-1087	chr9:120538561-120538900	339	2.21;5.45	0.00;0.00	inf	0.00613204	0.377393	chr9	120539817	120568326	+	NM_178676	ectonucleoside triphosphate diphosphohydrolase 3	NP_848791
Add2	-1050	chr6:86027521-86027740	219	2.21;5.45	0.00;0.00	inf	0.00613204	0.377393	chr6	86028680	86109467	+	NM_001271860	beta-adducin isoform 2	NP_001258789
Herc6	679	chr6:57581421-57581920	499	8.85;9.08	2.24;3.50	1.65	0.0062969	0.377393	chr6	57580991	57665136	+	NM_025992	E3 ISG15--protein ligase Herc6	NP_080268
Cyp2d10	1884	chr15:82405061-82405560	499	8.85;9.08	4.47;1.75	1.53	0.0062969	0.377393	chr15	82407194	82402845	-	NM_010005	cytochrome P450 2D10	NP_034135
Rhox3a	1062	chrX:37250701-37251260	559	19.92;20.88	5.59;12.24	1.19	0.00632372	0.377393	chrX	37249918	37258978	+	NM_194063	reproductive homeobox 3A	NP_918952
Vrtn	16	chr12:84642321-84642820	499	15.49;9.08	3.35;4.37	1.67	0.0063787	0.377393	chr12	84642554	84651455	+	NM_001168588	vertnin	NP_001162060
Oasl1	-1889	chr5:114921161-114921540	379	7.75;7.26	1.12;2.62	2	0.00641875	0.377393	chr5	114923239	114937911	+	NM_145209	2'-5'-oligoadenylate synthase-like protein 1	NP_660210
Ly86	646	chr13:37345741-37346240	499	7.75;7.26	1.12;2.62	2	0.00641875	0.377393	chr13	37345344	37419036	+	NM_010745	lymphocyte antigen 86 precursor	NP_034875
Gm2083	1753	chr4:61780241-61780700	459	7.75;7.26	1.12;2.62	2	0.00641875	0.377393	chr4	61782223	61778324	-	NM_001134644	major urinary protein LOC100048885 precursor	NP_001128116
Fut4	1982	chr9:14749901-14750380	479	7.75;7.26	1.12;2.62	2	0.00641875	0.377393	chr9	14752122	14748458	-	NM_010242	alpha-(1,3)-fucosyltransferase	NP_034372
Arhgef5	1007	chr6:43266381-43266920	539	8.85;6.35	2.24;1.75	1.93	0.00641875	0.377393	chr6	43265643	43289320	+	NM_133674	rho guanine nucleotide exchange factor 5	NP_598435
C2cd4d	277	chr3:94362161-94363280	1119	18.81;15.43	8.94;7.00	1.1	0.00658562	0.377393	chr3	94362443	94364567	+	NM_001136117	C2 calcium-dependent domain-containing protein 4D	NP_001129589
Kcnq1	-1703	chr7:143105181-143105920	739	18.81;25.42	10.06;11.37	1.05	0.00674854	0.377393	chr7	143107253	143427042	+	NM_008434	potassium voltage-gated channel subfamily KQT member 1	NP_032460
1700026D08Rik	1739	chr7:83792821-83793380	559	13.28;9.99	3.35;5.25	1.44	0.00676934	0.377393	chr7	83794839	83775616	-	NM_029335	uncharacterized protein C15orf26 homolog	NP_083611
Slco2b1	160	chr7:99710941-99711420	479	5.53;10.89	3.35;0.87	1.96	0.00677047	0.377393	chr7	99711340	99657803	-	NM_175316	solute carrier organic anion transporter family member 2B1 isoform 2	NP_780525
Cachd1	1542	chr4:100777941-100778500	559	13.28;9.08	3.35;4.37	1.53	0.00683254	0.377393	chr4	100776678	101003748	+	NM_198037	VWFA and cache domain-containing protein 1 precursor	NP_932154
Ccl21b	1650	chr4:42257061-42257700	639	16.60;4.54	3.35;2.62	1.82	0.00683639	0.377393	chr4	42255730	42256825	+	NM_011335	C-C motif chemokine 21b precursor	NP_035465
Gm9	-269	chrX:37211101-37211520	419	9.96;5.45	0.00;2.62	2.55	0.00685592	0.377393	chrX	37211041	37208501	-	NM_001033234	uncharacterized protein LOC194854	NP_001028406
Scara3	1414	chr14:65952101-65952560	459	9.96;6.35	0.00;3.50	2.22	0.00688134	0.377393	chr14	65953744	65919394	-	NM_172604	scavenger receptor class A member 3	NP_766192
Rnf183	-854	chr4:62435401-62435760	359	8.85;1.82	0.00;0.87	3.61	0.00702067	0.377393	chr4	62434726	62427541	-	NM_153504	RING finger protein 183	NP_705724
Lefty2	-1938	chr1:180890921-180891440	519	16.60;16.34	4.47;9.62	1.23	0.00704348	0.377393	chr1	180893118	180899102	+	NM_177099	left-right determination factor 2 precursor	NP_796073
Rapgef4	1466	chr2:71982421-71982940	519	5.53;8.17	1.12;2.62	1.87	0.00714502	0.377393	chr2	71981214	72144454	+	NM_001204167	rap guanine nucleotide exchange factor 4 isoform 4	NP_001191096
Tph1	-73	chr7:46672361-46672860	499	6.64;7.26	1.12;2.62	1.89	0.00714502	0.377393	chr7	46672537	46644640	-	NM_009414	tryptophan 5-hydroxylase 1 isoform 1	NP_033440
Defb36	-146	chr2:152603861-152604500	639	6.64;7.26	1.12;2.62	1.89	0.00714502	0.377393	chr2	152604326	152612729	+	NM_001037247	beta-defensin 36 precursor	NP_001032324
Slc24a6	-1891	chr5:120509061-120509540	479	5.53;8.17	2.24;1.75	1.78	0.00714502	0.377393	chr5	120511191	120534024	+	NM_001177594	sodium/potassium/calcium exchanger 6, mitochondrial isoform 2 precursor	NP_001171065
Usp29	310	chr7:6730821-6731280	459	5.53;8.17	3.35;0.87	1.7	0.00714502	0.377393	chr7	6730740	6967220	+	NM_021323	ubiquitin carboxyl-terminal hydrolase 29	NP_067298
Tesk2	1296	chr4:116722081-116722420	339	5.53;8.17	3.35;0.87	1.7	0.00714502	0.377393	chr4	116720954	116804248	+	NM_146151	dual specificity testis-specific protein kinase 2	NP_666263
Clca4	1632	chr3:144847361-144847980	619	7.75;15.43	4.47;2.62	1.71	0.00717371	0.377393	chr3	144849302	144822623	-	NM_139148	chloride channel calcium activated 4 precursor	NP_631887
Deptor	1335	chr15:55134601-55134940	339	7.75;2.72	1.12;0.00	3.23	0.00718703	0.377393	chr15	55133435	55254202	+	NM_001037937	DEP domain-containing mTOR-interacting protein isoform b	NP_001033026
Gdf6	-1581	chr4:9842301-9843280	979	9.96;15.43	4.47;4.37	1.52	0.00720392	0.377393	chr4	9844371	9862345	+	NM_013526	growth/differentiation factor 6 precursor	NP_038554
Emc1	1138	chr4:139353281-139354180	899	16.60;9.99	3.35;5.25	1.63	0.00730645	0.377393	chr4	139352592	139378730	+	NM_001039200	ER membrane protein complex subunit 1 isoform 2 precursor	NP_001034289
Igfbp6	-435	chr15:102143501-102144000	499	9.96;12.71	6.71;2.62	1.28	0.00737317	0.377393	chr15	102144185	102149512	+	NM_008344	insulin-like growth factor-binding protein 6 precursor	NP_032370
Agxt2	-1448	chr15:10356881-10357380	499	4.43;8.17	1.12;0.87	2.66	0.0075624	0.377393	chr15	10358578	10409738	+	NM_001031851	alanine--glyoxylate aminotransferase 2, mitochondrial	NP_001027021
Slc22a20	-1247	chr19:5987181-5987600	419	8.85;3.63	1.12;0.87	2.65	0.00759865	0.377393	chr19	5986143	5970233	-	NM_198650	solute carrier family 22 member 20	NP_941052
Olfr155	-31	chr4:43853981-43854540	559	11.07;13.62	3.35;6.12	1.38	0.00763821	0.377393	chr4	43854291	43855463	+	NM_019473	olfactory receptor 155	NP_062346
Gm6408	968	chr5:146482641-146483180	539	14.39;10.89	3.35;6.12	1.42	0.00763821	0.377393	chr5	146481942	146484702	+	NM_001243104	predicted gene 6408	NP_001230033
Dnahc17	-1431	chr11:118130321-118130980	659	12.17;12.71	4.47;5.25	1.36	0.00763821	0.377393	chr11	118129219	118021722	-	NM_001167746	dynein heavy chain 17, axonemal	NP_001161218
Raver2	-1757	chr4:101067061-101067500	439	4.43;10.89	1.12;1.75	2.42	0.00764896	0.377393	chr4	101069037	101152370	+	NM_183024	ribonucleoprotein PTB-binding 2	NP_898845
Pdia2	-163	chr17:26199061-26199440	379	4.43;10.89	1.12;1.75	2.42	0.00764896	0.377393	chr17	26199087	26195998	-	NM_001081070	protein disulfide-isomerase A2 precursor	NP_001074539
1700018C11Rik	-1471	chr4:63623621-63624180	559	9.96;9.99	3.35;3.50	1.54	0.0078007	0.377393	chr4	63622429	63607090	-	NM_029324	uncharacterized protein LOC75524	NP_083600
Spns3	-454	chr11:72550441-72550960	519	11.07;9.08	4.47;2.62	1.51	0.0078007	0.377393	chr11	72550246	72498155	-	NM_029932	protein spinster homolog 3	NP_084208
Rcn1	1319	chr2:105397881-105398120	239	5.53;1.82	0.00;0.00	inf	0.00781823	0.377393	chr2	105399319	105385947	-	NM_009037	reticulocalbin-1 precursor	NP_033063
Pnn	1932	chr12:59068721-59068980	259	5.53;1.82	0.00;0.00	inf	0.00781823	0.377393	chr12	59066918	59074017	+	NM_008891	pinin	NP_032917
Phyh	795	chr2:4919641-4919940	299	5.53;1.82	0.00;0.00	inf	0.00781823	0.377393	chr2	4918995	4938743	+	NM_010726	phytanoyl-CoA dioxygenase, peroxisomal precursor	NP_034856
Otol1	-1842	chr3:70005581-70005960	379	5.53;1.82	0.00;0.00	inf	0.00781823	0.377393	chr3	70007612	70028708	+	NM_001018031	otolin-1 precursor	NP_001018041
Olfr370	-1692	chr8:83539281-83539520	239	5.53;1.82	0.00;0.00	inf	0.00781823	0.377393	chr8	83541092	83542188	+	NM_146270	olfactory receptor 370	NP_666382
Olfr30	190	chr11:58455601-58455980	379	5.53;1.82	0.00;0.00	inf	0.00781823	0.377393	chr11	58455980	58454914	-	NM_146878	olfactory receptor 30	NP_667089
Irak3	-1963	chr10:120203321-120203680	359	5.53;1.82	0.00;0.00	inf	0.00781823	0.377393	chr10	120201537	120141653	-	NM_028679	interleukin-1 receptor-associated kinase 3	NP_082955
Gm15023	1473	chrX:135495961-135496160	199	5.53;1.82	0.00;0.00	inf	0.00781823	0.377393	chrX	135494587	135504594	+	NM_001099321	pramel3 family member	NP_001092791
Gm14459	864	chrX:8523981-8524200	219	5.53;1.82	0.00;0.00	inf	0.00781823	0.377393	chrX	8524954	8514051	-	NM_001126491	uncharacterized protein LOC546263	NP_001119963
Crybb2	126	chr5:113068541-113068740	199	5.53;1.82	0.00;0.00	inf	0.00781823	0.377393	chr5	113068766	113058264	-	NM_007773	beta-crystallin B2	NP_031799
AV320801	1473	chrX:135495961-135496160	199	5.53;1.82	0.00;0.00	inf	0.00781823	0.377393	chrX	135494587	135504594	+	NM_177918	pramel3 family member	NP_808586
Tpp1	-1363	chr7:105753381-105753760	379	7.75;2.72	0.00;0.87	3.58	0.00786341	0.377393	chr7	105752207	105744846	-	NM_009906	tripeptidyl-peptidase 1 precursor	NP_034036
Cyp4f17	1669	chr17:32507941-32508320	379	7.75;2.72	0.00;0.87	3.58	0.00786341	0.377393	chr17	32506461	32528894	+	NM_001101445	cytochrome P450, family 4, subfamily f, polypeptide 17 precursor	NP_001094915
OTTMUSG00000016609	1831	chr2:176484721-176485100	379	8.85;1.82	2.24;0.00	2.25	0.00788681	0.377393	chr2	176486741	176472321	-	NM_001100416	predicted gene, OTTMUSG00000016609	NP_001093886
Kcnj5	-1813	chr9:32345861-32346240	379	8.85;1.82	2.24;0.00	2.25	0.00788681	0.377393	chr9	32344237	32314782	-	NM_010605	G protein-activated inward rectifier potassium channel 4	NP_034735
Psapl1	-310	chr5:36203521-36203900	379	4.43;8.17	0.00;1.75	2.85	0.00794671	0.377393	chr5	36204020	36206567	+	NM_175249	proactivator polypeptide-like 1 precursor	NP_780458
Pcdha10	-39	chr18:37005141-37005420	279	4.43;8.17	0.00;1.75	2.85	0.00794671	0.377393	chr18	37005319	37187657	+	NM_009961	protocadherin alpha-12 precursor	NP_034091
Scgb1b29	-1280	chr7:32440161-32440360	199	2.21;8.17	0.00;0.87	3.57	0.00809884	0.377393	chr7	32441540	32442844	+	NM_001256066	androgen-binding protein precursor	NP_001242995
Fa2h	-1409	chr8:111394981-111395480	499	11.07;5.45	1.12;2.62	2.14	0.00810942	0.377393	chr8	111393821	111345137	-	NM_178086	fatty acid 2-hydroxylase	NP_835187
Lefty1	202	chr1:180934941-180935540	599	18.81;19.06	12.29;6.12	1.04	0.00819911	0.377393	chr1	180935038	180938401	+	NM_010094	left-right determination factor 1 precursor	NP_034224
Psmb11	1	chr14:54625021-54625600	579	16.60;14.53	4.47;8.75	1.24	0.00822834	0.377393	chr14	54625309	54629556	+	NM_175204	proteasome subunit beta type-11 precursor	NP_780413
Hba-x	251	chr11:32276441-32277260	819	14.39;16.34	5.59;7.87	1.19	0.00822834	0.377393	chr11	32276599	32278115	+	NM_010405	hemoglobin subunit zeta	NP_034535
Prph2	-24	chr17:46910181-46910740	559	9.96;20.88	3.35;7.00	1.58	0.0083008	0.377393	chr17	46910484	46924926	+	NM_008938	peripherin-2	NP_032964
Vmn1r85	865	chr7:13084241-13084460	219	2.21;4.54	0.00;0.00	inf	0.00837524	0.377393	chr7	13085215	13084288	-	NM_145847	vomeronasal 1 receptor 85	NP_665846
Vmn1r118	-1342	chr7:20235001-20235340	339	2.21;4.54	0.00;0.00	inf	0.00837524	0.377393	chr7	20233828	20232907	-	NM_001166742	vomeronasal 1 receptor 118	NP_001160214
Ugt1a10	1910	chr1:88057181-88057460	279	2.21;4.54	0.00;0.00	inf	0.00837524	0.377393	chr1	88055410	88220002	+	NM_201641	UDP glycosyltransferase 1 family, polypeptide A10 precursor	NP_964003
Taar7d	1449	chr10:24028481-24028860	379	2.21;4.54	0.00;0.00	inf	0.00837524	0.377393	chr10	24027221	24028298	+	NM_001010838	trace amine-associated receptor 7d	NP_001010838
Slc22a17	-1228	chr14:54914241-54914480	239	2.21;4.54	0.00;0.00	inf	0.00837524	0.377393	chr14	54913132	54906726	-	NM_021551	solute carrier family 22 member 17	NP_067526
Sema3b	-1669	chr9:107610721-107611100	379	2.21;4.54	0.00;0.00	inf	0.00837524	0.377393	chr9	107609241	107598114	-	NM_001042779	semaphorin-3B precursor	NP_001036244
Rab11fip4	1559	chr11:79592641-79592900	259	2.21;4.54	0.00;0.00	inf	0.00837524	0.377393	chr11	79591211	79694012	+	NM_175543	rab11 family-interacting protein 4	NP_780752
Prame	585	chrX:135626961-135627280	319	2.21;4.54	0.00;0.00	inf	0.00837524	0.377393	chrX	135627705	135613001	-	NM_029459	preferentially expressed antigen in melanoma	NP_083735
Ntm	-1671	chr9:29964701-29964900	199	2.21;4.54	0.00;0.00	inf	0.00837524	0.377393	chr9	29963129	28995963	-	NM_172290	neurotrimin precursor	NP_758494
Ndufa9	624	chr6:126848341-126848700	359	2.21;4.54	0.00;0.00	inf	0.00837524	0.377393	chr6	126849144	126821862	-	NM_025358	NADH dehydrogenase [ubiquinone] 1 alpha subcomplex subunit 9, mitochondrial precursor	NP_079634
Mageb16	195	chrX:79671121-79671360	239	2.21;4.54	0.00;0.00	inf	0.00837524	0.377393	chrX	79671435	79623230	-	NM_028025	melanoma-associated antigen B16	NP_082301
Insig2	909	chr1:121331581-121331780	199	2.21;4.54	0.00;0.00	inf	0.00837524	0.377393	chr1	121332589	121304352	-	NM_178082	insulin-induced gene 2 protein isoform 1	NP_835183
Hs3st4	1360	chr7:123984381-123984700	319	2.21;4.54	0.00;0.00	inf	0.00837524	0.377393	chr7	123983180	124398989	+	NM_001252072	heparan sulfate glucosamine 3-O-sulfotransferase 4	NP_001239001
Hist1h4c	-1341	chr13:23699621-23699960	339	2.21;4.54	0.00;0.00	inf	0.00837524	0.377393	chr13	23698449	23698137	-	NM_178208	histone H4	NP_835515
Gm8453	-1342	chr7:20235001-20235340	339	2.21;4.54	0.00;0.00	inf	0.00837524	0.377393	chr7	20233828	20232907	-	NM_001167150	vomeronasal 1 receptor Vmn1r145	NP_001160622
Gm4498	-1342	chr7:20235001-20235340	339	2.21;4.54	0.00;0.00	inf	0.00837524	0.377393	chr7	20233828	20232907	-	NM_001167151	vomernasal 1 receptor Vmn1r97	NP_001160623
Gc	-1092	chr5:89458821-89459160	339	2.21;4.54	0.00;0.00	inf	0.00837524	0.377393	chr5	89457898	89417510	-	NM_008096	vitamin D-binding protein precursor	NP_032122
Cdk13	-1693	chr13:17806661-17806920	259	2.21;4.54	0.00;0.00	inf	0.00837524	0.377393	chr13	17805097	17715961	-	NM_027118	cyclin-dependent kinase 13 isoform 2	NP_081394
Ccdc68	-678	chr18:69924741-69925020	279	2.21;4.54	0.00;0.00	inf	0.00837524	0.377393	chr18	69925558	69969484	+	NM_201362	coiled-coil domain-containing protein 68	NP_958750
C78339	1479	chr13:46670841-46671160	319	2.21;4.54	0.00;0.00	inf	0.00837524	0.377393	chr13	46669521	46675773	+	NM_001033192	protein FAM8A1	NP_001028364
AU015228	227	chr2:130100441-130100800	359	2.21;4.54	0.00;0.00	inf	0.00837524	0.377393	chr2	130100393	130103375	+	NM_001033197	uncharacterized protein LOC99169	NP_001028369
Acsm3	-272	chr7:119760541-119760760	219	2.21;4.54	0.00;0.00	inf	0.00837524	0.377393	chr7	119760922	119784891	+	NM_212442	acyl-coenzyme A synthetase ACSM3, mitochondrial	NP_997607
9430015G10Rik	1883	chr4:156111721-156112040	319	2.21;4.54	0.00;0.00	inf	0.00837524	0.377393	chr4	156109997	156127263	+	NM_177205	uncharacterized protein LOC230996 precursor	NP_796179
8430419L09Rik	1924	chr6:135199721-135200100	379	2.21;4.54	0.00;0.00	inf	0.00837524	0.377393	chr6	135197986	135236240	+	NM_028982	uncharacterized protein KIAA1467	NP_083258
Cd63	1235	chr10:128910801-128911400	599	12.17;4.54	2.24;1.75	2.07	0.00838231	0.377393	chr10	128909865	128912818	+	NM_007653	CD63 antigen	NP_031679
Kcnip4	-1408	chr5:48600921-48601260	339	4.43;5.45	0.00;1.75	2.5	0.00840497	0.377393	chr5	48599682	48389502	-	NM_001199245	Kv channel-interacting protein 4 isoform 6	NP_001186174
Utf1	625	chr7:139944321-139944640	319	5.53;4.54	0.00;1.75	2.53	0.00840497	0.377393	chr7	139943855	139945112	+	NM_009482	undifferentiated embryonic cell transcription factor 1	NP_033508
Trpv4	-1349	chr5:114659581-114659960	379	5.53;4.54	0.00;1.75	2.53	0.00840497	0.377393	chr5	114658421	114622153	-	NM_022017	transient receptor potential cation channel subfamily V member 4	NP_071300
Spatc1l	1479	chr10:76563521-76563980	459	5.53;4.54	0.00;1.75	2.53	0.00840497	0.377393	chr10	76562271	76570200	+	NM_029661	speriolin-like protein	NP_083937
Prss50	-1656	chr9:110856141-110856480	339	5.53;4.54	0.00;1.75	2.53	0.00840497	0.377393	chr9	110857966	110864628	+	NM_146227	probable threonine protease PRSS50 precursor	NP_666339
Il2ra	-1711	chr2:11640881-11641280	399	5.53;4.54	0.00;1.75	2.53	0.00840497	0.377393	chr2	11642791	11693194	+	NM_008367	interleukin-2 receptor subunit alpha precursor	NP_032393
Prss2	-1295	chr6:41520261-41520700	439	4.43;5.45	1.12;0.87	2.31	0.00840497	0.377393	chr6	41521775	41525079	+	NM_009430	anionic trypsin-2 precursor	NP_033456
Notch4	-1004	chr17:34563041-34563540	499	4.43;5.45	1.12;0.87	2.31	0.00840497	0.377393	chr17	34564294	34588543	+	NM_010929	neurogenic locus notch homolog protein 4 precursor	NP_035059
Lrrc32	29	chr7:98494121-98494380	259	4.43;5.45	1.12;0.87	2.31	0.00840497	0.377393	chr7	98494221	98501830	+	NM_001113379	leucine rich repeat containing 32 precursor	NP_001106850
Frmd4b	-343	chr6:97617781-97618220	439	4.43;5.45	1.12;0.87	2.31	0.00840497	0.377393	chr6	97617657	97286866	-	NM_145148	FERM domain-containing protein 4B	NP_660130
Cryz	-1900	chr3:154594641-154594980	339	4.43;5.45	1.12;0.87	2.31	0.00840497	0.377393	chr3	154596710	154623182	+	NM_009968	quinone oxidoreductase	NP_034098
Ccdc166	1825	chr15:75980241-75980680	439	4.43;5.45	1.12;0.87	2.31	0.00840497	0.377393	chr15	75982285	75979871	-	NM_001163518	coiled-coil domain containing 121-like isoform 2	NP_001156990
Serpina12	543	chr12:104043721-104044080	359	5.53;4.54	1.12;0.87	2.34	0.00840497	0.377393	chr12	104044443	104028768	-	NM_026535	serpin A12 precursor	NP_080811
Ly6c2	-1361	chr15:75113061-75113560	499	5.53;4.54	1.12;0.87	2.34	0.00840497	0.377393	chr15	75111949	75108160	-	NM_001099217	lymphocyte antigen 6C2 precursor	NP_001092687
Cyp2a5	342	chr7:26835421-26835940	519	5.53;4.54	1.12;0.87	2.34	0.00840497	0.377393	chr7	26835338	26843264	+	NM_007812	cytochrome P450 2A5	NP_031838
Adamtsl1	886	chr4:86054661-86054940	279	5.53;4.54	1.12;0.87	2.34	0.00840497	0.377393	chr4	86053914	86428382	+	NM_029967	ADAMTS-like protein 1 precursor	NP_084243
5430421N21Rik	-718	chr15:101491981-101492480	499	5.53;4.54	1.12;0.87	2.34	0.00840497	0.377393	chr15	101491512	101485129	-	NM_001201323	type II hair keratin	NP_001188252
Mif	980	chr10:75859081-75859460	379	4.43;5.45	2.24;0.00	2.14	0.00840497	0.377393	chr10	75860250	75859352	-	NM_010798	macrophage migration inhibitory factor	NP_034928
Defb25	-1877	chr2:152624741-152625120	379	4.43;5.45	2.24;0.00	2.14	0.00840497	0.377393	chr2	152623053	152622355	-	NM_001039122	beta-defensin 25 precursor	NP_001034211
Rreb1	-1090	chr13:37887541-37888020	479	5.53;4.54	2.24;0.00	2.17	0.00840497	0.377393	chr13	37888870	37952002	+	NM_001177869	ras-responsive element-binding protein 1 isoform 2	NP_001171340
Gm527	1100	chr12:64918821-64919200	379	5.53;4.54	2.24;0.00	2.17	0.00840497	0.377393	chr12	64917910	64924591	+	NM_001025605	uncharacterized protein C14orf28 homolog	NP_001020776
Rnf223	101	chr4:156132001-156132540	539	11.07;7.26	4.47;1.75	1.56	0.00842685	0.377393	chr4	156132169	156133419	+	NM_001220499	RING finger protein 223	NP_001207428
Lypd6	-1458	chr2:50064681-50065260	579	6.64;3.63	0.00;0.87	3.55	0.00849272	0.377393	chr2	50066428	50193569	+	NM_177139	ly6/PLAUR domain-containing protein 6 precursor	NP_796113
Atp13a4	1214	chr16:29543461-29543840	379	6.64;3.63	0.00;0.87	3.55	0.00849272	0.377393	chr16	29544864	29420735	-	NM_001164613	probable cation-transporting ATPase 13A4 isoform 3	NP_001158085
Slc41a3	1975	chr6:90621061-90621320	259	4.43;6.35	0.00;1.75	2.62	0.00854059	0.377393	chr6	90619215	90646412	+	NM_001037493	solute carrier family 41 member 3 isoform 2	NP_001032570
9130409I23Rik	634	chr1:181051681-181052060	379	4.43;6.35	0.00;1.75	2.62	0.00854059	0.377393	chr1	181051236	181060667	+	NM_001033819	uncharacterized protein LOC619326	NP_001028991
Ulbp1	-1693	chr10:7474861-7475480	619	5.53;5.45	1.12;0.87	2.46	0.00854059	0.377393	chr10	7473477	7444872	-	NM_029975	NKG2D ligand 1 precursor	NP_084251
Pstpip1	-1995	chr9:56087801-56088160	359	5.53;5.45	1.12;0.87	2.46	0.00854059	0.377393	chr9	56089975	56128890	+	NM_011193	proline-serine-threonine phosphatase-interacting protein 1	NP_035323
Klre1	-575	chr6:129577501-129577920	419	5.53;5.45	1.12;0.87	2.46	0.00854059	0.377393	chr6	129578285	129585827	+	NM_153590	killer cell lectin-like receptor family E member 1	NP_705818
Coro1b	1358	chr19:4149801-4150240	439	5.53;5.45	1.12;0.87	2.46	0.00854059	0.377393	chr19	4148662	4154035	+	NM_011778	coronin-1B	NP_035908
Sla2	158	chr2:156886721-156887120	399	6.64;4.54	0.00;1.75	2.68	0.00854059	0.377393	chr2	156887078	156872921	-	NM_029983	src-like-adapter 2	NP_084259
Shq1	1737	chr6:100669221-100669620	399	6.64;4.54	0.00;1.75	2.68	0.00854059	0.377393	chr6	100671157	100573081	-	NM_181590	protein SHQ1 homolog	NP_853621
Gm3383	-501	chr14:5449341-5449740	399	6.64;4.54	0.00;1.75	2.68	0.00854059	0.377393	chr14	5449039	5439121	-	NM_001205306	uncharacterized protein LOC100041515	NP_001192235
Il18rap	-1961	chr1:40513181-40513620	439	4.43;6.35	1.12;0.87	2.44	0.00854059	0.377393	chr1	40515361	40549297	+	NM_010553	interleukin-18 receptor accessory protein precursor	NP_034683
Zc2hc1b	-1997	chr10:13179841-13180200	359	4.43;6.35	2.24;0.00	2.27	0.00854059	0.377393	chr10	13178023	13149643	-	NM_029172	zinc finger C2HC domain-containing protein 1B	NP_083448
Obox2	-1520	chr7:15387161-15387500	339	4.43;6.35	2.24;0.00	2.27	0.00854059	0.377393	chr7	15388850	15398543	+	NM_145708	oocyte specific homeobox 2	NP_663754
Il31ra	1042	chr13:112579421-112579820	399	4.43;6.35	2.24;0.00	2.27	0.00854059	0.377393	chr13	112580662	112522806	-	NM_139299	interleukin-31 receptor subunit alpha precursor	NP_647460
Hpn	-1023	chr7:31111821-31112220	399	4.43;6.35	2.24;0.00	2.27	0.00854059	0.377393	chr7	31110997	31098724	-	NM_001276269	serine protease hepsin isoform 3 precursor	NP_001263198
Dok2	-250	chr14:70773961-70774300	339	6.64;4.54	1.12;0.87	2.49	0.00854059	0.377393	chr14	70774380	70778494	+	NM_010071	docking protein 2	NP_034201
C1qtnf9	-503	chr14:60767441-60767820	379	6.64;4.54	1.12;0.87	2.49	0.00854059	0.377393	chr14	60768133	60780869	+	NM_183175	complement C1q and tumor necrosis factor-related protein 9 precursor	NP_898998
Ankrd53	825	chr6:83763221-83763720	499	6.64;4.54	1.12;0.87	2.49	0.00854059	0.377393	chr6	83762645	83768326	+	NM_029245	ankyrin repeat domain-containing protein 53	NP_083521
Tnfrsf8	-553	chr4:145315601-145315800	199	8.85;1.82	1.12;0.87	2.42	0.0087368	0.377393	chr4	145315147	145268975	-	NM_009401	tumor necrosis factor receptor superfamily member 8 precursor	NP_033427
Amhr2	284	chr15:102445461-102445840	379	8.85;1.82	1.12;0.87	2.42	0.0087368	0.377393	chr15	102445366	102454639	+	NM_144547	anti-Muellerian hormone type-2 receptor precursor	NP_653130
Amer2	1425	chr14:60379581-60379840	259	8.85;1.82	1.12;0.87	2.42	0.0087368	0.377393	chr14	60378285	60381003	+	NM_028113	APC membrane recruitment protein 2 isoform 1	NP_082389
LOC100861978	1339	chr4:42158821-42160040	1219	8.85;24.51	5.59;6.12	1.51	0.00874971	0.377393	chr4	42158091	42158846	+	NM_001267704	c-C motif chemokine 27-like isoform 3 precursor	NP_001254633
Gm2506	1339	chr4:42158821-42160040	1219	8.85;24.51	5.59;6.12	1.51	0.00874971	0.377393	chr4	42158091	42158846	+	NM_001199965	chemokine (C-C motif) ligand 27b isoform 2 precursor	NP_001186894
Gm13306	1339	chr4:42158821-42160040	1219	8.85;24.51	5.59;6.12	1.51	0.00874971	0.377393	chr4	42158091	42158846	+	NM_001164046	chemokine (C-C motif) ligand 27b isoform 2 precursor	NP_001157518
Ccl27b	1339	chr4:42158821-42160040	1219	8.85;24.51	5.59;6.12	1.51	0.00874971	0.377393	chr4	42158091	42158846	+	NM_001199959	chemokine (C-C motif) ligand 27b isoform 2 precursor	NP_001186888
Slc1a7	597	chr4:107968601-107969260	659	17.71;26.33	8.94;11.37	1.12	0.00889229	0.37747	chr4	107968333	108013532	+	NM_146255	excitatory amino acid transporter 5	NP_666367
Tgm2	-508	chr2:158146681-158147120	439	9.96;9.08	3.35;3.50	1.47	0.00891945	0.37747	chr2	158146392	158116404	-	NM_009373	protein-glutamine gamma-glutamyltransferase 2	NP_033399
Cmpk2	1406	chr12:26470341-26470900	559	9.96;9.08	3.35;3.50	1.47	0.00891945	0.37747	chr12	26469214	26479837	+	NM_020557	UMP-CMP kinase 2, mitochondrial precursor	NP_065582
E330017A01Rik	243	chr16:58637961-58638360	399	7.75;3.63	0.00;0.87	3.7	0.00911269	0.381393	chr16	58638403	58635261	-	NM_175011	uncharacterized protein LOC224247	NP_778176
C1ql3	-1836	chr2:13012501-13012900	399	7.75;3.63	0.00;0.87	3.7	0.00911269	0.381393	chr2	13010864	13001886	-	NM_153155	complement C1q-like protein 3 precursor	NP_694795
Trh	1448	chr6:92243041-92243360	319	3.32;7.26	1.12;0.00	3.24	0.00926424	0.385939	chr6	92244648	92242061	-	NM_009426	prothyroliberin precursor	NP_033452
Prrg4	-710	chr2:104850261-104850860	599	14.39;24.51	8.94;7.87	1.21	0.0092679	0.386083	chr2	104849850	104830740	-	NM_178695	transmembrane gamma-carboxyglutamic acid protein 4 precursor	NP_848810
Smarce1	-703	chr11:99231561-99231880	319	3.32;6.35	1.12;0.00	3.11	0.00936	0.388186	chr11	99231017	99209047	-	NM_020618	SWI/SNF-related matrix-associated actin-dependent regulator of chromatin subfamily E member 1	NP_065643
Mab21l2	-967	chr3:86549061-86549440	379	3.32;6.35	1.12;0.00	3.11	0.00936	0.388186	chr3	86548283	86545580	-	NM_011839	protein mab-21-like 2	NP_035969
Gm5820	-1525	chr18:38890741-38891120	379	3.32;6.35	1.12;0.00	3.11	0.00936	0.388186	chr18	38892455	38971274	+	NM_001033789	uncharacterized protein LOC545253	NP_001028961
Mon1b	1252	chr8:113636781-113637320	539	15.49;14.53	4.47;8.75	1.18	0.00941282	0.389423	chr8	113635798	113645179	+	NM_173015	vacuolar fusion protein MON1 homolog B	NP_766603
Tcea3	1684	chr4:136249201-136250080	879	17.71;29.96	6.71;13.12	1.27	0.0095052	0.391315	chr4	136247956	136274899	+	NM_011542	transcription elongation factor A protein 3	NP_035672
Mbp	1013	chr18:82555241-82555800	559	11.07;14.53	4.47;6.12	1.27	0.00958472	0.393663	chr18	82554507	82585637	+	NM_001025254	myelin basic protein isoform 2	NP_001020425
H2-K1	1913	chr17:33998221-33998620	399	6.64;9.08	2.24;2.62	1.69	0.00979058	0.393663	chr17	34000333	33996011	-	NM_001001892	H-2 class I histocompatibility antigen, K-W28 alpha chain isoform 1 precursor	NP_001001892
Art5	1409	chr7:102098581-102099060	479	6.64;9.08	2.24;2.62	1.69	0.00979058	0.393663	chr7	102100229	102096878	-	NM_007491	ecto-ADP-ribosyltransferase 5 precursor	NP_031517
Dppa5a	469	chr9:78367441-78368020	579	7.75;8.17	2.24;2.62	1.71	0.00979059	0.393663	chr9	78368199	78367053	-	NM_025274	developmental pluripotency-associated protein 5A	NP_079550
Ehf	1406	chr2:103301581-103302000	419	6.64;9.08	3.35;1.75	1.62	0.00979059	0.393663	chr2	103303196	103263432	-	NM_007914	ETS homologous factor	NP_031940
Tmem63a	-1567	chr1:180940721-180941180	459	7.75;8.17	3.35;1.75	1.64	0.00979059	0.393663	chr1	180942517	180975104	+	NM_144794	transmembrane protein 63A	NP_659043
Tbx21	-1839	chr11:97116941-97117400	459	8.85;7.26	3.35;1.75	1.66	0.00979059	0.393663	chr11	97115331	97098006	-	NM_019507	T-box transcription factor TBX21	NP_062380
Lelp1	-956	chr3:92143501-92143920	419	5.53;3.63	0.00;0.87	3.39	0.00980574	0.393663	chr3	92142754	92134993	-	NM_027042	late cornified envelope-like proline-rich protein 1	NP_081318
Bckdhb	70	chr9:83948681-83949020	339	5.53;3.63	0.00;0.87	3.39	0.00980574	0.393663	chr9	83948780	84124240	+	NM_199195	2-oxoisovalerate dehydrogenase subunit beta, mitochondrial	NP_954665
Sh2b2	1553	chr5:136243201-136243500	299	4.43;4.54	0.00;0.87	3.36	0.00980574	0.393663	chr5	136244903	136218148	-	NM_018825	SH2B adapter protein 2	NP_061295
Rgcc	-315	chr14:79301761-79302140	379	4.43;4.54	0.00;0.87	3.36	0.00980574	0.393663	chr14	79301635	79288749	-	NM_025427	regulator of cell cycle RGCC	NP_079703
Psmd9	-1419	chr5:123226541-123227000	459	4.43;4.54	0.00;0.87	3.36	0.00980574	0.393663	chr5	123228189	123250125	+	NM_026000	26S proteasome non-ATPase regulatory subunit 9	NP_080276
Plaa	1607	chr4:94601441-94601840	399	4.43;4.54	0.00;0.87	3.36	0.00980574	0.393663	chr4	94603247	94565138	-	NM_172695	phospholipase A-2-activating protein	NP_766283
Hdac5	-1628	chr11:102231621-102231980	359	4.43;4.54	0.00;0.87	3.36	0.00980574	0.393663	chr11	102230172	102195746	-	NM_010412	histone deacetylase 5 isoform 2	NP_034542
H2-Q10	-1078	chr17:35468821-35469200	379	4.43;4.54	0.00;0.87	3.36	0.00980574	0.393663	chr17	35470088	35474563	+	NM_010391	H-2 class I histocompatibility antigen, Q10 alpha chain precursor	NP_034521
Clnk	923	chr5:38875581-38875960	379	4.43;4.54	0.00;0.87	3.36	0.00980574	0.393663	chr5	38876693	38706456	-	NM_013748	cytokine-dependent hematopoietic cell linker	NP_038776
Cd8a	-486	chr6:71372701-71373180	479	4.43;4.54	0.00;0.87	3.36	0.00980574	0.393663	chr6	71373426	71379171	+	NM_009857	T-cell surface glycoprotein CD8 alpha chain isoform 2 precursor	NP_033987
Cd247	370	chr1:165788861-165789240	379	4.43;4.54	0.00;0.87	3.36	0.00980574	0.393663	chr1	165788680	165862112	+	NM_001113391	CD247 antigen isoform zeta precursor	NP_001106862
Adh4	-1906	chr3:138413401-138413780	379	4.43;4.54	0.00;0.87	3.36	0.00980574	0.393663	chr3	138415496	138430892	+	NM_011996	alcohol dehydrogenase 4	NP_036126
Uchl3	-1636	chr14:101652181-101652480	299	3.32;5.45	1.12;0.00	2.97	0.00980574	0.393663	chr14	101653966	101696125	+	NM_016723	ubiquitin carboxyl-terminal hydrolase isozyme L3	NP_057932
Pthlh	-1405	chr6:147265301-147265680	379	3.32;5.45	1.12;0.00	2.97	0.00980574	0.393663	chr6	147264085	147252109	-	NM_008970	parathyroid hormone-related protein preproprotein	NP_032996
Pappa2	1098	chr1:158956161-158956520	359	3.32;5.45	1.12;0.00	2.97	0.00980574	0.393663	chr1	158957438	158711730	-	NM_001085376	pappalysin 2 precursor	NP_001078845
Igf2r	116	chr17:12769441-12769740	299	3.32;5.45	1.12;0.00	2.97	0.00980574	0.393663	chr17	12769706	12682405	-	NM_010515	cation-independent mannose-6-phosphate receptor precursor	NP_034645
Cmtm7	-1317	chr9:114783121-114783500	379	3.32;5.45	1.12;0.00	2.97	0.00980574	0.393663	chr9	114781993	114756835	-	NM_001252479	CKLF-like MARVEL transmembrane domain-containing protein 7 isoform 2	NP_001239408
Wnt5a	1646	chr14:28512901-28513200	299	3.32;5.45	0.00;0.87	3.33	0.00980574	0.393663	chr14	28511404	28525515	+	NM_001256224	protein Wnt-5a isoform 2 precursor	NP_001243153
Slc39a11	-1715	chr11:113567341-113567720	379	3.32;5.45	0.00;0.87	3.33	0.00980574	0.393663	chr11	113565815	113244854	-	NM_027216	zinc transporter ZIP11 isoform 2	NP_081492
Satb1	-1620	chr17:51834721-51835100	379	3.32;5.45	0.00;0.87	3.33	0.00980574	0.393663	chr17	51833290	51736186	-	NM_001163632	DNA-binding protein SATB1	NP_001157104
Dcxr	1661	chr11:120725481-120725760	279	3.32;5.45	0.00;0.87	3.33	0.00980574	0.393663	chr11	120727281	120725372	-	NM_026428	L-xylulose reductase	NP_080704
Ywhaz	-1101	chr15:36797861-36798200	339	4.43;4.54	1.12;0.00	3	0.00980574	0.393663	chr15	36796929	36770261	-	NM_001253806	14-3-3 protein zeta/delta isoform 1	NP_001240735
Wdr24	1814	chr17:25825281-25825600	319	4.43;4.54	1.12;0.00	3	0.00980574	0.393663	chr17	25823626	25828730	+	NM_173741	WD repeat-containing protein 24	NP_776102
Islr	1764	chr9:58156661-58156920	259	4.43;4.54	1.12;0.00	3	0.00980574	0.393663	chr9	58158554	58156263	-	NM_001195431	immunoglobulin superfamily containing leucine-rich repeat protein precursor	NP_001182360
Eif2b4	1949	chr5:31191061-31191320	259	4.43;4.54	1.12;0.00	3	0.00980574	0.393663	chr5	31193139	31187557	-	NM_001127356	translation initiation factor eIF-2B subunit delta isoform 1	NP_001120828
Arfip1	-1515	chr3:84583961-84584320	359	4.43;4.54	1.12;0.00	3	0.00980574	0.393663	chr3	84582625	84496063	-	NM_001081093	arfaptin-1	NP_001074562
Slc45a1	-1466	chr4:150653461-150653820	359	9.96;1.82	2.24;0.00	2.4	0.00980872	0.393669	chr4	150652174	150629395	-	NM_173774	proton-associated sugar transporter A	NP_776135
Acpp	-688	chr9:104337901-104338920	1019	12.17;17.25	4.47;7.87	1.25	0.00989941	0.394697	chr9	104337722	104298999	-	NM_019807	prostatic acid phosphatase isoform 2 precursor	NP_062781
